# Supplementary material for: Some like it hot: population-specific adaptations in venom production to abiotic stressors in a widely distributed cnidarian
Source: BMC Biol. 2020 Sep 9;18:121. doi: 10.1186/s12915-020-00855-8 (PMC7488265; doi:10.1186/s12915-020-00855-8)
Supplement: Supplementary file 1 — Additional file 1: Data S1 – Respirometry data. Data S2 - nCounter run 1, normalized data. Data S3 - nCounter run 2, normalized data. Data S4 - nCounter run 3, normalized data. Data S5 – mass spectrometry data. Data S6 – Temperature logger data. [file 12915_2020_855_MOESM1_ESM.xlsx]

## Sheet: Data S1 Respirometry 
temp (C)	Treatment	Conditions	oxygen consumed, % min -1	drift, % min -1	MO2-1,% air min -1	Pb (hPa)	pb (Torr)	pH20(Torr)	p O2 (Torr)	b O2, umol L-1 Torr-1	T(K)	V (mL)	V (L)	animal weight, g	MO2,umol O2 h-1 g-1		Change in O2 from baseline
25	Expt	BL	0.2188	0.00318	0.21562	993	744.824	22.9914	150.863	1.85931	298	3	0.003	0.0307	3.54616		0
25	Expt	0	0.2053	0.00318	0.20212	993	744.824	22.9914	150.863	1.85931	298	3	0.003	0.0307	3.32413		-0.0626101
25	Expt	1	0.2365	0.00318	0.23332	993	744.824	22.9914	150.863	1.85931	298	3	0.003	0.0307	3.83726		0.0820889
25	Expt	2	0.2606	0.00318	0.25742	993	744.824	22.9914	150.863	1.85931	298	3	0.003	0.0307	4.23362		0.19386
25	Expt	3	0.2665	0.00318	0.26332	993	744.824	22.9914	150.863	1.85931	298	3	0.003	0.0307	4.33065		0.221223
25	Expt	4	0.2491	0.00318	0.24592	993	744.824	22.9914	150.863	1.85931	298	3	0.003	0.0307	4.04448		0.140525
25	Expt	5	0.2386	0.00318	0.23542	993	744.824	22.9914	150.863	1.85931	298	3	0.003	0.0307	3.8718		0.0918282
25	Expt	BL	0.1839	0.06256	0.12134	993	744.824	22.9914	150.863	1.85931	298	3	0.003	0.0451	1.35842		0
25	Expt	0	0.1925	0.06256	0.12994	993	744.824	22.9914	150.863	1.85931	298	3	0.003	0.0451	1.4547		0.0708752
25	Expt	1	0.1907	0.06256	0.12814	993	744.824	22.9914	150.863	1.85931	298	3	0.003	0.0451	1.43455		0.0560409
25	Expt	2	0.2041	0.06256	0.14154	993	744.824	22.9914	150.863	1.85931	298	3	0.003	0.0451	1.58457		0.166474
25	Expt	3	0.2133	0.06256	0.15074	993	744.824	22.9914	150.863	1.85931	298	3	0.003	0.0451	1.68756		0.242294
25	Expt	4	0.2739	0.06256	0.21134	993	744.824	22.9914	150.863	1.85931	298	3	0.003	0.0451	2.36599		0.741717
25	Expt	5	0.2598	0.06256	0.19724	993	744.824	22.9914	150.863	1.85931	298	3	0.003	0.0451	2.20814		0.625515
25	Expt	BL	0.1846	0.01181	0.17279	1000	750.075	22.9914	151.96	1.85931	298	3	0.003	0.0546	1.60946		0
25	Expt	0	0.199	0.01181	0.18719	1000	750.075	22.9914	151.96	1.85931	298	3	0.003	0.0546	1.74359		0.0833382
25	Expt	1	0.2254	0.01181	0.21359	1000	750.075	22.9914	151.96	1.85931	298	3	0.003	0.0546	1.9895		0.236125
25	Expt	2	0.2911	0.01181	0.27929	1000	750.075	22.9914	151.96	1.85931	298	3	0.003	0.0546	2.60146		0.616355
25	Expt	3	0.3112	0.01181	0.29939	1000	750.075	22.9914	151.96	1.85931	298	3	0.003	0.0546	2.78869		0.732681		For Graph
25	Expt	4	0.2803	0.01181	0.26849	1000	750.075	22.9914	151.96	1.85931	298	3	0.003	0.0546	2.50087		0.553851
25	Expt	5	0.2619	0.01181	0.25009	1000	750.075	22.9914	151.96	1.85931	298	3	0.003	0.0546	2.32948		0.447364		Time (hrs)	MO2,umol O2 h-1 g-1
25	Expt	BL	0.2213	-0.0199	0.2412	1000	750.075	22.9914	151.96	1.85931	298	3	0.003	0.0735	1.66896		0		BL					Avg	SD	stderr
25	Expt	0	0.221	-0.0199	0.2409	1000	750.075	22.9914	151.96	1.85931	298	3	0.003	0.0735	1.66688		-0.00124378		0	-0.00124378	0.0833382	0.0708752	-0.0626101	0.0225899	0.0679434	0.0339717
25	Expt	1	0.1525	-0.0199	0.1724	1000	750.075	22.9914	151.96	1.85931	298	3	0.003	0.0735	1.1929		-0.28524		1	-0.28524	0.236125	0.0560409	0.0820889	0.0222535	0.21986	0.10993
25	Expt	2	0.3198	-0.0199	0.3397	1000	750.075	22.9914	151.96	1.85931	298	3	0.003	0.0735	2.35052		0.408375		2	0.408375	0.616355	0.166474	0.19386	0.346266	0.210046	0.105023
25	Expt	3	0.2404	-0.0199	0.2603	1000	750.075	22.9914	151.96	1.85931	298	3	0.003	0.0735	1.80112		0.0791874		3	0.0791874	0.732681	0.242294	0.221223	0.318846	0.28524	0.14262
25	Expt	4	0.2398	-0.0199	0.2597	1000	750.075	22.9914	151.96	1.85931	298	3	0.003	0.0735	1.79697		0.0766998		4	0.0766998	0.553851	0.741717	0.140525	0.378198	0.321657	0.160829
25	Expt	5	0.1953	-0.0199	0.2152	1000	750.075	22.9914	151.96	1.85931	298	3	0.003	0.0735	1.48905		-0.107794		5	-0.107794	0.447364	0.625515	0.0918282	0.264228	0.332761	0.16638
25	Cont	BL	0.2934	0.02862	0.26478	992	744.074	22.9914	150.706	1.85931	298	3	0.003	0.0529	2.52456		0
25	Cont	1	0.2854	0.02862	0.25678	992	744.074	22.9914	150.706	1.85931	298	3	0.003	0.0529	2.44828		-0.0302138
25	Cont	2	0.2474	0.02862	0.21878	992	744.074	22.9914	150.706	1.85931	298	3	0.003	0.0529	2.08597		-0.173729
25	Cont	3	0.2931	0.02862	0.26448	992	744.074	22.9914	150.706	1.85931	298	3	0.003	0.0529	2.5217		-0.00113302
25	Cont	4	0.2545	0.02862	0.22588	992	744.074	22.9914	150.706	1.85931	298	3	0.003	0.0529	2.15367		-0.146914
25	Cont	BL	0.1092	0.03942	0.06978	992	744.074	22.9914	150.706	1.85931	298	3	0.003	0.0278	1.26603		0
25	Cont	1	0.116	0.03942	0.07658	992	744.074	22.9914	150.706	1.85931	298	3	0.003	0.0278	1.3894		0.0974491
25	Cont	2	0.0996	0.03942	0.06018	992	744.074	22.9914	150.706	1.85931	298	3	0.003	0.0278	1.09185		-0.137575
25	Cont	3	0.1174	0.03942	0.07798	992	744.074	22.9914	150.706	1.85931	298	3	0.003	0.0278	1.4148		0.117512
25	Cont	4	0.102	0.03942	0.06258	992	744.074	22.9914	150.706	1.85931	298	3	0.003	0.0278	1.13539		-0.103181

## Sheet: Data S2 nCounter run 1 
Probe Name	Annotation	Accession =	NS Probe ID	Class Name	Analyte Type	% Samples above Threshold	LN_0A	LN_0B	LN_0C	LN_0D	LN_0.5A	LN_0.5B	LN_0.5C	LN_0.5D	LN_1A	LN_1B	LN_1C	LN_1D	LN_2A	LN_2B	LN_2C	LN_2D	LN_3A	LN_3B	LN_3C	LN_3D	LN_4A	LN_4B	LN_4C	LN_4D	LN_5A	LN_5B	LN_5C	LN_5D	LN_24A	LN_24B	LN_24C	LN_24D
							20190410_30102306460221-01_B1_01.RCC	20190410_30102306460221-01_B2_02.RCC	20190410_30102306460221-01_B3_03.RCC	20190410_30102306460221-01_B4_04.RCC	20190410_30102306460221-01_B5_05.RCC	20190410_30102306460221-01_B6_06.RCC	20190410_30102306460221-01_B7_07.RCC	20190410_30102306460221-01_B8_08.RCC	20190410_30102306460221-01_B9_09.RCC	20190410_30102306460221-01_B10_10.RCC	20190410_30102306460221-01_B11_11.RCC	20190410_30102306460221-01_B12_12.RCC	20190404_30102306530221-01_C1_01.RCC	20190404_30102306530221-01_C2_02.RCC	20190404_30102306530221-01_C3_03.RCC	20190404_30102306530221-01_C4_04.RCC	20190404_30102306530221-01_C5_05.RCC	20190404_30102306530221-01_C6_06.RCC	20190404_30102306530221-01_C7_07.RCC	20190404_30102306530221-01_C8_08.RCC	20190404_30102306530221-01_C9_09.RCC	20190404_30102306530221-01_C10_10.RCC	20190404_30102306530221-01_C11_11.RCC	20190404_30102306530221-01_C12_12.RCC	20190404_30102306540221-01_D1_01.RCC	20190404_30102306540221-01_D2_02.RCC	20190404_30102306540221-01_D3_03.RCC	20190404_30102306540221-01_D4_04.RCC	20190404_30102306540221-01_D5_05.RCC	20190404_30102306540221-01_D6_06.RCC	20190404_30102306540221-01_D7_07.RCC	20190404_30102306540221-01_D8_08.RCC
							0h				0.5 h				1h				2h				3h				4h				5h				24h
Aeq5a		XM_001641634.1	XM_001641634.1:285	Endogenous	mRNA	100	259.45	242.96	238.75	203.69	225.61	162.88	220.18	196.83	221.51	192.61	268.59	199.62	441.18	449.32	385.31	523.72	554.02	439.61	518.29	496	408.54	476.69	516.7	445.36	557.99	576.86	518.25	578.54	440.19	547.66	538.98	545.26
CuZnSod3		NV_CuZnSod3.1	NV_CuZnSod3.1:102	Endogenous	mRNA	100	41.35	63.49	46.12	77.43	66.85	53.58	85.78	62.63	37.86	54.1	62.79	66.54	77.26	97.15	89.65	107.9	126.42	100.54	116.31	188.61	126.04	109.15	137.83	171.08	115.05	115.37	131.36	194.65	119.3	142.2	179	216.58
Cyto_like		XM_001633857.1	XM_001633857.1:441	Endogenous	mRNA	100	397.28	395.57	501.93	512.2	438.23	593.66	404.61	582.54	426.92	435.76	456.95	525.94	916.91	1018.06	930.85	715.83	593.68	654.6	874.93	794.43	922.48	834.38	651.54	1447.43	937.65	713.87	758.39	915.11	1544.79	780.18	1010.34	1552.17
Hsp70B		XM_001636543.1	XM_001636543.1:569	Endogenous	mRNA	100	12.97	21.98	29.84	14.29	25.07	8.57	11.44	18.89	10.41	19.02	11.63	12.76	36.6	36.43	5.72	21.05	17.35	39.58	22.24	25.07	28.25	36.82	20.29	24.44	51.77	32.45	27.71	41.9	37.03	34.59	43.76	36.1
MAC2		Yehu_MAC2.1	Yehu_MAC2.1:428	Endogenous	mRNA	100	52.7	90.35	100.39	42.88	31.57	46.08	40.03	79.53	96.55	92.74	36.04	37.37	101.65	72.86	97.28	139.48	148.73	253.5	171.05	119.37	172.76	199.88	156.32	149.36	188.39	167.65	207.3	200.05	119.3	190.24	71.6	45.6
MnSod1		XM_001641029.1	XM_001641029.1:360	Endogenous	mRNA	100	364.04	362.6	332.36	356.16	456.8	381.49	324.55	318.11	296.29	378.09	441.83	358.22	733.94	825.79	711.49	763.21	871.31	789.37	898.02	1023.03	808.39	900.79	972.54	799.75	836.98	1013.12	1031.36	1109.76	833.08	914.69	1201.28	1204.5
NEP14		Yehu_NEP14.1	Yehu_NEP14.1:221	Endogenous	mRNA	100	38.92	34.18	29.84	25.01	32.5	31.08	30.02	36.78	46.38	42.8	26.74	23.7	91.49	62.74	83.93	60.53	123.94	100.54	93.22	60.88	69.54	80.87	94.87	55.67	99.23	97.35	103.65	66.23	90.51	124.91	91.49	45.6
NEP16		Yehu_NEP16.1	Yehu_NEP16.1:138	Endogenous	mRNA	100	16.22	17.09	14.92	14.29	10.21	7.5	15.73	11.93	7.57	7.73	6.98	19.14	26.43	16.19	24.8	7.9	19.83	27.81	22.24	27.46	16.3	15.12	15.51	16.29	21.57	16.22	19.5	16.22	4.11	15.37	7.96	9.5
NEP3		Yehu_NEP3.1	Yehu_NEP3.1:170	Endogenous	mRNA	100	317.82	472.48	343.21	291.83	255.32	343.98	361.72	322.09	320.9	423.87	382.53	246.11	796.96	633.51	896.52	542.14	628.38	695.24	978.41	611.79	682.35	739.04	1045.93	636.82	697.48	607.51	881.53	658.29	1094.31	805.16	869.14	689.64
NEP3_Like		Yehu_NEP3L.1	Yehu_NEP3L.1:161	Endogenous	mRNA	100	87.56	57.38	58.33	65.51	61.28	77.15	65.77	53.68	62.48	90.36	94.18	60.16	156.55	149.77	232.71	142.11	216.9	202.16	277.96	170.7	172.76	242.62	291.17	146.64	207.09	198.3	279.14	206.81	261.24	211.38	204.85	155.79
NEP4		Yehu_NEP4.1	Yehu_NEP4.1:282	Endogenous	mRNA	100	361.61	407.78	447.66	368.07	415.94	327.91	460.37	371.79	404.2	433.38	461.6	350.93	776.63	686.13	730.57	655.3	868.83	819.32	691.9	681.02	696.47	829.12	942.11	745.44	888.75	780.57	891.8	689.38	678.8	985.79	861.18	716.24
NEP6		Yehu_NEP6.1	Yehu_NEP6.1:195	Endogenous	mRNA	100	109.45	70.81	63.76	88.15	64.99	76.08	98.65	65.61	89.93	118.9	66.27	54.69	180.94	111.32	192.66	186.85	345.8	333.72	233.49	165.93	258.6	251.83	337.11	187.38	280.43	297.45	403.31	206.81	176.9	295.93	304.3	134.89
NEP8		Yehu_NEP8.1	Yehu_NEP8.1:165	Endogenous	mRNA	100	31.62	18.31	35.27	19.06	14.86	33.22	30.02	32.81	44.49	36.26	30.23	20.05	42.69	58.7	97.28	78.95	65.69	106.96	65.85	30.44	72.8	59.18	88.3	71.96	87.72	99.15	106.73	63.53	78.17	92.24	69.61	53.2
NR2		Yehu_NR2.1	Yehu_NR2.1:395	Endogenous	mRNA	100	62.43	65.93	51.55	53.6	44.57	54.65	34.31	67.6	30.29	63.02	47.67	91.15	97.59	117.39	82.02	81.58	81.8	88.78	116.31	103.85	103.22	117.04	105.01	74.68	133.74	75.71	119.04	101.38	113.13	121.06	105.41	138.69
Ncol3		Yehu_Ncol3.1	Yehu_Ncol3.1:15	Endogenous	mRNA	100	829.42	1157.4	945.52	670.62	622.99	813.34	806.37	899.66	662.62	943.45	1273.17	854.08	2303.46	1688	2441.59	1650.1	1689.32	1971.28	2865.97	1609.75	1794.97	2199.36	2374.68	1706.78	1724.29	2107.35	2551.22	2407.41	2073.43	2238.69	2340.9	2353.91
Nematolysin_1b		Yehu_Nematsn1b.1	Yehu_Nematsn1b.1:1368	Endogenous	mRNA	100	5493.01	9753.65	10824	12031.9	9492.46	8990.66	8554.05	7380.19	11051.6	8612.91	8183.2	8888.07	11127	22450	11574.6	29204.5	15697.2	12076.9	6693.24	19503.2	16990.3	9091.36	13477.2	20957.9	13624.6	25041.3	14991.2	21665.3	32932.2	18712.8	17947.5	21728.5
Nep8-like		NV_Nep8L.1	NV_Nep8L.1:1354	Endogenous	mRNA	100	43.78	48.84	32.56	33.35	32.5	42.86	52.9	47.72	40.7	41.61	25.58	33.73	81.32	68.82	55.32	71.06	99.15	73.8	56.45	62.07	66.28	66.41	72.79	63.82	58.96	77.52	74.92	66.23	76.11	69.18	65.63	66.49
Nv1		Yehu_Nv1.1	Yehu_Nv1.1:89	Endogenous	mRNA	100	12317.3	11384.8	12827.6	13431.5	24808.1	10774.9	13393.7	13528.7	10823.5	10945.1	9537.76	14194.9	26511.2	36656.4	19660.5	33117.9	21762.8	23567.7	22195.6	31682.8	13191.7	21876.6	16072.6	10601.8	38279.6	28152.7	19733.5	19271.5	53197.6	19858.1	18689.4	30391.8
Nv6		NV_Nv6.1	NV_Nv6.1:63	Endogenous	mRNA	100	10.54	10.99	13.57	10.72	29.71	25.72	37.17	15.91	16.09	4.16	10.46	14.58	42.69	14.17	45.78	36.84	18.59	23.53	52.17	31.63	21.73	33.53	29.24	13.58	30.2	39.66	49.26	37.85	37.03	44.2	39.78	38
NvHSP70A		XM_001629293.1	XM_001629293.1:592	Endogenous	mRNA	100	422.41	285.69	214.34	418.1	215.4	534.72	148.69	216.71	491.29	338.86	345.33	303.53	542.83	597.08	658.08	500.03	430.08	377.57	433.62	484.65	431.36	417.52	261.33	373.4	805.34	652.58	433.07	419.03	468.99	317.07	344.07	547.16
NvHSP90A		XM_001640639.1	XM_001640639.1:1203	Endogenous	mRNA	100	500.25	297.9	362.2	327.57	385.31	271.11	251.63	318.11	384.32	329.94	431.37	371.89	703.44	837.93	738.2	668.46	603.59	700.59	751.77	775.33	733.42	851.47	629.47	939.61	1100.15	1078.01	725.55	993.51	915.36	720.61	825.38	1079.11
Nv_catalase		NV_Catalase.1	NV_Catalase.1:612	Endogenous	mRNA	100	4550.88	6034.84	4430.51	5385.25	4769.44	5372.96	5444.4	4552.97	4363.86	4291.59	5070.61	5771.64	8884.5	9743.46	8879.37	10000.6	6459.82	4260.24	5668.65	6271.86	6788.73	4720.25	4918.2	6484.93	9001.13	8072.48	7175.43	9706.69	10359	9077.75	10990.5	13072.8
NveSKT1		NV_NveSKT1.1	NV_NveSKT1.1:242	Endogenous	mRNA	100	4537.91	2279.39	3255.74	6295.3	5759.17	7780.83	3295.52	7064.07	7157.29	5060.86	4426.46	6890.97	3224.44	6843.09	9180.75	6316.19	15135.7	11799.9	7963.3	11970.7	14452.1	11432.1	9924.12	15688.2	14012.9	20312.8	16309.9	19802.7	16017.7	12857.6	14767.3	13494.6
ShK-like2		XM_001625648.1	XM_001625648.1:72	Endogenous	mRNA	100	312.96	216.1	269.95	279.92	316.6	307.55	366.01	238.58	324.69	299.03	327.89	297.15	455.41	619.34	658.08	739.52	723.82	577.59	798.81	728.77	547.62	666.06	883.05	701.99	762.2	874.31	958.5	1077.32	960.61	897.4	1042.17	1071.51
HKG1		Yehu_HKG1.1	Yehu_HKG1.1:556	Housekeeping	mRNA	100	211.61	222.2	210.27	258.48	321.24	230.39	267.36	272.38	236.65	264.55	376.72	261.6	626.18	528.26	545.54	536.88	328.44	376.5	448.15	522.26	510.68	441.85	491.04	624.6	480.33	627.34	527.48	651.53	656.18	676.41	829.36	908.13
HKG2		Yehu_HKG2.1	Yehu_HKG2.1:5027	Housekeeping	mRNA	100	373.77	325.98	368.98	451.45	349.1	348.27	423.2	335.01	356.87	348.96	475.55	465.78	648.55	797.45	606.58	626.36	524.27	413.94	407.96	637.45	614.98	491.82	445.1	725.07	616.95	616.52	726.57	939.44	952.38	833.98	1153.54	1346.99
HKG3		Yehu_HKG3.1	Yehu_HKG3.1:388	Housekeeping	mRNA	100	338.09	363.82	324.22	368.07	337.96	381.49	391.74	309.16	325.63	349.56	439.51	418.38	752.23	748.87	780.16	723.73	436.27	429.98	414.8	477.49	596.51	437.9	426.01	634.1	694.61	796.79	642.42	778.59	785.77	799.4	988.47	1096.21
HKG4		Yehu_HKG4.1	Yehu_HKG4.1:920	Housekeeping	mRNA	100	674.57	595.79	611.81	749.24	705.62	627.95	633.37	629.26	629.49	599.24	751.11	760.19	1124.29	1339.88	1054.84	1313.24	1295.19	957.3	865.52	1126.88	1245.18	1068.45	936.74	1364.61	1405.03	1391.68	1283.82	1382.81	1209.5	1464.28	1764.13	1905.54
HKG5		Yehu_HKG5.1	Yehu_HKG5.1:631	Housekeeping	mRNA	100	101.35	141.62	137.01	145.32	155.05	138.24	125.82	104.38	148.62	96.31	129.06	122.14	268.36	279.31	263.23	297.39	169.8	145.47	134.28	159.96	209.7	141.36	127.68	247.12	248.79	254.18	202.17	236.55	310.6	278.64	290.37	322.97
NEG_A		ERCC_00096.1	ERCC_00096.1:230	Negative	SYSTEM	100	9	16	5	9	10	8	18	13	11	16	12	5	16	18	5	4	5	5	14	26	15	17	12	9	6	3	12	8	18	6	3	19
NEG_B		ERCC_00041.1	ERCC_00041.1:440	Negative	SYSTEM	91.67	4	6	6	3	7	1	5	4	6	5	4	3	3	6	5	4	1	3	4	12	7	6	9	2	3	1	8	13	7	2	3	6
NEG_C		ERCC_00019.1	ERCC_00019.1:140	Negative	SYSTEM	83.33	4	3	3	1	2	2	4	4	1	5	6	6	5	6	4	2	2	1	3	7	3	6	11	7	4	4	3	4	4	1	1	2
NEG_D		ERCC_00076.1	ERCC_00076.1:355	Negative	SYSTEM	100	11	6	9	3	7	7	8	11	10	5	3	3	9	13	5	9	7	7	15	12	7	14	10	11	17	3	7	5	16	7	4	6
NEG_E		ERCC_00098.1	ERCC_00098.1:785	Negative	SYSTEM	100	9	16	12	12	16	14	10	8	7	19	16	11	11	15	6	2	9	11	16	10	22	20	13	9	11	5	10	15	11	11	13	15
NEG_F		ERCC_00126.1	ERCC_00126.1:220	Negative	SYSTEM	100	4	16	10	17	16	13	13	13	16	18	12	17	18	20	7	2	8	7	13	26	28	34	25	16	18	4	13	25	20	4	16	18
NEG_G		ERCC_00144.1	ERCC_00144.1:15	Negative	SYSTEM	25	4	1	1	1	1	2	1	1	1	1	3	1	1	2	1	1	1	1	3	6	5	2	6	2	2	1	1	3	2	1	4	4
NEG_H		ERCC_00154.1	ERCC_00154.1:115	Negative	SYSTEM	33.33	1	1	1	1	6	2	1	1	3	1	3	1	1	2	1	1	1	1	3	8	3	6	3	2	3	1	1	1	3	1	1	3
POS_A		ERCC_00117.1	ERCC_00117.1:385	Positive	SYSTEM	100	51801	49612	43798	52548	59488	46861	49054	47013	44933	57381	48314	45262	47697	54303	30505	18136	22153	24048	46672	65466	54386	66924	69126	55554	46143	18653	39105	45200	59752	26347	29951	65969
POS_B		ERCC_00112.1	ERCC_00112.1:695	Positive	SYSTEM	100	13045	12836	10197	13628	15863	13921	12562	12312	11307	16032	13255	13356	13115	14274	8797	4530	5548	6606	13177	17303	14877	18176	19176	14591	12571	5146	11441	12017	15872	6491	9000	17782
POS_C		ERCC_00002.1	ERCC_00002.1:850	Positive	SYSTEM	100	3907	3895	3254	3718	4328	3917	3912	3817	3461	4589	3778	3776	3895	4087	2463	1371	1623	2012	3879	5262	4441	5555	5685	4526	3737	1389	3202	3579	4769	2009	2569	4962
POS_D		ERCC_00092.1	ERCC_00092.1:540	Positive	SYSTEM	100	992	1010	870	997	1083	1011	941	979	940	1191	969	927	959	1058	631	411	452	511	911	1181	1071	1204	1317	1069	945	442	782	907	1212	529	698	1255
POS_E		ERCC_00035.1	ERCC_00035.1:485	Positive	SYSTEM	100	181	205	177	202	214	206	203	200	185	208	154	185	205	206	126	66	60	126	190	240	199	264	286	259	173	53	155	146	230	85	114	217
POS_F		ERCC_00034.1	ERCC_00034.1:195	Positive	SYSTEM	100	87	76	63	68	94	44	60	80	38	83	69	58	59	57	43	26	37	47	70	103	91	106	131	92	55	24	57	54	84	34	47	117

## Sheet: Data S3 nCounter run 2
File Name			20170713_TxStress Moran 1 13-7-17_01_01.RCC	20170713_TxStress Moran 1 13-7-17_01_02.RCC	20170713_TxStress Moran 1 13-7-17_01_03.RCC	20170713_TxStress Moran 1 13-7-17_01_04.RCC	20170713_TxStress Moran 1 13-7-17_01_05.RCC	20170713_TxStress Moran 1 13-7-17_01_06.RCC	20170713_TxStress Moran 1 13-7-17_01_07.RCC	20170713_TxStress Moran 1 13-7-17_01_08.RCC	20170713_TxStress Moran 1 13-7-17_01_09.RCC	20170713_TxStress Moran 1 13-7-17_01_10.RCC	20170713_TxStress Moran 1 13-7-17_01_11.RCC	20170713_TxStress Moran 1 13-7-17_01_12.RCC	20170717_TxStress Moran 3 17-7-17_01_01.RCC	20170717_TxStress Moran 3 17-7-17_01_02.RCC	20170717_TxStress Moran 3 17-7-17_01_03.RCC	20170717_TxStress Moran 3 17-7-17_01_04.RCC	20170717_TxStress Moran 3 17-7-17_01_05.RCC	20170717_TxStress Moran 3 17-7-17_01_06.RCC	20170717_TxStress Moran 3 17-7-17_01_07.RCC	20170717_TxStress Moran 3 17-7-17_01_08.RCC	20170717_TxStress Moran 3 17-7-17_01_09.RCC	20170717_TxStress Moran 3 17-7-17_01_10.RCC	20170717_TxStress Moran 3 17-7-17_01_11.RCC	20170717_TxStress Moran 3 17-7-17_01_12.RCC	20170718_TxStress Moran 3a 18-7-17_01_01.RCC	20170718_TxStress Moran 3a 18-7-17_01_02.RCC	20170718_TxStress Moran 3a 18-7-17_01_03.RCC	20170718_TxStress Moran 3a 18-7-17_01_04.RCC	20170718_TxStress Moran 3a 18-7-17_01_05.RCC	20170718_TxStress Moran 3a 18-7-17_01_06.RCC	20170718_TxStress Moran 3a 18-7-17_01_07.RCC	20170718_TxStress Moran 3a 18-7-17_01_08.RCC	20170718_TxStress Moran 3a 18-7-17_01_09.RCC	20170718_TxStress Moran 3a 18-7-17_01_10.RCC	20170718_TxStress Moran 3a 18-7-17_01_11.RCC	20170718_TxStress Moran 3a 18-7-17_01_12.RCC	20170719_TxStress Moran 4 19-7-17_01_01.RCC	20170719_TxStress Moran 4 19-7-17_01_02.RCC	20170719_TxStress Moran 4 19-7-17_01_03.RCC	20170719_TxStress Moran 4 19-7-17_01_04.RCC	20170719_TxStress Moran 4 19-7-17_01_05.RCC	20170719_TxStress Moran 4 19-7-17_01_06.RCC	20170719_TxStress Moran 4 19-7-17_01_07.RCC	20170719_TxStress Moran 4 19-7-17_01_08.RCC	20170719_TxStress Moran 4 19-7-17_01_09.RCC	20170719_TxStress Moran 4 19-7-17_01_10.RCC	20170719_TxStress Moran 4 19-7-17_01_11.RCC
Description			NS-ctr-1	NS-ctr-2	NS-ctr-3	NS-28-1	NS-28-2	NS-28-3	NS-36-1	NS-36-2	NS-36-3	NS-5ppt-1	NS-5ppt-2	NS-5ppt-3	NS-UV-1	NS-UV-2	NS-UV-3	ME-ctr-1	ME-ctr-2	ME-ctr-3	ME-28-1	ME-28-2	ME-28-3	ME-36-1	ME-36-2	ME-36-3	ME-5ppt-1	ME-5ppt-2	ME-5ppt-3	ME-UV-1	ME-UV-2	ME-UV-3	MA-ctr-1	MA-ctr-2	MA-ctr-3	MA-28-1	MA-28-2	MA-28-3	MA-36-1	MA-36-2	MA-36-3	MA-5ppt-1	MA-5ppt-2	MA-5ppt-3	MA-UV-1	MA-UV-2	MA-UV-3	NH-ctr-1	NH-ctr-2
Sample ID			1	2	3	4	5	6	7	8	9	10	11	12	13	14	15	16	17	18	19	20	21	22	23	24	25	26	27	28	29	30	31	32	33	34	35	36	37	38	39	40	41	42	43	44	45	46	47
Owner
Sample Date			07/13/2017	07/13/2017	07/13/2017	07/13/2017	07/13/2017	07/13/2017	07/13/2017	07/13/2017	07/13/2017	07/13/2017	07/13/2017	07/13/2017	07/17/2017	07/17/2017	07/17/2017	07/17/2017	07/17/2017	07/17/2017	07/17/2017	07/17/2017	07/17/2017	07/17/2017	07/17/2017	07/17/2017	07/18/2017	07/18/2017	07/18/2017	07/18/2017	07/18/2017	07/18/2017	07/18/2017	07/18/2017	07/18/2017	07/18/2017	07/18/2017	07/18/2017	07/19/2017	07/19/2017	07/19/2017	07/19/2017	07/19/2017	07/19/2017	07/19/2017	07/19/2017	07/19/2017	07/19/2017	07/19/2017
File Version			1.7	1.7	1.7	1.7	1.7	1.7	1.7	1.7	1.7	1.7	1.7	1.7	1.7	1.7	1.7	1.7	1.7	1.7	1.7	1.7	1.7	1.7	1.7	1.7	1.7	1.7	1.7	1.7	1.7	1.7	1.7	1.7	1.7	1.7	1.7	1.7	1.7	1.7	1.7	1.7	1.7	1.7	1.7	1.7	1.7	1.7	1.7
Gene RLF			TXSTRESS_C5456	TXSTRESS_C5456	TXSTRESS_C5456	TXSTRESS_C5456	TXSTRESS_C5456	TXSTRESS_C5456	TXSTRESS_C5456	TXSTRESS_C5456	TXSTRESS_C5456	TXSTRESS_C5456	TXSTRESS_C5456	TXSTRESS_C5456	TXSTRESS_C5456	TXSTRESS_C5456	TXSTRESS_C5456	TXSTRESS_C5456	TXSTRESS_C5456	TXSTRESS_C5456	TXSTRESS_C5456	TXSTRESS_C5456	TXSTRESS_C5456	TXSTRESS_C5456	TXSTRESS_C5456	TXSTRESS_C5456	TXSTRESS_C5456	TXSTRESS_C5456	TXSTRESS_C5456	TXSTRESS_C5456	TXSTRESS_C5456	TXSTRESS_C5456	TXSTRESS_C5456	TXSTRESS_C5456	TXSTRESS_C5456	TXSTRESS_C5456	TXSTRESS_C5456	TXSTRESS_C5456	TXSTRESS_C5456	TXSTRESS_C5456	TXSTRESS_C5456	TXSTRESS_C5456	TXSTRESS_C5456	TXSTRESS_C5456	TXSTRESS_C5456	TXSTRESS_C5456	TXSTRESS_C5456	TXSTRESS_C5456	TXSTRESS_C5456
Comments
Lane ID			1	2	3	4	5	6	7	8	9	10	11	12	1	2	3	4	5	6	7	8	9	10	11	12	1	2	3	4	5	6	7	8	9	10	11	12	1	2	3	4	5	6	7	8	9	10	11
FOV Count			555	555	555	555	555	555	555	555	555	555	555	555	555	555	555	555	555	555	555	555	555	555	555	555	555	555	555	555	555	555	555	555	555	555	555	555	555	555	555	555	555	555	555	555	555	555	555
FOV Counted			548	553	555	554	554	554	546	553	548	549	552	535	530	552	548	549	551	546	544	544	544	544	542	534	549	549	551	545	547	538	536	547	544	541	543	540	550	548	545	542	547	536	548	539	540	545	541
Scanner ID			1410C0218	1410C0218	1410C0218	1410C0218	1410C0218	1410C0218	1410C0218	1410C0218	1410C0218	1410C0218	1410C0218	1410C0218	1410C0218	1410C0218	1410C0218	1410C0218	1410C0218	1410C0218	1410C0218	1410C0218	1410C0218	1410C0218	1410C0218	1410C0218	1410C0218	1410C0218	1410C0218	1410C0218	1410C0218	1410C0218	1410C0218	1410C0218	1410C0218	1410C0218	1410C0218	1410C0218	1410C0218	1410C0218	1410C0218	1410C0218	1410C0218	1410C0218	1410C0218	1410C0218	1410C0218	1410C0218	1410C0218
Stage Position			1	1	1	1	1	1	1	1	1	1	1	1	1	1	1	1	1	1	1	1	1	1	1	1	1	1	1	1	1	1	1	1	1	1	1	1	1	1	1	1	1	1	1	1	1	1	1
Binding Density			0.54	0.39	0.3	0.32	0.39	0.24	0.39	0.41	0.36	0.31	0.35	0.36	0.34	0.28	0.25	0.38	0.38	0.25	0.3	0.25	0.24	0.63	0.73	0.48	0.22	0.24	0.29	0.26	0.31	0.26	0.37	0.38	0.34	0.48	0.38	0.33	0.47	1.03	0.78	0.27	0.32	0.39	0.34	0.43	0.31	0.31	0.24
Messages
Positive	POS_A	ERCC_00117.1	76632.6	75624.6	80994	71271.3	67006.4	67065.6	70442.8	76038.3	70591.8	48618.8	59147.2	67949.9	73961	82669.8	62715.6	71111.6	67077.1	62644.4	66223.8	72835.6	64912	61218.1	51918.2	66043.6	66571.1	46915.9	51290.2	48571.2	48210.6	43426	52267.9	46250.9	44670.7	49821.8	45945.2	50166	68971.6	38542.2	44216.5	40547.1	44648.5	47781.4	55652.8	44776.5	41154.7	56161.4	44484.6
Positive	POS_B	ERCC_00112.1	15715.6	15626.5	17773	15018.3	14455.4	14220.6	15247.8	16556.3	15513.8	11399.8	13359.2	14122.9	14605	16719.8	12935.6	14739.6	15266.1	13850.4	14782.8	16133.6	15232	13473.1	11511.2	13939.6	13828.1	10444.9	10844.2	10414.2	11289.6	10316	11525.9	10143.9	9788.73	11423.8	10809.2	11417	14904.6	8200.17	9218.53	9108.13	9950.51	11218.4	12305.8	10221.5	8689.71	12407.4	9728.57
Positive	POS_C	ERCC_00002.1	4865.56	4816.55	5277.04	4687.27	4448.42	4289.64	4413.79	4731.34	4612.76	3150.75	3863.2	4428.92	4149.99	4927.84	3763.62	4412.61	4360.06	4067.38	4133.82	4619.61	4232.96	3887.06	3257.2	4114.61	3925.12	2941.9	3094.23	2985.22	3153.58	2985.96	3304.91	2989.92	2901.73	3290.77	3180.21	3323.02	4320.59	2258.18	2756.53	2662.13	2832.51	3293.39	3486.81	3075.52	2638.71	3612.39	2901.57
Positive	POS_D	ERCC_00092.1	1227.56	1171.55	1260.04	1211.27	1108.42	1075.64	1191.79	1246.34	1195.76	789.75	1058.2	1181.92	1101.99	1339.84	1063.62	1083.61	1074.06	1017.38	1036.82	1242.61	1054.96	1269.06	1098.2	1250.61	1055.12	793.9	850.23	801.22	816.58	817.96	833.91	812.92	774.73	822.77	716.21	826.02	1147.59	795.18	930.53	673.13	762.51	814.39	866.81	765.52	670.71	977.39	703.57
Positive	POS_E	ERCC_00035.1	221.56	243.55	254.04	247.27	226.42	200.64	230.79	240.34	227.76	146.75	174.2	248.92	229.99	275.84	189.62	249.61	208.06	189.38	208.82	229.61	198.96	179.06	139.2	215.61	253.12	185.9	178.23	174.22	127.58	143.96	147.91	181.92	131.73	166.77	153.21	161.02	239.59	122.18	155.53	124.13	156.51	188.39	187.81	152.52	126.71	216.39	139.57
Positive	POS_F	ERCC_00034.1	87.56	91.55	109.04	91.27	75.42	71.64	84.79	83.34	87.76	74.75	72.2	78.92	91.99	119.84	74.62	82.61	82.06	71.38	88.82	108.61	93.96	64.06	33.2	74.61	92.12	55.9	76.23	66.22	75.58	60.96	47.91	49.92	42.73	54.77	46.21	60.02	95.59	21.18	30.53	57.13	64.51	49.39	78.81	62.52	51.71	70.39	51.57
Negative	NEG_A	ERCC_00096.1	1	1	1	1	1	1	1	1	1	1	1	1	1	1	1	1	1	1	1	1	1	1	1	1	1	1	1	3.22	1	1	1	1	1	1	1	1	1	1	1	1	1	1	1	1	1	1	1
Negative	NEG_B	ERCC_00041.1	1	1	1	1	1	1	11.79	2.34	1	1	2.2	1	1	1	1	1	1	1	1	1	1	13.06	20.2	1	1	1	1	1	1	1	1	1	1	1	1	1	7.59	75.18	46.53	1	1	1	1	1	1	1	1
Negative	NEG_C	ERCC_00019.1	15.56	2.55	1.04	1	8.42	1	1	1	1	1	1	1	7.99	1	1	1	9.06	1.38	1	1	1	1	25.2	1	1	1	1	2.22	1	1	4.91	7.92	2.73	21.77	18.21	4.02	1	1	1	1	1	1	1	1	3.71	1	1
Negative	NEG_D	ERCC_00076.1	88.56	40.55	37.04	26.27	52.42	13.64	3.79	20.34	6.76	1	1	11.92	39.99	13.84	10.62	28.61	88.06	1	3.82	7.61	5.96	1	1	1	1	1	1	8.22	7.58	7.96	34.91	28.92	54.73	100.77	53.21	53.02	1	1	1	2.13	4.51	3.39	29.81	1	23.71	19.39	8.57
Negative	NEG_E	ERCC_00098.1	1	1	1	1	1	1	1	1	1	1	1	1	1	3.84	1	1	1	1	2.82	1	1	1	1	1	8.12	1	3.23	1	1	1	1	1	1	1	1	1	1	1	1	1.13	1	1	1	1	1	1	1
Negative	NEG_F	ERCC_00126.1	32.56	34.55	41.04	42.27	34.42	33.64	22.79	36.34	27.76	125.75	107.2	105.92	43.99	48.84	26.62	27.61	29.06	42.38	20.82	37.61	22.96	21.06	10.2	24.61	72.12	33.9	50.23	28.22	40.58	22.96	20.91	19.92	22.73	12.77	19.21	19.02	21.59	1.18	32.53	31.13	45.51	33.39	17.81	33.52	17.71	27.39	30.57
Negative	NEG_G	ERCC_00144.1	1	1	1	1	1	1	1	1	1	1	1	1	1	1	1	1	1	11.38	1	1	8.96	29.06	24.2	26.61	1	5.9	1	1	1	1	1	1	1	1	1	1	17.59	13.18	19.53	1	1.51	7.39	1	1.52	1	1	1
Negative	NEG_H	ERCC_00154.1	2.56	6.55	1	5.27	1	1	15.79	2.34	9.76	8.75	1	1	1	1	1	12.61	7.06	16.38	7.82	3.61	22.96	58.06	65.2	49.61	1	15.9	10.23	1	1	1	6.91	1	1	1	1	1	28.59	34.18	35.53	6.13	12.51	8.39	2.81	28.52	1	1.39	2.57
Endogenous	Aeq5a	XM_001641634.1	3111.17	2701.04	2146.96	3316.5	3416.9	2285.02	2142.02	1931.49	1738.73	3480.34	3103.5	3051.89	2417.1	2115.28	2254.57	3787.92	5172.81	4956.05	8510.23	7730.53	6865.28	4236.35	7492.53	4643.05	4643.04	5131.03	4850.06	4394.3	5959.44	3750.48	2107.68	4127.8	2012.67	3177.55	3135.31	3187.62	1924.59	1916.72	1823.63	2582.26	2837.07	3211.45	2775.93	2917.54	3224.26	3162.33	2252.92
Endogenous	CuZnSod3	NV_CuZnSod3.1	1146.94	1124.94	958.37	773.75	762.75	716.72	1331.46	1776.72	1858.75	353	706.04	494.24	2892.51	2569.64	1966.68	817.65	895.83	1766.39	1153.47	1430.89	1332.09	5901.28	3715.03	3636.55	902.75	1389.74	790.52	3353.55	3147.86	3235.01	660.49	887.93	788.42	615.65	581.31	548.18	3841.07	4903.52	2437.02	636.4	662.04	771.2	3409.29	2241.31	3183.03	803.66	1419.81
Endogenous	Cyto_like	XM_001633857.1	12049	4277.14	4942.69	7199.13	8146.6	16552	20344.8	11369	11384.4	14676	17761.8	13962.4	7614.37	9800.13	8923.34	6153.96	4608.44	9952.28	4243.11	5533.15	5424.64	11352	14369.8	3505.2	7549.98	7774.37	10332.7	6454.81	6493.09	4779.51	5240.47	7343.91	5788.25	5007.95	4544.04	5092.08	3261.03	9732.11	8351.6	18678.1	12270.4	25208.3	5874.39	3765.64	5507.07	5458.52	10256.2
Endogenous	Hsp70B	XM_001636543.1	122.89	205.19	174.62	167.29	148.47	203.5	89364.5	25049.2	19345	162.69	219.01	178.98	152.44	169.18	124.81	198.77	133.63	363.08	294.69	305.23	335.04	93250.5	147383	56965.6	566.09	880.43	583.85	178.77	135.39	219.51	134.33	152.62	100.08	99.16	173.48	147.48	111499	326646	246803	6599.14	2756.17	1706.48	150.51	85.96	138.56	135.87	136.49
Endogenous	MAC2	Yehu_MAC2.1	3174.43	463.53	177.67	1508.84	1535.26	832.42	991.47	272.4	625.45	715.73	265.22	404.42	152.44	185.43	1318.95	11248.9	6983.42	1082.15	5441.44	3346.55	3530.81	1337.54	4195.19	1753.26	2089.33	2071.99	5471.15	3440.71	4913.63	5294.98	1987.96	4918.54	1052.14	2030.04	3982.23	3529.79	631.53	543.75	222.2	289.24	954.91	371.92	369.52	1330.27	4048.85	4339.36	365.26
Endogenous	MnSod1	XM_001641029.1	6816.48	5225.83	5073.06	6719.65	6224.63	5153.54	4200.76	3281.04	3492.11	3659.15	3307.19	3629.97	4370.66	3895.47	3842.8	9718.97	10096.5	8429.12	8184.59	7577.08	8430.89	3671.21	5337.15	4443.56	4951.4	6346.4	5405.83	6099.84	6711.6	6081.55	6455.57	7397.08	5166.44	6737.86	6073.07	5981.27	2437.66	2931.64	2656.33	2799.79	3949.16	3254.05	4501.68	5810.44	5081.76	9740.71	5675.92
Endogenous	NEP14	Yehu_NEP14.1	687.39	386.83	136.5	751.19	468.02	205.79	209.15	150.99	130.2	163.33	99.84	324.86	138.32	127.2	259.66	2576.02	1783.56	380.89	3060.67	1273.85	2470.59	254.42	1066.75	381.43	756.37	1903.81	775.53	512.73	1060.83	533.57	1165.64	581.36	499.29	1383.89	1802.37	1803.18	125.05	185.69	125.11	173.03	620.05	236.19	320.46	791.23	583.41	545.57	136.49
Endogenous	NEP16	Yehu_NEP16.1	291.11	149.47	142.6	223.26	260.15	110.71	112.68	134.98	90.2	72.64	34.17	145.83	134.37	68.29	50.04	316	614.65	50.51	615.36	324.41	299.33	197.99	290.21	158.95	184.55	229.9	206.91	118.9	155.32	161.28	205.74	248.78	228.31	346.6	400.85	293.8	93.93	76.22	33.73	74.69	86.54	124.23	96.2	90.8	108.18	332.61	53.3
Endogenous	NEP3	Yehu_NEP3.1	7429.53	2716.96	1979.23	6546.74	5348.96	4075.55	2518.47	2457.16	2396.77	3191.68	2952.71	3941.01	1882.41	1715.09	2613.72	10780	15301.4	5402.23	22218	12624	12994.5	2868.34	5749.31	4262.95	10614	9024.64	11975.4	8305.28	11050.5	8951	6578.44	12486.5	3246.6	6496.9	10381.1	9252.16	1842.53	2088.02	1361.02	4458.1	6284.96	2245.45	3043.11	5661.16	6063.67	8001.21	3423.69
Endogenous	NEP3_Like	Yehu_NEP3L.1	5442.25	1884.05	1197.76	4463.41	4050.58	1714.52	2112.61	1649.97	1326.25	3326.43	2942.37	3839.14	1231.98	1174.05	1771.74	9795.68	11075.6	3078.21	11890.8	7530.33	7189.39	2524.26	5467.81	3863.96	6907.9	6427.31	11359.7	4154.86	6729.24	5504.03	4436	7019.25	2028.4	5063.06	6435.18	6160.24	1340.78	1383.5	850.44	2878.76	4620.92	1842.21	1336.64	3348.45	2833.67	5931.87	1598.42
Endogenous	NEP4	Yehu_NEP4.1	6863.56	2586.71	1668.17	5426.55	5227.96	2896.76	2662	2101.6	1711.83	3433.72	2783.07	3486.5	1164.79	1096.86	2402	18343.6	16373.9	4002.96	14925.8	9230.21	10974.3	3381.69	6091.37	4623.35	5534.93	5545.14	8858.2	5731.22	7283.58	7775.92	7219.07	8699.14	3622.82	6570.38	10117.6	7860.96	2053.8	1843.31	1444.41	2975.61	4894.33	1803.57	2105.78	3964.95	4505.63	9194.44	2665.2
Endogenous	NEP6	Yehu_NEP6.1	3028.77	1176.32	269.92	2143.69	1570.94	910.32	1116.17	659.99	586.83	970.55	526.07	1346.59	404.26	605.26	1423.07	6537.52	6119.79	450.53	7220.57	4804.28	6946.3	2354.99	6671.38	2593.93	3725.77	7030.24	5456.15	2982.82	4699.71	3006.87	2897.44	5271.48	1131.98	4575.74	3991.86	4026.17	1132.34	1311.38	878.99	1482.69	3016.27	1014.93	1396.2	2887.68	3249.22	2295.48	694.35
Endogenous	NEP8	Yehu_NEP8.1	935.06	325.32	185.29	518.13	424.58	316.91	418.55	257.73	250.22	239.96	105.31	227.2	96.54	131.94	437.84	2605.33	1847.83	285.34	2213.8	1131.19	1455.69	555.03	1184.66	452.85	806.14	853.45	1097.85	715.42	953.49	1285.77	698.29	1175.27	309.36	465.45	969.88	882.47	344.81	368.58	294.16	189.42	377.36	134.14	196.06	441.01	663.7	1305.95	175.64
Endogenous	NR2	Yehu_NR2.1	1055.22	485.24	433.84	936.64	890.73	472.71	969.12	881.47	635.8	622.5	685.98	711.25	338.76	324.92	354.69	1295.17	1304.55	1212.52	1481.1	1350.57	1051.93	1321.82	1951.63	1219.63	1023.75	913.75	1450.15	964.32	1021.73	1050.95	549.16	1235.22	417.03	852.28	981.91	827.32	821.1	846.42	675.67	730.27	734.74	430.38	494.79	670.99	826.44	804.81	567.12
Endogenous	Ncol3	Yehu_Ncol3.1	31461.8	7601.56	7313	19016.6	19169.6	10391.1	13826.3	11385	7189.25	16456.5	15845.9	16450.8	6932.31	8273.18	11612.8	26750.2	33267.9	20249.2	43816.7	29668.4	31093.8	11508.4	25718.2	16154.6	22621.4	22909.3	33900.8	24461.7	28810.2	25400.2	10665.9	32320.5	6922.98	15775.3	18425.6	17376.5	8472.89	9551.79	6420.05	15871	19865.6	5691.32	8879.12	14769.2	16241.9	17363	15552.2
Endogenous	Nematolysin_1b	Yehu_Nematsn1b.1	35592.3	58972.3	36543.6	43677.3	44528.3	52661.8	36966.6	31851.7	24444.4	85289.3	105908	87177.1	36251	50759.6	29270	50675.2	58866.6	45217.4	37238.3	58145.6	30911.1	27223.4	33860.6	39586.6	65444	59137	81797.2	36081.2	37036.4	26261.2	39620.3	35318.3	29286.1	44783.9	38951.5	36697.9	27435	21782.3	22492.7	83436.9	59387.8	36336.6	32375.6	42623.4	25286.4	31871.5	43850
Endogenous	Nep8-like	NV_Nep8L.1	438.24	249.33	189.87	388.66	429.24	235.58	211.5	198.36	138.48	157.58	130.85	227.81	189.14	149.54	222.63	1028.83	1098.68	234.33	1004.55	655.27	591.86	166.54	382.63	265.67	395.32	396.5	590.27	525.34	787.11	790.35	627.93	923	409.77	653.46	718.45	803.68	155.23	131.6	60	176.01	351.76	154.94	229.35	420.03	592.09	661.3	176.86
Endogenous	Nv1	Yehu_Nv1.1	135109	134095	94304	100529	169202	90996.3	72642.8	75391.4	39499.2	1491.02	1251.45	31262.6	73828.2	51373.8	26774.8	124403	224371	12758.1	46706.8	42473.8	46159.3	960.16	6567.27	9995.74	5336.84	23348.8	10277.1	30611.7	27309	30609.3	188246	169851	236286	381604	312153	213551	34772.7	16479.8	6043.11	29259.6	42162.7	92943.8	100972	60638.5	107108	122916	47133.5
Endogenous	Nv6	NV_Nv6.1	684.45	268.15	740.32	118.01	157	104.98	84.45	42.25	38.46	40.71	27.49	75.9	161.47	75.06	80.09	251.35	796.41	176.83	113.99	84.65	124.92	143.42	188.23	103.94	85.02	136.29	186.57	38.04	54.12	52.46	347.52	180.91	485.99	330.39	108.52	77.69	118.45	154.78	177.65	114.92	182.79	409.57	65.54	72.24	43.08	856.89	49.63
Endogenous	NvHSP70A	XM_001629293.1	3138.14	1422.36	4121.58	3507.79	2860.01	3534.84	64532.6	24073.3	23648.4	7085.37	8244.98	6056.81	15716	17055.7	15618	1887.33	1530.5	12649.6	2970.32	3829.67	3878.26	136566	194655	58862	6248.25	4770.86	5213.08	24942.7	22719.3	22803.8	2806.07	2510.13	3632.5	4948.52	1828.83	2316.44	62080.7	170111	121141	17474.2	8648.41	18944.8	16025.6	11414.7	18000.7	2287.38	1675.49
Endogenous	NvHSP90A	XM_001640639.1	9872.93	5497.2	5196.57	10959	11782.7	18267	213688	89645.4	99514.8	29666.5	28148.2	24088.8	11828.1	16621	12598.7	6759.91	6270.43	22808.9	11832.2	16036.9	14422.8	404805	486897	210011	21954.9	20110.5	18873.7	18433.5	17516.3	18976.9	5739.32	7640.3	6241.9	9089.06	6544.66	6782.67	243056	548898	448171	29959.9	18623.4	33372.2	14389.2	12945.5	16332	8231.53	10529
Endogenous	Nv_catalase	NV_Catalase.1	34944.5	41198.2	41298.7	38036.3	38957.1	31049.3	28441	28904.4	28945.8	15004.9	14738.7	18835.4	33958.1	24810.9	27353.3	39124.2	36530.6	20637.9	40732.1	39692.7	42612	20183.5	21849.3	21249.5	26860.3	35811.9	30627.2	31812.1	28417.6	31209.7	31053.7	35036.7	27585.2	31284	40265.2	41841.7	20274.6	18898.6	19083	26080.1	30454	15277.9	34454.4	37151.5	29079.5	43742.5	33353.5
Endogenous	NveSKT1	NV_NveSKT1.1	48130.6	82262.8	38907	36478.4	26715.6	26213.8	24024.7	17917.9	11098.8	15003	21579	25516.8	16208.9	23112.7	26559.5	94889.6	74157.8	60689.5	85776.1	56083.7	104188	34200.3	42443.9	59293.8	29781.9	117357	79243.2	35606.5	31217	25292.3	87587.8	84305.5	75269.3	80069.3	48368.7	44155.9	30637	40844.2	35306.4	76949.7	85594.6	81693.7	38137.1	78317.9	41184.7	76380.9	50097.8
Endogenous	ShK-like2	XM_001625648.1	5331.41	4078.14	3510.9	5317.13	5209.35	4006.82	4390.17	4007.51	3284.49	2502.6	2935.07	4183.93	2812.9	2552.03	2802.38	4624	5748.23	5288.86	9016.57	8283.17	9121.68	3841.4	6077.56	4685.74	4777.7	4545.56	5819.17	3095.2	3624.76	2685.17	2798.72	3956.98	2659.88	4022.52	4965.1	4751.03	2817.75	2661.17	2379.91	2840.02	2896.46	2558.53	2572.69	3095.06	2588.46	5230.52	3969.31
Housekeeping	HKG1	Yehu_HKG1.1	5050.88	4552.12	4001.12	4584.54	4567.91	5544.19	6844.19	9095.5	8328.05	5750.64	5797.67	6000.75	6589.03	7565.57	8437.02	5881.58	6769.52	10725.6	5753.18	7765.29	7194.88	15293.3	13837.6	15334.5	8531.65	9905.23	8183.58	11398.1	11660.1	11628.6	3690.35	5314.47	4533.75	5923.15	5012.01	4388.6	8690.76	11853.4	11925.7	6751.12	5599.88	8450.6	8710.05	7596.22	8395.31	5693.46	6117.55
Housekeeping	HKG2	Yehu_HKG2.1	3248.49	3454.35	2977.22	3251.35	3533.25	4032.02	2824.34	2842.08	2885.12	2926.01	2808.6	2307.44	1753.68	1818.69	2037.96	1299.48	1214.17	980.93	1432.45	1230.69	1344.45	1009.18	1092.24	972.52	1076.44	1080.34	1096.78	637.71	645.26	681.53	3182.05	2747.69	3310.71	3550.33	3834.26	3700.88	2462.18	2157.57	2394.76	2323.01	2445.89	2309.85	1872.76	1818.47	1921.19	1301.32	2370.37
Housekeeping	HKG3	Yehu_HKG3.1	2589.33	2779.19	2750.02	2451.1	2466	2171.6	1998.49	1924.15	1943.59	2867.9	2845.09	2516.61	4939.23	4107.42	3922.46	3055.26	2662.26	3010.19	2504.69	2623.68	2204.16	1630.75	1691.37	1889.54	2867.06	2330.61	2743.73	5386.75	5034.01	5476.35	3177.85	3493.17	3024.01	2329.35	2495.3	2371.59	1925.53	1617.91	1424.99	3038.18	3207.76	2821.09	4535.84	4514.49	4555.54	3779.2	2776.52
Housekeeping	HKG4	Yehu_HKG4.1	6251.48	6736.8	7655.32	6378	5735.21	5587.72	6280.68	5784	5988.37	7488.34	8377.53	8804.94	6784.95	6904	6754.45	8682.91	9379.5	6985.31	8610.51	7784.47	8649.25	9617.75	8481.52	7965.49	10472.5	9513.33	10609	8121.49	7712.95	7546.82	5854.84	4664.01	5539.04	5076.02	5113.07	5657.11	6831.81	6362.78	6415.48	8109.94	7481.02	6635.52	5340.9	5730.56	5313.95	7445.69	6357.33
Housekeeping	HKG5	Yehu_HKG5.1	1084.16	978.04	1148.21	1235.69	1261.47	1061.54	1186.76	1000.88	1029.65	796.84	741.92	938.5	743.59	737.98	632.09	1420.15	1402.96	1301.59	1620.09	1475.24	1561.43	1189.55	1328.07	1282.85	1044.24	1213.62	1102.13	905.51	985.69	879.12	1317.92	1210.33	1145.29	1158.07	1174.39	1321.44	1022.93	1093.71	1102.87	745.17	876.06	788.04	728.68	805.75	737.47	1381.17	1124.97
[truncated: 49 more columns]

## Sheet: Data S4 nCounter run 3 
						% Samples above Threshold	20191107_30102306550221-01_MA 15 1_01.RCC	20191107_30102306550221-01_MA 15 2_02.RCC	20191107_30102306550221-01_MA 15 3_03.RCC	20191107_30102306550221-01_MA 45 1_04.RCC	20191107_30102306550221-01_MA 45 2_05.RCC	20191107_30102306550221-01_MA 45 3_06.RCC	20191107_30102306550221-01_NC 15 1_07.RCC	20191107_30102306550221-01_NC 15 2_08.RCC	20191107_30102306550221-01_NC 15 3_09.RCC	20191107_30102306550221-01_NC 45 1_10.RCC	20191107_30102306550221-01_NC 45 2_11.RCC	20191107_30102306550221-01_NC 45 3_12.RCC
							MA_15_1	MA_15_2	MA_15_3	MA_45_1	MA_45_2	MA_45_3	NC_15_1	NC_15_2	NC_15_3	NC_45_1	NC_45_2	NC_45_3
Aeq5a		XM_001641634.1		Endogenous	mRNA	100	1219.23	814.46	1295.94	1166.02	1557.39	2110.7	1728.76	1596.81	1779.75	2042.5	1920.45	2196.27
CuZnSod3		NV_CuZnSod3.1		Endogenous	mRNA	100	175.37	197.18	175.33	298.36	351.19	300.2	165.65	165.33	194.65	206.44	216.22	202.81
Cyto_like		XM_001633857.1		Endogenous	mRNA	100	541.14	981.02	538.47	517.65	480.25	289.57	575.04	622.61	559.71	276.12	377.94	379.62
Hsp70B		XM_001636543.1		Endogenous	mRNA	25	20	20	20	20	24.82	20	27.73	20	27.18	20	20	20
MAC2		Yehu_MAC2.1		Endogenous	mRNA	100	92.69	104.1	98.41	119.13	151.4	193.93	60.57	26.16	73.45	95.48	73.83	67.6
MnSod1		XM_001641029.1		Endogenous	mRNA	100	1103.98	1069.21	1037.45	942.52	1021.3	943.11	1069.07	1002.45	1065.06	988.35	944.85	937.79
NEP14		Yehu_NEP14.1		Endogenous	mRNA	50	71.82	90.63	67.92	81.18	112.93	124.86	20	20	20	20	20	20
NEP16		Yehu_NEP16.1		Endogenous	mRNA	25	20	20	20	20	20	20	25.54	21.97	20	42.58	20	20
NEP3		Yehu_NEP3.1		Endogenous	mRNA	100	263.05	361.3	277.9	230.89	285.42	269.65	358.3	290.9	236.52	434.82	144.14	192.41
NEP3_Like		Yehu_NEP3L.1		Endogenous	mRNA	100	147.81	193.51	158.01	134.95	167.53	175.34	199.22	144.4	177.75	298.05	118.66	173.34
NEP4		Yehu_NEP4.1		Endogenous	mRNA	100	252.2	267	288.3	224.56	268.05	318.8	363.41	230.21	282.06	416.76	249.62	294.68
NEP6		Yehu_NEP6.1		Endogenous	mRNA	100	399.17	236.38	366.61	287.82	393.38	536.64	298.46	263.69	366.53	494.17	275.98	289.48
NEP8		Yehu_NEP8.1		Endogenous	mRNA	25	20	20	20	20	28.54	35.86	20	20	20.57	20	20	20
NR2		Yehu_NR2.1		Endogenous	mRNA	100	64.3	71.04	67.22	70.64	68.25	70.4	180.98	192.54	201.26	207.73	109.87	126.54
Ncol3		Yehu_Ncol3.1		Endogenous	mRNA	100	1131.54	1172.09	1104.67	954.11	1320.37	1163.61	3736.27	3976.32	3219.42	3570.18	2102.39	2243.07
Nematolysin_1b		Yehu_Nematsn1b.1		Endogenous	mRNA	100	7083.21	5156.2	7619.04	6991.92	8877.76	13991.2	4933.78	3691.7	3120.99	2343.13	5063.49	5144.85
Nep8-like		NV_Nep8L.1		Endogenous	mRNA	100	43.42	31.84	42.27	42.17	67.01	58.45	40.87	32.44	41.13	58.06	41.31	65.87
Nv1		Yehu_Nv1.1		Endogenous	mRNA	100	15310.5	3392.56	13830.6	1674.18	1952.02	3193.28	49479.3	56911.6	44833.9	114078	20614.3	36341.5
Nv6		NV_Nv6.1		Endogenous	mRNA	83.33	20.88	36.74	27.03	20	32.26	20	129.16	140.22	135.89	256.76	123.93	147.34
NvHSP70A		XM_001629293.1		Endogenous	mRNA	100	454.29	406.62	480.95	1471.76	1219.85	1218.07	507.17	558.78	467.89	460.63	412.22	468.03
NvHSP90A		XM_001640639.1		Endogenous	mRNA	100	961.19	1148.82	958.44	1428.54	1208.69	1034.76	1123.07	1124.88	949	921.25	948.36	1107.67
Nv_catalase		NV_Catalase.1		Endogenous	mRNA	100	1706.08	1595.85	1866.3	1832.32	2155.53	2361.75	2046.19	2104.31	1936.94	1868.31	1644.47	1724.77
NveSKT1		NV_NveSKT1.1		Endogenous	mRNA	100	28393.8	22420.3	27090.8	31985.5	36024.8	41434.3	5033.75	3834.01	4061.92	4884.96	3459.45	3952.24
ShK-like2		XM_001625648.1		Endogenous	mRNA	100	475.16	286.59	486.5	479.69	610.55	1026.79	815.85	894.67	831.48	1069.63	811.25	884.05
HKG1		Yehu_HKG1.1		Housekeeping	mRNA	100	562.85	551.14	503.82	829.71	928.23	637.59	634.14	545.17	676.5	1016.73	1034.5	942.99
HKG2		Yehu_HKG2.1		Housekeeping	mRNA	100	198.75	180.04	237.01	263.57	246.95	334.74	164.19	141.26	158.66	172.9	137.99	136.94
HKG3		Yehu_HKG3.1		Housekeeping	mRNA	100	235.49	215.56	223.15	207.69	208.48	177.99	243	269.97	272.51	203.86	216.22	213.21
HKG4		Yehu_HKG4.1		Housekeeping	mRNA	100	536.96	537.67	521.84	370.05	385.94	395.84	464.84	471.93	415.74	439.98	417.49	469.76
HKG5		Yehu_HKG5.1		Housekeeping	mRNA	100	77.66	95.53	79	65.36	59.57	73.06	93.41	111.96	90.35	69.67	85.26	84.94
NEG_A		ERCC_00096.1		Negative	SYSTEM	0	10	13	19	13	8	11	12	7	16	10	12	15
NEG_B		ERCC_00041.1		Negative	SYSTEM	0	10	5	14	8	7	4	9	3	7	4	5	2
NEG_C		ERCC_00019.1		Negative	SYSTEM	0	3	4	7	3	1	4	14	15	10	12	3	5
NEG_D		ERCC_00076.1		Negative	SYSTEM	0	8	3	15	10	6	4	32	20	27	48	14	13
NEG_E		ERCC_00098.1		Negative	SYSTEM	0	13	12	14	14	12	15	12	8	11	25	9	12
NEG_F		ERCC_00126.1		Negative	SYSTEM	0	13	12	30	21	20	15	23	15	24	16	13	9
NEG_G		ERCC_00144.1		Negative	SYSTEM	0	13	1	14	12	10	7	2	1	3	4	2	2
NEG_H		ERCC_00154.1		Negative	SYSTEM	0	4	5	8	6	7	8	6	2	2	1	1	1
POS_A		ERCC_00117.1		Positive	SYSTEM	0	45521	43533	55091	43704	40446	37117	47979	37582	49426	44085	42355	30986
POS_B		ERCC_00112.1		Positive	SYSTEM	0	13766	12915	15097	11733	10205	8930	13434	11038	13393	11546	11181	7394
POS_C		ERCC_00002.1		Positive	SYSTEM	0	4040	3832	4594	3606	3419	2891	3960	3291	4119	3677	3507	2348
POS_D		ERCC_00092.1		Positive	SYSTEM	0	909	833	1110	897	794	830	925	765	969	868	869	641
POS_E		ERCC_00035.1		Positive	SYSTEM	0	189	169	241	188	191	178	174	149	182	182	177	125
POS_F		ERCC_00034.1		Positive	SYSTEM	0	67	73	88	75	58	53	87	57	83	86	63	60

## Sheet:  Data S5 msms 
Protein IDs	Majority protein IDs	Peptide counts (all)	Peptide counts (razor+unique)	Peptide counts (unique)	Fasta headers	Number of proteins	Peptides	Razor + unique peptides	Unique peptides	Peptides MA-con1	Peptides MA-con2	Peptides MA-con3	Peptides MA-str1	Peptides MA-str2	Peptides MA-str3	Peptides NC-con1	Peptides NC-con2	Peptides NC-con3	Peptides NC-str1	Peptides NC-str2	Peptides NC-str3	Razor + unique peptides MA-con1	Razor + unique peptides MA-con2	Razor + unique peptides MA-con3	Razor + unique peptides MA-str1	Razor + unique peptides MA-str2	Razor + unique peptides MA-str3	Razor + unique peptides NC-con1	Razor + unique peptides NC-con2	Razor + unique peptides NC-con3	Razor + unique peptides NC-str1	Razor + unique peptides NC-str2	Razor + unique peptides NC-str3	Unique peptides MA-con1	Unique peptides MA-con2	Unique peptides MA-con3	Unique peptides MA-str1	Unique peptides MA-str2	Unique peptides MA-str3	Unique peptides NC-con1	Unique peptides NC-con2	Unique peptides NC-con3	Unique peptides NC-str1	Unique peptides NC-str2	Unique peptides NC-str3	Sequence coverage [%]	Unique + razor sequence coverage [%]	Unique sequence coverage [%]	Mol. weight [kDa]
CON__P00761	CON__P00761	5	5	5		1	5	5	5	3	4	3	5	5	4	4	4	3	4	4	3	3	4	3	5	5	4	4	4	3	4	4	3	3	4	3	5	5	4	4	4	3	4	4	3	28.6	28.6	28.6	24.409
CON__P02533;CON__Q6IFX2;CON__Q61782	CON__P02533;CON__Q6IFX2	8;4;2	7;4;2	2;1;1	;	3	8	7	2	2	1	1	2	3	3	1	8	8	0	1	2	2	0	0	2	2	2	1	7	7	0	0	1	0	0	0	0	0	0	0	2	2	0	0	0	20.6	18.6	6.6	51.621
CON__P48668;CON__P02538;CON__P04259	CON__P48668;CON__P02538;CON__P04259	9;9;8	4;4;3	4;4;3	;;	3	9	4	4	3	2	1	6	4	3	3	8	7	4	3	3	0	0	0	3	2	1	0	3	3	1	0	0	0	0	0	3	2	1	0	3	3	1	0	0	16.7	11.2	11.2	60.024
CON__P02662	CON__P02662	1	1	1		1	1	1	1	0	0	0	0	1	1	0	0	0	0	0	0	0	0	0	0	1	1	0	0	0	0	0	0	0	0	0	0	1	1	0	0	0	0	0	0	9.5	9.5	9.5	22.975
CON__P02754	CON__P02754	1	1	1		1	1	1	1	0	1	0	0	0	1	0	1	1	0	0	1	0	1	0	0	0	1	0	1	1	0	0	1	0	1	0	0	0	1	0	1	1	0	0	1	8.6	8.6	8.6	18.281
CON__P04264;CON__Q6IFZ6;CON__Q8BGZ7	CON__P04264	32;3;1	32;3;1	21;0;0		3	32	32	21	23	15	12	21	23	24	22	31	30	24	16	16	23	15	12	21	23	24	22	31	30	24	16	16	15	11	10	14	15	16	14	20	20	16	11	10	54.3	54.3	40.7	66.017
CON__P07477	CON__P07477	1	1	1		1	1	1	1	0	0	0	1	0	1	1	0	1	1	0	1	0	0	0	1	0	1	1	0	1	1	0	1	0	0	0	1	0	1	1	0	1	1	0	1	8.1	8.1	8.1	26.558
CON__P08779	CON__P08779	4	2	2		1	4	2	2	1	1	1	1	2	2	1	4	2	0	1	1	0	0	0	0	0	0	0	2	0	0	0	0	0	0	0	0	0	0	0	2	0	0	0	0	10.1	5.7	5.7	51.267
CON__P13645;CON__P02535-1;CON__Q7Z3Z0;CON__Q7Z3Y8;CON__Q148H6;CON__Q7Z3Y7;CON__P08730-1;CON__A2A4G1;CON__Q7Z3Y9;CON__Q9Z2K1;CON__Q3ZAW8	CON__P13645	28;4;2;2;2;2;1;1;1;1;1	28;4;2;2;2;2;1;1;1;1;1	26;2;1;1;1;1;0;0;0;0;0		11	28	28	26	15	10	11	18	21	22	13	26	26	14	13	12	15	10	11	18	21	22	13	26	26	14	13	12	14	9	10	17	19	20	12	24	24	13	11	11	58	58	54.5	59.51
CON__P13647	CON__P13647	6	3	1		1	6	3	1	4	2	1	4	3	3	3	5	4	2	3	2	1	0	0	1	1	1	0	2	2	0	1	0	0	0	0	0	0	0	0	0	1	0	0	0	10	6.3	2.5	62.378
CON__P35527	CON__P35527	31	31	31		1	31	31	31	17	11	8	15	21	19	12	28	29	19	9	10	17	11	8	15	21	19	12	28	29	19	9	10	17	11	8	15	21	19	12	28	29	19	9	10	57	57	57	62.129
CON__P35908;CON__P12035;CON__Q9R0H5;CON__Q6NXH9;CON__Q7Z794;CON__P19013	CON__P35908	30;2;1;1;1;1	1;0;0;0;0;0	1;0;0;0;0;0		6	30	1	1	14	9	8	10	20	18	11	28	27	8	11	14	0	0	0	0	0	0	0	1	1	0	0	0	0	0	0	0	0	0	0	1	1	0	0	0	59.5	5.6	5.6	65.865
CON__P35908v2	CON__P35908v2	30	28	1		1	30	28	1	15	10	9	11	21	19	12	28	27	9	12	15	13	9	8	9	19	17	10	26	25	7	10	13	1	1	1	1	1	1	1	1	1	1	1	1	59.2	56	4.7	65.432
CON__Q04695;CON__Q9QWL7	CON__Q04695;CON__Q9QWL7	6;5	2;2	2;2	;	2	6	2	2	1	0	1	3	1	1	0	6	6	0	0	1	0	0	1	2	0	0	0	2	2	0	0	0	0	0	1	2	0	0	0	2	2	0	0	0	15.3	4.9	4.9	48.105
Nep3	Nep3	4	4	4	Nep3	1	4	4	4	0	2	1	2	1	1	2	1	1	0	1	1	0	2	1	2	1	1	2	1	1	0	1	1	0	2	1	2	1	1	2	1	1	0	1	1	9.9	9.9	9.9	38.541
Nv1	Nv1	7	7	7	Nv1	1	7	7	7	3	4	4	3	3	3	6	6	6	7	6	7	3	4	4	3	3	3	6	6	6	7	6	7	3	4	4	3	3	3	6	6	6	7	6	7	70.6	70.6	70.6	9.2678
NVE10	NVE10	1	1	1	NVE10	1	1	1	1	0	1	1	0	0	1	0	0	0	0	1	0	0	1	1	0	0	1	0	0	0	0	1	0	0	1	1	0	0	1	0	0	0	0	1	0	1.8	1.8	1.8	149.05
NVE100	NVE100	2	2	2	NVE100	1	2	2	2	2	1	2	1	1	1	1	0	0	0	0	1	2	1	2	1	1	1	1	0	0	0	0	1	2	1	2	1	1	1	1	0	0	0	0	1	17.8	17.8	17.8	32.782
NVE1000	NVE1000	1	1	1	NVE1000	1	1	1	1	1	1	1	1	1	1	1	1	0	1	1	0	1	1	1	1	1	1	1	1	0	1	1	0	1	1	1	1	1	1	1	1	0	1	1	0	6	6	6	31.598
NVE10001	NVE10001	1	1	1	NVE10001	1	1	1	1	1	1	1	1	1	1	1	1	1	1	1	1	1	1	1	1	1	1	1	1	1	1	1	1	1	1	1	1	1	1	1	1	1	1	1	1	7.2	7.2	7.2	17.148
NVE10009	NVE10009	8	8	8	NVE10009	1	8	8	8	7	8	8	7	7	7	5	5	6	6	6	7	7	8	8	7	7	7	5	5	6	6	6	7	7	8	8	7	7	7	5	5	6	6	6	7	55.6	55.6	55.6	15.445
NVE1001	NVE1001	6	6	6	NVE1001	1	6	6	6	6	6	5	6	6	5	6	5	5	6	5	4	6	6	5	6	6	5	6	5	5	6	5	4	6	6	5	6	6	5	6	5	5	6	5	4	17.7	17.7	17.7	58.756
NVE10012	NVE10012	2	2	2	NVE10012	1	2	2	2	2	2	2	2	2	2	2	2	1	2	2	2	2	2	2	2	2	2	2	2	1	2	2	2	2	2	2	2	2	2	2	2	1	2	2	2	7.9	7.9	7.9	26.344
NVE10016	NVE10016	3	3	3	NVE10016	1	3	3	3	3	2	2	2	1	1	2	1	0	0	0	0	3	2	2	2	1	1	2	1	0	0	0	0	3	2	2	2	1	1	2	1	0	0	0	0	7.1	7.1	7.1	67.763
NVE10020	NVE10020	3	3	3	NVE10020	1	3	3	3	0	2	3	3	2	2	2	2	1	2	3	3	0	2	3	3	2	2	2	2	1	2	3	3	0	2	3	3	2	2	2	2	1	2	3	3	23.6	23.6	23.6	28.761
NVE10021	NVE10021	3	3	3	NVE10021	1	3	3	3	1	2	2	2	1	1	1	1	1	0	1	1	1	2	2	2	1	1	1	1	1	0	1	1	1	2	2	2	1	1	1	1	1	0	1	1	7.8	7.8	7.8	63.156
NVE10024	NVE10024	6	6	6	NVE10024	1	6	6	6	5	5	4	5	6	4	1	3	3	3	3	3	5	5	4	5	6	4	1	3	3	3	3	3	5	5	4	5	6	4	1	3	3	3	3	3	28.9	28.9	28.9	27.901
NVE10025	NVE10025	16	16	16	NVE10025	1	16	16	16	14	15	15	15	14	14	13	12	12	14	14	14	14	15	15	15	14	14	13	12	12	14	14	14	14	15	15	15	14	14	13	12	12	14	14	14	35.7	35.7	35.7	49.132
NVE10031;NVE496;NVE10033	NVE10031	9;1;1	9;1;1	9;1;1	NVE10031	3	9	9	9	8	6	6	6	6	6	7	5	6	6	7	7	8	6	6	6	6	6	7	5	6	6	7	7	8	6	6	6	6	6	7	5	6	6	7	7	29.3	29.3	29.3	47.109
NVE10035	NVE10035	11	11	11	NVE10035	1	11	11	11	6	8	8	9	7	7	6	8	8	9	9	10	6	8	8	9	7	7	6	8	8	9	9	10	6	8	8	9	7	7	6	8	8	9	9	10	23.9	23.9	23.9	79.786
NVE19365;NVE10044;NVE17790	NVE19365;NVE10044;NVE17790	1;1;1	1;1;1	1;1;1	NVE19365;NVE10044;NVE17790	3	1	1	1	0	0	0	1	1	1	1	1	0	1	0	0	0	0	0	1	1	1	1	1	0	1	0	0	0	0	0	1	1	1	1	1	0	1	0	0	5	5	5	28.8
NVE10048	NVE10048	1	1	1	NVE10048	1	1	1	1	1	1	1	0	0	0	1	1	1	0	1	1	1	1	1	0	0	0	1	1	1	0	1	1	1	1	1	0	0	0	1	1	1	0	1	1	6.3	6.3	6.3	47.989
NVE10049;NVE16696	NVE10049	18;3	18;3	18;3	NVE10049	2	18	18	18	11	12	12	10	11	11	15	12	13	14	16	16	11	12	12	10	11	11	15	12	13	14	16	16	11	12	12	10	11	11	15	12	13	14	16	16	44.6	44.6	44.6	56.162
NVE10051	NVE10051	11	11	11	NVE10051	1	11	11	11	11	9	9	11	9	9	8	8	8	9	8	8	11	9	9	11	9	9	8	8	8	9	8	8	11	9	9	11	9	9	8	8	8	9	8	8	42.7	42.7	42.7	31.758
NVE10053	NVE10053	4	4	4	NVE10053	1	4	4	4	1	1	0	2	1	3	2	2	2	2	2	1	1	1	0	2	1	3	2	2	2	2	2	1	1	1	0	2	1	3	2	2	2	2	2	1	2.1	2.1	2.1	371.27
NVE10054	NVE10054	2	2	2	NVE10054	1	2	2	2	2	1	1	2	1	1	1	1	1	0	1	0	2	1	1	2	1	1	1	1	1	0	1	0	2	1	1	2	1	1	1	1	1	0	1	0	29.7	29.7	29.7	9.5718
NVE10060	NVE10060	5	5	5	NVE10060	1	5	5	5	3	4	3	4	3	3	4	3	2	3	3	2	3	4	3	4	3	3	4	3	2	3	3	2	3	4	3	4	3	3	4	3	2	3	3	2	31.7	31.7	31.7	26.139
NVE10075	NVE10075	43	43	35	NVE10075	1	43	43	35	32	31	37	37	38	32	34	32	32	34	35	35	32	31	37	37	38	32	34	32	32	34	35	35	26	27	31	31	31	27	28	24	25	27	27	27	57.4	57.4	44.9	121.85
NVE10082	NVE10082	12	12	12	NVE10082	1	12	12	12	12	11	11	12	10	10	9	10	10	10	11	9	12	11	11	12	10	10	9	10	10	10	11	9	12	11	11	12	10	10	9	10	10	10	11	9	39.7	39.7	39.7	46.432
NVE10083	NVE10083	1	1	1	NVE10083	1	1	1	1	1	1	0	1	1	1	1	1	1	1	1	1	1	1	0	1	1	1	1	1	1	1	1	1	1	1	0	1	1	1	1	1	1	1	1	1	14	14	14	24.307
NVE10087	NVE10087	3	3	3	NVE10087	1	3	3	3	1	2	2	1	2	2	0	3	2	0	1	2	1	2	2	1	2	2	0	3	2	0	1	2	1	2	2	1	2	2	0	3	2	0	1	2	13.1	13.1	13.1	31.901
NVE10089	NVE10089	3	3	3	NVE10089	1	3	3	3	2	1	2	2	2	3	2	3	1	3	2	3	2	1	2	2	2	3	2	3	1	3	2	3	2	1	2	2	2	3	2	3	1	3	2	3	13.8	13.8	13.8	43.629
NVE10098	NVE10098	4	4	4	NVE10098	1	4	4	4	3	4	4	3	3	4	4	3	3	2	2	3	3	4	4	3	3	4	4	3	3	2	2	3	3	4	4	3	3	4	4	3	3	2	2	3	24.1	24.1	24.1	30.072
NVE10099	NVE10099	4	4	4	NVE10099	1	4	4	4	3	3	4	2	1	1	1	0	1	0	0	0	3	3	4	2	1	1	1	0	1	0	0	0	3	3	4	2	1	1	1	0	1	0	0	0	12.2	12.2	12.2	62.01
NVE10101	NVE10101	12	12	12	NVE10101	1	12	12	12	10	9	10	10	9	9	10	10	10	9	8	8	10	9	10	10	9	9	10	10	10	9	8	8	10	9	10	10	9	9	10	10	10	9	8	8	51.2	51.2	51.2	42.667
NVE20147;NVE2363;NVE15033;NVE10125	NVE20147;NVE2363;NVE15033;NVE10125	1;1;1;1	1;1;1;1	1;1;1;1	NVE20147;NVE2363;NVE15033;NVE10125	4	1	1	1	0	0	0	0	0	0	0	0	0	0	1	0	0	0	0	0	0	0	0	0	0	0	1	0	0	0	0	0	0	0	0	0	0	0	1	0	15.4	15.4	15.4	13.468
NVE10139	NVE10139	7	7	7	NVE10139	1	7	7	7	6	6	6	5	7	7	7	5	6	7	7	7	6	6	6	5	7	7	7	5	6	7	7	7	6	6	6	5	7	7	7	5	6	7	7	7	21.6	21.6	21.6	30.17
NVE10140	NVE10140	5	5	4	NVE10140	1	5	5	4	1	4	4	4	5	4	4	3	3	2	5	5	1	4	4	4	5	4	4	3	3	2	5	5	1	3	3	3	4	3	3	3	3	2	4	4	33.1	33.1	27.5	19.415
NVE10142	NVE10142	6	6	6	NVE10142	1	6	6	6	4	3	4	4	3	2	3	3	2	1	1	2	4	3	4	4	3	2	3	3	2	1	1	2	4	3	4	4	3	2	3	3	2	1	1	2	27.3	27.3	27.3	33.512
NVE10147	NVE10147	4	4	4	NVE10147	1	4	4	4	4	3	3	4	3	4	4	3	2	4	3	3	4	3	3	4	3	4	4	3	2	4	3	3	4	3	3	4	3	4	4	3	2	4	3	3	45.5	45.5	45.5	12.732
NVE10151	NVE10151	10	10	10	NVE10151	1	10	10	10	8	9	8	9	9	8	8	8	8	8	8	8	8	9	8	9	9	8	8	8	8	8	8	8	8	9	8	9	9	8	8	8	8	8	8	8	43.5	43.5	43.5	34.215
NVE10154	NVE10154	2	2	2	NVE10154	1	2	2	2	1	1	1	1	1	2	0	0	0	1	0	1	1	1	1	1	1	2	0	0	0	1	0	1	1	1	1	1	1	2	0	0	0	1	0	1	4.6	4.6	4.6	108.76
NVE1017;NVE15289	NVE1017	30;5	30;5	23;5	NVE1017	2	30	30	23	26	25	23	27	19	18	16	16	15	15	14	15	26	25	23	27	19	18	16	16	15	15	14	15	20	20	19	20	16	15	12	14	13	11	11	11	27.1	27.1	21.6	141.86
NVE10170;NVE15823	NVE10170	7;1	7;1	7;1	NVE10170	2	7	7	7	6	4	3	5	1	2	5	3	5	0	1	2	6	4	3	5	1	2	5	3	5	0	1	2	6	4	3	5	1	2	5	3	5	0	1	2	6.7	6.7	6.7	190.68
NVE10180	NVE10180	3	3	3	NVE10180	1	3	3	3	3	3	2	2	2	2	2	2	2	1	2	2	3	3	2	2	2	2	2	2	2	1	2	2	3	3	2	2	2	2	2	2	2	1	2	2	2.5	2.5	2.5	139.95
NVE10183	NVE10183	14	14	14	NVE10183	1	14	14	14	11	13	13	11	12	11	11	11	12	9	12	11	11	13	13	11	12	11	11	11	12	9	12	11	11	13	13	11	12	11	11	11	12	9	12	11	44.5	44.5	44.5	44.236
NVE10188	NVE10188	2	2	2	NVE10188	1	2	2	2	2	2	2	2	2	2	2	1	1	2	2	2	2	2	2	2	2	2	2	1	1	2	2	2	2	2	2	2	2	2	2	1	1	2	2	2	34.2	34.2	34.2	7.861
NVE10189	NVE10189	11	11	11	NVE10189	1	11	11	11	10	11	11	9	10	10	7	8	8	6	9	8	10	11	11	9	10	10	7	8	8	6	9	8	10	11	11	9	10	10	7	8	8	6	9	8	81.4	81.4	81.4	14.96
NVE10194	NVE10194	3	3	1	NVE10194	1	3	3	1	1	3	3	1	1	1	1	3	3	1	2	2	1	3	3	1	1	1	1	3	3	1	2	2	1	1	1	1	0	1	1	1	1	1	1	1	18.6	18.6	8.1	25.07
NVE10198	NVE10198	1	1	1	NVE10198	1	1	1	1	1	1	1	1	1	1	0	1	1	1	1	1	1	1	1	1	1	1	0	1	1	1	1	1	1	1	1	1	1	1	0	1	1	1	1	1	14.8	14.8	14.8	10.007
NVE10199	NVE10199	2	2	2	NVE10199	1	2	2	2	0	2	2	0	1	1	0	0	0	0	1	0	0	2	2	0	1	1	0	0	0	0	1	0	0	2	2	0	1	1	0	0	0	0	1	0	7.5	7.5	7.5	47.414
NVE10200	NVE10200	4	4	4	NVE10200	1	4	4	4	3	4	4	3	4	4	2	3	3	2	3	3	3	4	4	3	4	4	2	3	3	2	3	3	3	4	4	3	4	4	2	3	3	2	3	3	12.8	12.8	12.8	69.718
NVE10201	NVE10201	3	3	3	NVE10201	1	3	3	3	2	0	2	2	1	1	1	3	2	1	1	3	2	0	2	2	1	1	1	3	2	1	1	3	2	0	2	2	1	1	1	3	2	1	1	3	5.8	5.8	5.8	111.11
NVE10203	NVE10203	3	3	3	NVE10203	1	3	3	3	2	2	0	1	0	2	0	1	2	0	3	3	2	2	0	1	0	2	0	1	2	0	3	3	2	2	0	1	0	2	0	1	2	0	3	3	4.3	4.3	4.3	123.12
NVE10205	NVE10205	4	2	2	NVE10205	1	4	2	2	3	3	3	2	4	2	1	3	2	1	2	2	1	1	1	0	2	0	0	1	0	0	1	0	1	1	1	0	2	0	0	1	0	0	1	0	14.4	6.6	6.6	43.431
NVE10207	NVE10207	6	6	6	NVE10207	1	6	6	6	5	6	5	6	6	6	5	5	6	5	6	6	5	6	5	6	6	6	5	5	6	5	6	6	5	6	5	6	6	6	5	5	6	5	6	6	18.7	18.7	18.7	63.551
NVE10209	NVE10209	4	4	4	NVE10209	1	4	4	4	3	3	3	2	3	3	1	1	1	2	3	4	3	3	3	2	3	3	1	1	1	2	3	4	3	3	3	2	3	3	1	1	1	2	3	4	27.1	27.1	27.1	20.297
NVE10210	NVE10210	1	1	1	NVE10210	1	1	1	1	0	1	0	0	0	1	0	0	0	0	0	1	0	1	0	0	0	1	0	0	0	0	0	1	0	1	0	0	0	1	0	0	0	0	0	1	10.4	10.4	10.4	21.158
NVE10214	NVE10214	6	6	6	NVE10214	1	6	6	6	5	4	4	5	4	4	4	5	4	5	5	5	5	4	4	5	4	4	4	5	4	5	5	5	5	4	4	5	4	4	4	5	4	5	5	5	33.1	33.1	33.1	20.385
NVE10218	NVE10218	24	24	23	NVE10218	1	24	24	23	18	20	19	18	18	17	12	15	16	16	16	15	18	20	19	18	18	17	12	15	16	16	16	15	17	19	18	17	17	16	12	15	15	15	15	14	25.3	25.3	24	143.18
NVE10220	NVE10220	8	8	8	NVE10220	1	8	8	8	4	3	3	3	5	4	3	3	4	4	3	5	4	3	3	3	5	4	3	3	4	4	3	5	4	3	3	3	5	4	3	3	4	4	3	5	27.8	27.8	27.8	51.256
NVE10234	NVE10234	4	4	4	NVE10234	1	4	4	4	3	3	2	3	2	1	1	0	0	2	0	0	3	3	2	3	2	1	1	0	0	2	0	0	3	3	2	3	2	1	1	0	0	2	0	0	5.9	5.9	5.9	121.68
NVE10241	NVE10241	6	6	6	NVE10241	1	6	6	6	4	5	5	5	4	4	4	4	4	4	4	5	4	5	5	5	4	4	4	4	4	4	4	5	4	5	5	5	4	4	4	4	4	4	4	5	47.5	47.5	47.5	13.892
NVE10243	NVE10243	4	4	4	NVE10243	1	4	4	4	4	3	3	4	4	4	4	3	4	4	4	4	4	3	3	4	4	4	4	3	4	4	4	4	4	3	3	4	4	4	4	3	4	4	4	4	22.1	22.1	22.1	27.03
NVE10244	NVE10244	10	10	10	NVE10244	1	10	10	10	5	6	5	5	6	5	5	7	5	7	7	7	5	6	5	5	6	5	5	7	5	7	7	7	5	6	5	5	6	5	5	7	5	7	7	7	17.5	17.5	17.5	97.134
NVE10247	NVE10247	8	8	8	NVE10247	1	8	8	8	6	8	7	5	6	8	6	7	7	6	6	6	6	8	7	5	6	8	6	7	7	6	6	6	6	8	7	5	6	8	6	7	7	6	6	6	26.1	26.1	26.1	47.706
NVE10255	NVE10255	1	1	1	NVE10255	1	1	1	1	1	1	1	1	1	1	0	0	1	1	1	1	1	1	1	1	1	1	0	0	1	1	1	1	1	1	1	1	1	1	0	0	1	1	1	1	11.4	11.4	11.4	28.099
NVE10258	NVE10258	3	3	3	NVE10258	1	3	3	3	1	3	2	0	2	3	0	2	2	1	1	1	1	3	2	0	2	3	0	2	2	1	1	1	1	3	2	0	2	3	0	2	2	1	1	1	13.1	13.1	13.1	51.91
NVE10277	NVE10277	3	3	3	NVE10277	1	3	3	3	3	3	3	2	3	2	1	2	1	1	2	2	3	3	3	2	3	2	1	2	1	1	2	2	3	3	3	2	3	2	1	2	1	1	2	2	11.7	11.7	11.7	58.054
NVE10278	NVE10278	31	31	31	NVE10278	1	31	31	31	18	17	14	17	16	13	18	17	17	16	17	19	18	17	14	17	16	13	18	17	17	16	17	19	18	17	14	17	16	13	18	17	17	16	17	19	29.3	29.3	29.3	157.8
NVE10281	NVE10281	10	2	2	NVE10281	1	10	2	2	0	1	2	5	5	4	0	2	2	7	9	9	0	1	1	0	0	0	0	0	1	0	2	2	0	1	1	0	0	0	0	0	1	0	2	2	50.4	5.6	5.6	28.386
NVE21664;NVE10282	NVE21664;NVE10282	8;8	1;1	1;1	NVE21664;NVE10282	2	8	1	1	0	1	0	5	8	7	1	2	0	7	7	7	0	0	0	1	1	1	0	0	0	1	1	1	0	0	0	1	1	1	0	0	0	1	1	1	44.7	7.4	7.4	21.54
NVE24675;NVE10283	NVE24675;NVE10283	10;10	10;10	1;1	NVE24675;NVE10283	2	10	10	1	0	0	1	7	6	5	0	3	1	8	8	8	0	0	1	7	6	5	0	3	1	8	8	8	0	0	0	1	1	1	0	0	0	1	1	1	73	73	4.3	21.201
NVE10284	NVE10284	9	2	0	NVE10284	1	9	2	0	1	1	0	5	8	7	1	3	0	7	8	8	0	0	0	0	2	2	1	1	0	2	2	2	0	0	0	0	0	0	0	0	0	0	0	0	45.3	14.2	0	21.57
NVE22948;NVE10288	NVE22948;NVE10288	1;1	1;1	1;1	NVE22948;NVE10288	2	1	1	1	0	0	0	0	0	0	0	0	0	1	1	1	0	0	0	0	0	0	0	0	0	1	1	1	0	0	0	0	0	0	0	0	0	1	1	1	14.5	14.5	14.5	12.489
NVE10290	NVE10290	1	1	1	NVE10290	1	1	1	1	1	0	0	1	0	0	1	0	0	1	0	0	1	0	0	1	0	0	1	0	0	1	0	0	1	0	0	1	0	0	1	0	0	1	0	0	16.3	16.3	16.3	17.467
NVE10293	NVE10293	2	2	2	NVE10293	1	2	2	2	0	2	2	1	2	1	0	0	0	0	0	1	0	2	2	1	2	1	0	0	0	0	0	1	0	2	2	1	2	1	0	0	0	0	0	1	1	1	1	478.86
NVE10296	NVE10296	1	1	1	NVE10296	1	1	1	1	1	0	0	1	0	0	1	1	0	1	0	0	1	0	0	1	0	0	1	1	0	1	0	0	1	0	0	1	0	0	1	1	0	1	0	0	6.5	6.5	6.5	30.489
NVE103	NVE103	1	1	1	NVE103	1	1	1	1	1	1	1	1	1	1	0	1	1	1	1	0	1	1	1	1	1	1	0	1	1	1	1	0	1	1	1	1	1	1	0	1	1	1	1	0	9.2	9.2	9.2	19.466
NVE10314	NVE10314	1	1	1	NVE10314	1	1	1	1	0	1	1	0	0	1	0	0	1	0	0	1	0	1	1	0	0	1	0	0	1	0	0	1	0	1	1	0	0	1	0	0	1	0	0	1	4.1	4.1	4.1	56.566
NVE10317	NVE10317	3	3	3	NVE10317	1	3	3	3	3	3	3	3	3	3	3	3	3	2	3	3	3	3	3	3	3	3	3	3	3	2	3	3	3	3	3	3	3	3	3	3	3	2	3	3	24.6	24.6	24.6	17.729
NVE10325	NVE10325	2	2	2	NVE10325	1	2	2	2	1	2	2	1	1	2	0	0	1	0	2	0	1	2	2	1	1	2	0	0	1	0	2	0	1	2	2	1	1	2	0	0	1	0	2	0	11.5	11.5	11.5	32.094
NVE10330	NVE10330	2	2	2	NVE10330	1	2	2	2	2	1	1	1	1	1	0	0	0	0	0	0	2	1	1	1	1	1	0	0	0	0	0	0	2	1	1	1	1	1	0	0	0	0	0	0	5.9	5.9	5.9	64.986
NVE10332	NVE10332	2	2	2	NVE10332	1	2	2	2	1	2	2	1	2	1	0	0	0	1	0	1	1	2	2	1	2	1	0	0	0	1	0	1	1	2	2	1	2	1	0	0	0	1	0	1	4.9	4.9	4.9	72.763
NVE10342;NVE4626	NVE10342;NVE4626	2;1	2;1	2;1	NVE10342;NVE4626	2	2	2	2	2	2	2	2	2	2	2	2	2	2	2	2	2	2	2	2	2	2	2	2	2	2	2	2	2	2	2	2	2	2	2	2	2	2	2	2	10.9	10.9	10.9	18.326
NVE10378	NVE10378	5	5	5	NVE10378	1	5	5	5	3	2	2	3	3	3	4	3	4	2	3	3	3	2	2	3	3	3	4	3	4	2	3	3	3	2	2	3	3	3	4	3	4	2	3	3	10.3	10.3	10.3	73.07
NVE104	NVE104	1	1	1	NVE104	1	1	1	1	1	1	0	1	1	1	1	0	0	1	1	1	1	1	0	1	1	1	1	0	0	1	1	1	1	1	0	1	1	1	1	0	0	1	1	1	3.4	3.4	3.4	38.703
NVE10407	NVE10407	1	1	1	NVE10407	1	1	1	1	1	1	1	1	1	1	1	1	0	1	1	0	1	1	1	1	1	1	1	1	0	1	1	0	1	1	1	1	1	1	1	1	0	1	1	0	12.3	12.3	12.3	13.237
NVE10408	NVE10408	2	2	2	NVE10408	1	2	2	2	2	2	1	2	1	2	2	1	1	2	1	2	2	2	1	2	1	2	2	1	1	2	1	2	2	2	1	2	1	2	2	1	1	2	1	2	10.8	10.8	10.8	34.244
NVE10414	NVE10414	9	9	9	NVE10414	1	9	9	9	4	3	4	5	4	3	4	6	4	6	7	4	4	3	4	5	4	3	4	6	4	6	7	4	4	3	4	5	4	3	4	6	4	6	7	4	23.1	23.1	23.1	85.516
NVE10422	NVE10422	6	6	6	NVE10422	1	6	6	6	4	4	3	4	6	4	3	0	2	3	1	2	4	4	3	4	6	4	3	0	2	3	1	2	4	4	3	4	6	4	3	0	2	3	1	2	10.6	10.6	10.6	112.92
NVE10423	NVE10423	1	1	1	NVE10423	1	1	1	1	1	0	0	1	1	1	1	1	1	0	0	1	1	0	0	1	1	1	1	1	1	0	0	1	1	0	0	1	1	1	1	1	1	0	0	1	25.4	25.4	25.4	7.3778
NVE10427	NVE10427	4	4	4	NVE10427	1	4	4	4	3	3	2	2	3	3	2	3	2	2	3	3	3	3	2	2	3	3	2	3	2	2	3	3	3	3	2	2	3	3	2	3	2	2	3	3	17.8	17.8	17.8	49.576
NVE10430	NVE10430	1	1	1	NVE10430	1	1	1	1	1	1	1	1	1	1	1	1	1	1	1	1	1	1	1	1	1	1	1	1	1	1	1	1	1	1	1	1	1	1	1	1	1	1	1	1	5	5	5	52.13
NVE10437	NVE10437	5	5	5	NVE10437	1	5	5	5	4	1	1	2	1	4	0	0	1	0	0	2	4	1	1	2	1	4	0	0	1	0	0	2	4	1	1	2	1	4	0	0	1	0	0	2	14.4	14.4	14.4	90.52
NVE10439	NVE10439	5	5	5	NVE10439	1	5	5	5	3	1	3	3	1	2	3	3	2	4	3	2	3	1	3	3	1	2	3	3	2	4	3	2	3	1	3	3	1	2	3	3	2	4	3	2	8.7	8.7	8.7	96.957
NVE10441	NVE10441	9	9	9	NVE10441	1	9	9	9	8	8	8	9	7	7	6	7	6	7	7	7	8	8	8	9	7	7	6	7	6	7	7	7	8	8	8	9	7	7	6	7	6	7	7	7	48.2	48.2	48.2	35.417
NVE10448	NVE10448	1	1	1	NVE10448	1	1	1	1	1	1	1	1	1	1	1	1	1	1	1	1	1	1	1	1	1	1	1	1	1	1	1	1	1	1	1	1	1	1	1	1	1	1	1	1	2.9	2.9	2.9	50.63
NVE10458	NVE10458	3	3	3	NVE10458	1	3	3	3	0	2	2	1	3	2	0	1	1	2	1	1	0	2	2	1	3	2	0	1	1	2	1	1	0	2	2	1	3	2	0	1	1	2	1	1	4.7	4.7	4.7	119.49
NVE10461	NVE10461	1	1	1	NVE10461	1	1	1	1	1	1	1	1	0	1	0	0	0	0	0	0	1	1	1	1	0	1	0	0	0	0	0	0	1	1	1	1	0	1	0	0	0	0	0	0	12.8	12.8	12.8	14.491
NVE10472	NVE10472	3	3	3	NVE10472	1	3	3	3	3	2	2	3	2	2	1	0	0	1	0	0	3	2	2	3	2	2	1	0	0	1	0	0	3	2	2	3	2	2	1	0	0	1	0	0	18.9	18.9	18.9	16.437
NVE10474;NVE19207	NVE10474;NVE19207	2;2	2;2	2;2	NVE10474;NVE19207	2	2	2	2	1	0	0	1	0	0	1	1	0	0	1	0	1	0	0	1	0	0	1	1	0	0	1	0	1	0	0	1	0	0	1	1	0	0	1	0	10.8	10.8	10.8	42.613
NVE10490	NVE10490	9	9	9	NVE10490	1	9	9	9	7	8	9	7	8	9	6	6	6	6	8	7	7	8	9	7	8	9	6	6	6	6	8	7	7	8	9	7	8	9	6	6	6	6	8	7	23.8	23.8	23.8	52.772
NVE10512	NVE10512	10	10	10	NVE10512	1	10	10	10	8	8	8	7	6	5	8	7	6	8	6	5	8	8	8	7	6	5	8	7	6	8	6	5	8	8	8	7	6	5	8	7	6	8	6	5	35	35	35	37.894
NVE10517	NVE10517	3	1	1	NVE10517	1	3	1	1	2	1	1	1	1	0	1	1	1	2	1	0	0	0	0	0	0	0	0	0	0	1	0	0	0	0	0	0	0	0	0	0	0	1	0	0	8.6	3.5	3.5	41.031
NVE10521	NVE10521	1	1	1	NVE10521	1	1	1	1	1	0	1	0	0	0	0	0	0	0	0	0	1	0	1	0	0	0	0	0	0	0	0	0	1	0	1	0	0	0	0	0	0	0	0	0	12.1	12.1	12.1	28.897
NVE10525	NVE10525	3	3	3	NVE10525	1	3	3	3	0	1	1	1	2	3	0	2	2	1	2	1	0	1	1	1	2	3	0	2	2	1	2	1	0	1	1	1	2	3	0	2	2	1	2	1	7.8	7.8	7.8	83.601
NVE10529;NVE22819	NVE10529;NVE22819	2;1	2;1	2;1	NVE10529;NVE22819	2	2	2	2	1	1	1	1	1	1	1	2	2	1	1	1	1	1	1	1	1	1	1	2	2	1	1	1	1	1	1	1	1	1	1	2	2	1	1	1	3.5	3.5	3.5	97.694
NVE10530	NVE10530	3	3	3	NVE10530	1	3	3	3	2	2	2	2	1	2	1	2	1	2	1	2	2	2	2	2	1	2	1	2	1	2	1	2	2	2	2	2	1	2	1	2	1	2	1	2	3.5	3.5	3.5	216.64
NVE10533	NVE10533	1	1	1	NVE10533	1	1	1	1	0	1	0	0	0	0	1	1	1	0	1	0	0	1	0	0	0	0	1	1	1	0	1	0	0	1	0	0	0	0	1	1	1	0	1	0	1.5	1.5	1.5	120.85
NVE10551	NVE10551	1	1	1	NVE10551	1	1	1	1	1	1	1	1	1	1	1	1	1	1	0	0	1	1	1	1	1	1	1	1	1	1	0	0	1	1	1	1	1	1	1	1	1	1	0	0	14.4	14.4	14.4	10.409
NVE10552	NVE10552	6	6	6	NVE10552	1	6	6	6	3	3	3	3	2	3	3	4	3	2	3	3	3	3	3	3	2	3	3	4	3	2	3	3	3	3	3	3	2	3	3	4	3	2	3	3	25.5	25.5	25.5	45.995
NVE10553	NVE10553	7	7	7	NVE10553	1	7	7	7	6	6	7	5	7	7	5	6	5	5	5	7	6	6	7	5	7	7	5	6	5	5	5	7	6	6	7	5	7	7	5	6	5	5	5	7	37.7	37.7	37.7	17.134
NVE10562	NVE10562	5	5	5	NVE10562	1	5	5	5	5	5	5	4	5	5	5	5	5	5	5	5	5	5	5	4	5	5	5	5	5	5	5	5	5	5	5	4	5	5	5	5	5	5	5	5	36.4	36.4	36.4	30.731
NVE10565	NVE10565	8	8	8	NVE10565	1	8	8	8	4	5	6	5	5	5	4	5	4	3	5	5	4	5	6	5	5	5	4	5	4	3	5	5	4	5	6	5	5	5	4	5	4	3	5	5	21.7	21.7	21.7	47.557
NVE10570	NVE10570	11	11	11	NVE10570	1	11	11	11	7	6	4	4	7	7	4	4	2	2	3	6	7	6	4	4	7	7	4	4	2	2	3	6	7	6	4	4	7	7	4	4	2	2	3	6	27.5	27.5	27.5	57.811
NVE10573	NVE10573	2	2	2	NVE10573	1	2	2	2	2	2	2	1	1	1	1	1	1	1	1	1	2	2	2	1	1	1	1	1	1	1	1	1	2	2	2	1	1	1	1	1	1	1	1	1	21.2	21.2	21.2	18.211
NVE10574;NVE19859;NVE23333	NVE10574	6;1;1	6;1;1	6;1;1	NVE10574	3	6	6	6	5	4	4	4	5	4	4	3	3	2	3	3	5	4	4	4	5	4	4	3	3	2	3	3	5	4	4	4	5	4	4	3	3	2	3	3	11.3	11.3	11.3	93.468
NVE10577	NVE10577	3	3	3	NVE10577	1	3	3	3	0	1	0	2	3	3	0	0	0	0	2	2	0	1	0	2	3	3	0	0	0	0	2	2	0	1	0	2	3	3	0	0	0	0	2	2	11.5	11.5	11.5	23.68
NVE10583	NVE10583	10	10	10	NVE10583	1	10	10	10	8	6	7	6	4	6	2	2	0	2	3	3	8	6	7	6	4	6	2	2	0	2	3	3	8	6	7	6	4	6	2	2	0	2	3	3	34.5	34.5	34.5	49.31
NVE10584	NVE10584	3	3	3	NVE10584	1	3	3	3	3	3	3	3	3	3	2	1	2	3	3	3	3	3	3	3	3	3	2	1	2	3	3	3	3	3	3	3	3	3	2	1	2	3	3	3	22.9	22.9	22.9	12.182
NVE10585	NVE10585	8	3	3	NVE10585	1	8	3	3	6	6	5	7	5	3	4	5	5	5	6	5	2	1	1	3	1	1	1	2	2	1	2	1	2	1	1	3	1	1	1	2	2	1	2	1	19.2	7.9	7.9	60.792
NVE10594	NVE10594	8	4	4	NVE10594	1	8	4	4	7	8	8	6	7	7	7	7	7	6	7	7	4	4	4	4	4	4	4	4	4	3	4	4	4	4	4	4	4	4	4	4	4	3	4	4	56.6	17.9	17.9	11.867
NVE106	NVE106	12	12	12	NVE106	1	12	12	12	7	10	11	8	7	10	5	4	5	7	5	7	7	10	11	8	7	10	5	4	5	7	5	7	7	10	11	8	7	10	5	4	5	7	5	7	26.5	26.5	26.5	89.729
NVE10602	NVE10602	1	1	1	NVE10602	1	1	1	1	1	1	1	1	1	1	1	1	1	1	1	1	1	1	1	1	1	1	1	1	1	1	1	1	1	1	1	1	1	1	1	1	1	1	1	1	10.6	10.6	10.6	14.272
NVE10615	NVE10615	10	2	2	NVE10615	1	10	2	2	8	7	8	7	7	9	4	4	4	5	5	7	2	1	1	2	2	2	0	0	0	0	0	0	2	1	1	2	2	2	0	0	0	0	0	0	30.5	4.8	4.8	69.338
NVE10619;NVE6743	NVE10619	8;1	8;1	8;1	NVE10619	2	8	8	8	4	3	2	5	4	4	2	3	2	0	3	4	4	3	2	5	4	4	2	3	2	0	3	4	4	3	2	5	4	4	2	3	2	0	3	4	27.8	27.8	27.8	40.659
NVE10633	NVE10633	1	1	1	NVE10633	1	1	1	1	1	1	1	1	1	1	0	1	0	0	1	1	1	1	1	1	1	1	0	1	0	0	1	1	1	1	1	1	1	1	0	1	0	0	1	1	13.9	13.9	13.9	7.9301
NVE10636	NVE10636	1	1	1	NVE10636	1	1	1	1	1	1	1	1	1	1	1	0	0	1	1	0	1	1	1	1	1	1	1	0	0	1	1	0	1	1	1	1	1	1	1	0	0	1	1	0	11.3	11.3	11.3	17.442
NVE10638	NVE10638	2	2	2	NVE10638	1	2	2	2	2	2	2	0	1	2	1	1	1	0	1	1	2	2	2	0	1	2	1	1	1	0	1	1	2	2	2	0	1	2	1	1	1	0	1	1	21	21	21	34.985
NVE10642	NVE10642	3	3	3	NVE10642	1	3	3	3	1	1	1	2	2	2	1	1	2	1	2	2	1	1	1	2	2	2	1	1	2	1	2	2	1	1	1	2	2	2	1	1	2	1	2	2	13.3	13.3	13.3	30.98
NVE10646	NVE10646	5	5	5	NVE10646	1	5	5	5	4	2	3	3	3	3	4	5	5	4	3	3	4	2	3	3	3	3	4	5	5	4	3	3	4	2	3	3	3	3	4	5	5	4	3	3	24.4	24.4	24.4	34.45
NVE10649	NVE10649	5	5	5	NVE10649	1	5	5	5	4	4	4	4	5	5	4	2	4	3	4	3	4	4	4	4	5	5	4	2	4	3	4	3	4	4	4	4	5	5	4	2	4	3	4	3	12.9	12.9	12.9	58.146
NVE10650	NVE10650	1	1	1	NVE10650	1	1	1	1	1	1	1	1	1	1	1	1	1	0	1	1	1	1	1	1	1	1	1	1	1	0	1	1	1	1	1	1	1	1	1	1	1	0	1	1	15.1	15.1	15.1	9.4794
NVE10653	NVE10653	2	2	2	NVE10653	1	2	2	2	0	0	0	1	0	1	0	1	0	0	1	1	0	0	0	1	0	1	0	1	0	0	1	1	0	0	0	1	0	1	0	1	0	0	1	1	4.9	4.9	4.9	126.18
NVE10658;NVE9488	NVE10658;NVE9488	1;1	1;1	1;1	NVE10658;NVE9488	2	1	1	1	1	1	1	1	1	1	1	1	1	1	1	1	1	1	1	1	1	1	1	1	1	1	1	1	1	1	1	1	1	1	1	1	1	1	1	1	4	4	4	34.026
NVE10672;NVE12582;NVE22823	NVE10672;NVE12582;NVE22823	10;7;6	3;1;2	0;0;0	NVE10672;NVE12582;NVE22823	3	10	3	0	6	8	7	4	7	9	5	4	4	4	8	6	1	3	2	0	1	3	1	0	0	1	2	1	0	0	0	0	0	0	0	0	0	0	0	0	28.8	15	0	38.161
NVE20221;NVE7719;NVE21690;NVE7721;NVE21682;NVE21680;NVE7718;NVE24365;NVE7716;NVE21681;NVE1069;NVE21678;NVE21689;NVE21684;NVE1068	NVE20221;NVE7719;NVE21690;NVE7721;NVE21682;NVE21680;NVE7718;NVE24365;NVE7716;NVE21681;NVE1069;NVE21678;NVE21689;NVE21684;NVE1068	1;1;1;1;1;1;1;1;1;1;1;1;1;1;1	1;1;1;1;1;1;1;1;1;1;1;1;1;1;1	1;1;1;1;1;1;1;1;1;1;1;1;1;1;1	NVE20221;NVE7719;NVE21690;NVE7721;NVE21682;NVE21680;NVE7718;NVE24365;NVE7716;NVE21681;NVE1069;NVE21678;NVE21689;NVE21684;NVE1068	15	1	1	1	1	1	1	1	1	1	1	1	1	1	1	1	1	1	1	1	1	1	1	1	1	1	1	1	1	1	1	1	1	1	1	1	1	1	1	1	18.6	18.6	18.6	7.9592
NVE10684	NVE10684	7	1	1	NVE10684	1	7	1	1	4	5	2	3	3	4	4	3	2	2	3	3	1	1	0	1	0	0	0	0	0	0	0	0	1	1	0	1	0	0	0	0	0	0	0	0	13.1	2.7	2.7	54.915
NVE10693	NVE10693	5	5	5	NVE10693	1	5	5	5	2	4	5	2	2	3	2	1	1	1	2	3	2	4	5	2	2	3	2	1	1	1	2	3	2	4	5	2	2	3	2	1	1	1	2	3	9.9	9.9	9.9	95.583
NVE10697	NVE10697	1	1	1	NVE10697	1	1	1	1	0	1	0	0	1	1	0	0	1	0	0	0	0	1	0	0	1	1	0	0	1	0	0	0	0	1	0	0	1	1	0	0	1	0	0	0	7.2	7.2	7.2	38.47
NVE10701	NVE10701	4	4	4	NVE10701	1	4	4	4	3	4	4	3	3	3	2	3	1	2	2	3	3	4	4	3	3	3	2	3	1	2	2	3	3	4	4	3	3	3	2	3	1	2	2	3	16.1	16.1	16.1	38.735
NVE10719	NVE10719	1	1	1	NVE10719	1	1	1	1	0	1	0	0	0	1	0	0	0	1	0	0	0	1	0	0	0	1	0	0	0	1	0	0	0	1	0	0	0	1	0	0	0	1	0	0	9	9	9	9.8467
NVE10720	NVE10720	3	3	3	NVE10720	1	3	3	3	2	2	1	2	2	1	2	3	2	1	3	2	2	2	1	2	2	1	2	3	2	1	3	2	2	2	1	2	2	1	2	3	2	1	3	2	25	25	25	20.582
NVE1073	NVE1073	2	2	2	NVE1073	1	2	2	2	1	2	2	2	2	2	2	2	2	2	2	2	1	2	2	2	2	2	2	2	2	2	2	2	1	2	2	2	2	2	2	2	2	2	2	2	25.6	25.6	25.6	19.563
NVE10733	NVE10733	6	1	1	NVE10733	1	6	1	1	5	5	4	6	4	3	3	3	4	4	4	4	1	1	1	1	1	0	0	0	1	0	0	1	1	1	1	1	1	0	0	0	1	0	0	1	11.5	2	2	80.965
NVE1074	NVE1074	1	1	1	NVE1074	1	1	1	1	0	1	1	0	0	0	0	0	0	0	1	1	0	1	1	0	0	0	0	0	0	0	1	1	0	1	1	0	0	0	0	0	0	0	1	1	14.9	14.9	14.9	11.396
NVE10745	NVE10745	2	2	2	NVE10745	1	2	2	2	0	1	1	0	1	1	0	0	1	0	0	0	0	1	1	0	1	1	0	0	1	0	0	0	0	1	1	0	1	1	0	0	1	0	0	0	6.7	6.7	6.7	56.501
NVE10762	NVE10762	10	6	6	NVE10762	1	10	6	6	7	7	6	8	5	6	5	5	5	2	4	5	5	3	4	5	2	4	3	2	2	1	2	2	5	3	4	5	2	4	3	2	2	1	2	2	31.9	19	19	39.229
NVE10763;NVE17044;NVE23617	NVE10763;NVE17044	6;4;1	6;4;1	6;4;1	NVE10763;NVE17044	3	6	6	6	5	4	4	5	4	5	4	3	4	4	3	3	5	4	4	5	4	5	4	3	4	4	3	3	5	4	4	5	4	5	4	3	4	4	3	3	15.4	15.4	15.4	51.777
NVE10767	NVE10767	1	1	1	NVE10767	1	1	1	1	0	0	0	0	1	0	0	1	1	0	1	1	0	0	0	0	1	0	0	1	1	0	1	1	0	0	0	0	1	0	0	1	1	0	1	1	5.2	5.2	5.2	30.604
NVE10787;NVE15095	NVE10787	12;2	12;2	12;2	NVE10787	2	12	12	12	8	8	5	7	10	8	3	8	9	7	9	10	8	8	5	7	10	8	3	8	9	7	9	10	8	8	5	7	10	8	3	8	9	7	9	10	24.2	24.2	24.2	65.959
NVE10790	NVE10790	4	4	4	NVE10790	1	4	4	4	3	3	3	3	1	3	0	2	2	1	2	3	3	3	3	3	1	3	0	2	2	1	2	3	3	3	3	3	1	3	0	2	2	1	2	3	18.2	18.2	18.2	34.814
NVE10800	NVE10800	2	2	2	NVE10800	1	2	2	2	2	1	1	2	1	2	0	0	0	0	0	0	2	1	1	2	1	2	0	0	0	0	0	0	2	1	1	2	1	2	0	0	0	0	0	0	22.3	22.3	22.3	13.755
NVE10801	NVE10801	2	2	2	NVE10801	1	2	2	2	1	0	1	1	1	2	1	0	0	1	1	1	1	0	1	1	1	2	1	0	0	1	1	1	1	0	1	1	1	2	1	0	0	1	1	1	10	10	10	57.635
NVE10804	NVE10804	2	2	2	NVE10804	1	2	2	2	1	1	1	1	2	1	1	0	0	1	1	1	1	1	1	1	2	1	1	0	0	1	1	1	1	1	1	1	2	1	1	0	0	1	1	1	10.9	10.9	10.9	48.41
NVE10814	NVE10814	2	2	2	NVE10814	1	2	2	2	1	2	1	2	1	2	2	1	1	1	1	1	1	2	1	2	1	2	2	1	1	1	1	1	1	2	1	2	1	2	2	1	1	1	1	1	19.5	19.5	19.5	19.191
NVE10825	NVE10825	1	1	1	NVE10825	1	1	1	1	1	1	1	1	0	1	0	1	1	1	1	1	1	1	1	1	0	1	0	1	1	1	1	1	1	1	1	1	0	1	0	1	1	1	1	1	4.8	4.8	4.8	45.854
NVE10827;NVE6103	NVE10827	21;1	21;1	21;1	NVE10827	2	21	21	21	19	16	17	13	17	18	9	9	13	13	12	14	19	16	17	13	17	18	9	9	13	13	12	14	19	16	17	13	17	18	9	9	13	13	12	14	34.6	34.6	34.6	91.352
NVE10832	NVE10832	1	1	1	NVE10832	1	1	1	1	1	1	1	1	0	1	0	0	0	1	0	0	1	1	1	1	0	1	0	0	0	1	0	0	1	1	1	1	0	1	0	0	0	1	0	0	4.9	4.9	4.9	53.937
NVE1085	NVE1085	1	1	1	NVE1085	1	1	1	1	1	0	0	1	0	1	1	1	1	1	1	1	1	0	0	1	0	1	1	1	1	1	1	1	1	0	0	1	0	1	1	1	1	1	1	1	3.2	3.2	3.2	78.042
NVE10852	NVE10852	5	5	5	NVE10852	1	5	5	5	5	3	4	4	2	2	4	2	2	4	1	1	5	3	4	4	2	2	4	2	2	4	1	1	5	3	4	4	2	2	4	2	2	4	1	1	79.3	79.3	79.3	10.216
NVE10853	NVE10853	7	7	7	NVE10853	1	7	7	7	7	6	5	4	5	7	6	5	5	6	5	4	7	6	5	4	5	7	6	5	5	6	5	4	7	6	5	4	5	7	6	5	5	6	5	4	61	61	61	17.15
NVE10854	NVE10854	2	2	2	NVE10854	1	2	2	2	2	0	1	2	2	1	1	0	0	1	0	2	2	0	1	2	2	1	1	0	0	1	0	2	2	0	1	2	2	1	1	0	0	1	0	2	4.3	4.3	4.3	141.03
NVE10855	NVE10855	1	1	1	NVE10855	1	1	1	1	1	0	1	0	1	1	1	1	1	1	1	0	1	0	1	0	1	1	1	1	1	1	1	0	1	0	1	0	1	1	1	1	1	1	1	0	17	17	17	14.78
NVE10857	NVE10857	4	4	4	NVE10857	1	4	4	4	3	3	4	3	3	3	3	2	3	2	3	2	3	3	4	3	3	3	3	2	3	2	3	2	3	3	4	3	3	3	3	2	3	2	3	2	27	27	27	15.956
NVE10865	NVE10865	5	5	5	NVE10865	1	5	5	5	3	3	4	5	4	3	3	3	3	4	3	5	3	3	4	5	4	3	3	3	3	4	3	5	3	3	4	5	4	3	3	3	3	4	3	5	34.5	34.5	34.5	19.7
NVE10866	NVE10866	2	2	2	NVE10866	1	2	2	2	2	2	2	1	2	2	0	1	1	1	2	2	2	2	2	1	2	2	0	1	1	1	2	2	2	2	2	1	2	2	0	1	1	1	2	2	5	5	5	51.109
NVE10867	NVE10867	6	6	6	NVE10867	1	6	6	6	2	4	5	2	5	5	2	3	4	4	4	3	2	4	5	2	5	5	2	3	4	4	4	3	2	4	5	2	5	5	2	3	4	4	4	3	6.5	6.5	6.5	181.91
NVE10868	NVE10868	7	7	6	NVE10868	1	7	7	6	4	6	7	4	6	5	3	4	5	3	5	6	4	6	7	4	6	5	3	4	5	3	5	6	4	5	6	4	5	4	3	3	4	3	4	5	65.5	65.5	57.6	16.132
NVE1087	NVE1087	1	1	1	NVE1087	1	1	1	1	0	1	1	0	0	0	0	0	0	0	1	0	0	1	1	0	0	0	0	0	0	0	1	0	0	1	1	0	0	0	0	0	0	0	1	0	7.2	7.2	7.2	20.034
NVE10872	NVE10872	4	4	4	NVE10872	1	4	4	4	3	3	3	4	2	3	1	1	2	3	4	2	3	3	3	4	2	3	1	1	2	3	4	2	3	3	3	4	2	3	1	1	2	3	4	2	45.9	45.9	45.9	21.074
NVE10879	NVE10879	2	2	2	NVE10879	1	2	2	2	2	1	0	1	0	0	1	1	1	0	1	0	2	1	0	1	0	0	1	1	1	0	1	0	2	1	0	1	0	0	1	1	1	0	1	0	13.2	13.2	13.2	36.232
NVE10881	NVE10881	9	9	9	NVE10881	1	9	9	9	8	4	4	9	6	4	7	5	4	6	8	5	8	4	4	9	6	4	7	5	4	6	8	5	8	4	4	9	6	4	7	5	4	6	8	5	25.3	25.3	25.3	52.571
NVE10882	NVE10882	9	9	9	NVE10882	1	9	9	9	8	7	5	7	8	7	7	7	7	6	7	6	8	7	5	7	8	7	7	7	7	6	7	6	8	7	5	7	8	7	7	7	7	6	7	6	16.5	16.5	16.5	67.761
NVE10883	NVE10883	4	4	4	NVE10883	1	4	4	4	2	2	3	2	3	3	0	0	1	0	1	1	2	2	3	2	3	3	0	0	1	0	1	1	2	2	3	2	3	3	0	0	1	0	1	1	15.3	15.3	15.3	55.9
NVE10888	NVE10888	5	5	5	NVE10888	1	5	5	5	4	5	5	5	5	5	4	4	4	4	4	5	4	5	5	5	5	5	4	4	4	4	4	5	4	5	5	5	5	5	4	4	4	4	4	5	27.5	27.5	27.5	33.972
NVE10889	NVE10889	10	10	10	NVE10889	1	10	10	10	7	8	9	8	8	8	7	6	9	5	8	7	7	8	9	8	8	8	7	6	9	5	8	7	7	8	9	8	8	8	7	6	9	5	8	7	28.8	28.8	28.8	44.586
NVE10895	NVE10895	1	1	1	NVE10895	1	1	1	1	0	1	1	1	1	1	1	1	1	1	1	1	0	1	1	1	1	1	1	1	1	1	1	1	0	1	1	1	1	1	1	1	1	1	1	1	8.2	8.2	8.2	19.293
NVE10896	NVE10896	12	12	12	NVE10896	1	12	12	12	11	11	11	11	10	10	11	9	9	10	10	12	11	11	11	11	10	10	11	9	9	10	10	12	11	11	11	11	10	10	11	9	9	10	10	12	72	72	72	16.309
NVE10897	NVE10897	2	2	2	NVE10897	1	2	2	2	1	1	0	1	0	1	2	2	2	0	1	1	1	1	0	1	0	1	2	2	2	0	1	1	1	1	0	1	0	1	2	2	2	0	1	1	50	50	50	5.7294
NVE10898	NVE10898	3	3	3	NVE10898	1	3	3	3	1	3	2	1	2	2	2	2	1	1	1	1	1	3	2	1	2	2	2	2	1	1	1	1	1	3	2	1	2	2	2	2	1	1	1	1	15	15	15	30.641
NVE10899	NVE10899	13	13	13	NVE10899	1	13	13	13	10	10	9	10	9	11	4	5	4	8	7	7	10	10	9	10	9	11	4	5	4	8	7	7	10	10	9	10	9	11	4	5	4	8	7	7	47.8	47.8	47.8	31.661
NVE10902	NVE10902	5	5	5	NVE10902	1	5	5	5	3	5	5	3	5	4	4	5	4	4	5	5	3	5	5	3	5	4	4	5	4	4	5	5	3	5	5	3	5	4	4	5	4	4	5	5	22.4	22.4	22.4	27.359
NVE10927	NVE10927	2	2	2	NVE10927	1	2	2	2	2	1	2	1	2	1	2	1	1	1	2	2	2	1	2	1	2	1	2	1	1	1	2	2	2	1	2	1	2	1	2	1	1	1	2	2	10	10	10	38.504
NVE10930;NVE7784	NVE10930	22;3	22;3	22;3	NVE10930	2	22	22	22	16	20	17	17	15	17	14	18	18	13	19	13	16	20	17	17	15	17	14	18	18	13	19	13	16	20	17	17	15	17	14	18	18	13	19	13	41	41	41	61.886
NVE10931	NVE10931	10	10	10	NVE10931	1	10	10	10	9	9	9	9	8	9	8	8	7	8	8	8	9	9	9	9	8	9	8	8	7	8	8	8	9	9	9	9	8	9	8	8	7	8	8	8	44.1	44.1	44.1	27.422
NVE10932	NVE10932	5	5	5	NVE10932	1	5	5	5	4	1	4	4	3	3	2	3	2	4	4	3	4	1	4	4	3	3	2	3	2	4	4	3	4	1	4	4	3	3	2	3	2	4	4	3	20.6	20.6	20.6	31.794
NVE10941	NVE10941	4	4	4	NVE10941	1	4	4	4	2	2	2	4	3	3	1	2	1	2	2	2	2	2	2	4	3	3	1	2	1	2	2	2	2	2	2	4	3	3	1	2	1	2	2	2	11.2	11.2	11.2	43.629
NVE10942	NVE10942	4	4	4	NVE10942	1	4	4	4	2	3	3	3	2	4	2	1	1	1	3	1	2	3	3	3	2	4	2	1	1	1	3	1	2	3	3	3	2	4	2	1	1	1	3	1	9.5	9.5	9.5	67.78
NVE10944	NVE10944	1	1	1	NVE10944	1	1	1	1	0	1	1	0	0	0	1	0	0	0	0	0	0	1	1	0	0	0	1	0	0	0	0	0	0	1	1	0	0	0	1	0	0	0	0	0	5.7	5.7	5.7	36.633
NVE10946;NVE682	NVE10946	3;1	3;1	3;1	NVE10946	2	3	3	3	1	1	2	1	1	1	2	2	1	0	1	1	1	1	2	1	1	1	2	2	1	0	1	1	1	1	2	1	1	1	2	2	1	0	1	1	10.7	10.7	10.7	46.396
NVE10948	NVE10948	1	1	1	NVE10948	1	1	1	1	0	0	0	1	0	0	1	1	1	1	1	1	0	0	0	1	0	0	1	1	1	1	1	1	0	0	0	1	0	0	1	1	1	1	1	1	13.3	13.3	13.3	8.3316
NVE10958	NVE10958	7	5	5	NVE10958	1	7	5	5	6	7	7	6	6	5	5	6	6	4	6	6	4	5	5	4	4	3	4	4	4	3	4	4	4	5	5	4	4	3	4	4	4	3	4	4	36.9	29.8	29.8	22.798
NVE10961;NVE13200	NVE10961;NVE13200	1;1	1;1	1;1	NVE10961;NVE13200	2	1	1	1	1	1	0	1	1	1	0	0	0	0	0	1	1	1	0	1	1	1	0	0	0	0	0	1	1	1	0	1	1	1	0	0	0	0	0	1	13.2	13.2	13.2	17.256
NVE10962	NVE10962	4	4	4	NVE10962	1	4	4	4	2	2	3	1	2	2	0	1	0	3	3	2	2	2	3	1	2	2	0	1	0	3	3	2	2	2	3	1	2	2	0	1	0	3	3	2	7.7	7.7	7.7	88.524
NVE10968	NVE10968	9	9	9	NVE10968	1	9	9	9	9	9	9	8	9	9	7	8	8	6	7	9	9	9	9	8	9	9	7	8	8	6	7	9	9	9	9	8	9	9	7	8	8	6	7	9	41.5	41.5	41.5	25.248
NVE10970	NVE10970	12	12	12	NVE10970	1	12	12	12	8	9	11	10	9	10	9	8	9	10	11	11	8	9	11	10	9	10	9	8	9	10	11	11	8	9	11	10	9	10	9	8	9	10	11	11	55.3	55.3	55.3	25.149
NVE10972;NVE10955	NVE10972;NVE10955	2;1	2;1	2;1	NVE10972;NVE10955	2	2	2	2	2	2	2	2	2	2	2	2	2	2	2	2	2	2	2	2	2	2	2	2	2	2	2	2	2	2	2	2	2	2	2	2	2	2	2	2	14.5	14.5	14.5	26.584
NVE10979	NVE10979	2	2	2	NVE10979	1	2	2	2	2	1	1	2	2	0	1	0	1	2	1	1	2	1	1	2	2	0	1	0	1	2	1	1	2	1	1	2	2	0	1	0	1	2	1	1	5	5	5	31.535
NVE10984	NVE10984	1	1	1	NVE10984	1	1	1	1	0	1	1	0	0	1	0	0	0	0	0	0	0	1	1	0	0	1	0	0	0	0	0	0	0	1	1	0	0	1	0	0	0	0	0	0	7.9	7.9	7.9	28.409
NVE10987	NVE10987	8	8	8	NVE10987	1	8	8	8	7	5	5	7	4	4	7	3	2	3	4	3	7	5	5	7	4	4	7	3	2	3	4	3	7	5	5	7	4	4	7	3	2	3	4	3	18.6	18.6	18.6	76.118
NVE110	NVE110	2	2	2	NVE110	1	2	2	2	1	0	2	1	1	1	0	0	1	1	0	1	1	0	2	1	1	1	0	0	1	1	0	1	1	0	2	1	1	1	0	0	1	1	0	1	12.6	12.6	12.6	28
NVE11007	NVE11007	34	34	22	NVE11007	1	34	34	22	28	29	28	27	30	29	5	4	4	4	5	4	28	29	28	27	30	29	5	4	4	4	5	4	19	19	18	19	20	18	2	1	1	0	1	0	37.9	37.9	23.8	138.96
NVE11039	NVE11039	1	1	1	NVE11039	1	1	1	1	1	1	1	1	1	1	1	1	1	1	1	1	1	1	1	1	1	1	1	1	1	1	1	1	1	1	1	1	1	1	1	1	1	1	1	1	2.8	2.8	2.8	60.741
NVE11040	NVE11040	2	2	2	NVE11040	1	2	2	2	1	1	1	2	1	1	2	1	2	2	2	1	1	1	1	2	1	1	2	1	2	2	2	1	1	1	1	2	1	1	2	1	2	2	2	1	2.1	2.1	2.1	223.43
NVE11041	NVE11041	3	3	3	NVE11041	1	3	3	3	2	3	3	2	2	2	0	0	0	0	1	0	2	3	3	2	2	2	0	0	0	0	1	0	2	3	3	2	2	2	0	0	0	0	1	0	11.9	11.9	11.9	42.33
NVE7400;NVE11048;NVE21706	NVE7400;NVE11048;NVE21706	2;2;1	2;2;1	2;2;1	NVE7400;NVE11048;NVE21706	3	2	2	2	0	1	1	0	1	1	2	1	2	1	1	0	0	1	1	0	1	1	2	1	2	1	1	0	0	1	1	0	1	1	2	1	2	1	1	0	6.7	6.7	6.7	35.733
NVE11061;NVE12460	NVE11061;NVE12460	2;1	2;1	2;1	NVE11061;NVE12460	2	2	2	2	0	0	1	0	1	1	0	0	1	0	0	0	0	0	1	0	1	1	0	0	1	0	0	0	0	0	1	0	1	1	0	0	1	0	0	0	19.7	19.7	19.7	22.081
NVE11069	NVE11069	1	1	1	NVE11069	1	1	1	1	1	1	1	0	0	0	0	0	0	0	0	0	1	1	1	0	0	0	0	0	0	0	0	0	1	1	1	0	0	0	0	0	0	0	0	0	3.9	3.9	3.9	74.256
NVE11070	NVE11070	3	3	3	NVE11070	1	3	3	3	2	3	3	2	2	2	2	2	2	2	2	2	2	3	3	2	2	2	2	2	2	2	2	2	2	3	3	2	2	2	2	2	2	2	2	2	24	24	24	16.94
NVE11075	NVE11075	5	5	5	NVE11075	1	5	5	5	3	3	4	5	3	3	2	2	2	1	2	1	3	3	4	5	3	3	2	2	2	1	2	1	3	3	4	5	3	3	2	2	2	1	2	1	11.8	11.8	11.8	77.769
NVE11080;NVE23122	NVE11080	6;1	6;1	6;1	NVE11080	2	6	6	6	5	5	6	2	4	4	0	1	1	1	2	1	5	5	6	2	4	4	0	1	1	1	2	1	5	5	6	2	4	4	0	1	1	1	2	1	18.1	18.1	18.1	67.386
NVE11085	NVE11085	2	2	2	NVE11085	1	2	2	2	2	2	1	2	2	1	2	2	2	2	1	2	2	2	1	2	2	1	2	2	2	2	1	2	2	2	1	2	2	1	2	2	2	2	1	2	12.3	12.3	12.3	25.225
NVE12604;NVE11088	NVE12604;NVE11088	7;7	7;7	7;7	NVE12604;NVE11088	2	7	7	7	7	7	7	6	6	7	5	5	5	5	6	5	7	7	7	6	6	7	5	5	5	5	6	5	7	7	7	6	6	7	5	5	5	5	6	5	60.9	60.9	60.9	7.8818
NVE11100	NVE11100	1	1	1	NVE11100	1	1	1	1	1	0	0	0	1	0	1	1	0	1	1	1	1	0	0	0	1	0	1	1	0	1	1	1	1	0	0	0	1	0	1	1	0	1	1	1	31.5	31.5	31.5	10.55
NVE1111	NVE1111	5	5	5	NVE1111	1	5	5	5	5	3	3	4	4	4	4	3	3	2	3	3	5	3	3	4	4	4	4	3	3	2	3	3	5	3	3	4	4	4	4	3	3	2	3	3	32.6	32.6	32.6	20.86
NVE11113	NVE11113	5	5	5	NVE11113	1	5	5	5	3	3	2	4	4	3	3	3	3	2	2	3	3	3	2	4	4	3	3	3	3	2	2	3	3	3	2	4	4	3	3	3	3	2	2	3	11	11	11	57.517
NVE11116	NVE11116	1	1	1	NVE11116	1	1	1	1	0	1	1	1	1	1	0	0	0	0	0	0	0	1	1	1	1	1	0	0	0	0	0	0	0	1	1	1	1	1	0	0	0	0	0	0	8.6	8.6	8.6	24.647
NVE11117	NVE11117	17	17	17	NVE11117	1	17	17	17	11	13	13	10	13	13	9	9	11	13	12	12	11	13	13	10	13	13	9	9	11	13	12	12	11	13	13	10	13	13	9	9	11	13	12	12	42	42	42	64.956
NVE11118	NVE11118	1	1	1	NVE11118	1	1	1	1	1	1	1	0	1	1	1	1	1	1	1	1	1	1	1	0	1	1	1	1	1	1	1	1	1	1	1	0	1	1	1	1	1	1	1	1	1.9	1.9	1.9	87.712
NVE11120	NVE11120	12	12	12	NVE11120	1	12	12	12	8	5	8	8	6	6	5	5	6	4	6	6	8	5	8	8	6	6	5	5	6	4	6	6	8	5	8	8	6	6	5	5	6	4	6	6	36.8	36.8	36.8	59.062
NVE11121	NVE11121	14	14	3	NVE11121	1	14	14	3	7	9	8	7	9	9	5	7	8	5	11	10	7	9	8	7	9	9	5	7	8	5	11	10	0	0	0	0	0	0	0	0	0	3	3	3	40.3	40.3	12.4	56.998
NVE11123	NVE11123	1	1	1	NVE11123	1	1	1	1	0	0	0	0	0	0	1	1	1	1	1	1	0	0	0	0	0	0	1	1	1	1	1	1	0	0	0	0	0	0	1	1	1	1	1	1	5.9	5.9	5.9	29.581
NVE11129	NVE11129	2	1	1	NVE11129	1	2	1	1	1	1	2	0	1	1	0	0	1	0	0	1	0	0	1	0	0	0	0	0	0	0	0	0	0	0	1	0	0	0	0	0	0	0	0	0	5.8	4.3	4.3	96.197
NVE11147;NVE19892	NVE11147	5;1	5;1	5;1	NVE11147	2	5	5	5	5	4	5	5	5	5	5	5	5	5	5	5	5	4	5	5	5	5	5	5	5	5	5	5	5	4	5	5	5	5	5	5	5	5	5	5	22	22	22	35.782
NVE11150	NVE11150	1	1	1	NVE11150	1	1	1	1	1	1	1	1	1	0	0	1	0	0	0	0	1	1	1	1	1	0	0	1	0	0	0	0	1	1	1	1	1	0	0	1	0	0	0	0	6.2	6.2	6.2	29.84
NVE11152;NVE18403;NVE18402	NVE11152	5;1;1	5;1;1	5;1;1	NVE11152	3	5	5	5	5	1	3	5	2	2	3	2	2	3	3	2	5	1	3	5	2	2	3	2	2	3	3	2	5	1	3	5	2	2	3	2	2	3	3	2	14.5	14.5	14.5	57.468
NVE11155	NVE11155	2	2	2	NVE11155	1	2	2	2	2	1	1	2	1	2	0	0	0	0	1	0	2	1	1	2	1	2	0	0	0	0	1	0	2	1	1	2	1	2	0	0	0	0	1	0	11.8	11.8	11.8	25.378
NVE11159	NVE11159	7	7	7	NVE11159	1	7	7	7	7	7	7	7	7	7	6	7	7	6	7	6	7	7	7	7	7	7	6	7	7	6	7	6	7	7	7	7	7	7	6	7	7	6	7	6	38.2	38.2	38.2	39.163
NVE11175	NVE11175	1	1	1	NVE11175	1	1	1	1	0	0	0	0	1	1	1	1	1	1	0	1	0	0	0	0	1	1	1	1	1	1	0	1	0	0	0	0	1	1	1	1	1	1	0	1	9.4	9.4	9.4	11.832
NVE20010;NVE24306;NVE11178	NVE20010;NVE24306;NVE11178	1;1;1	1;1;1	1;1;1	NVE20010;NVE24306;NVE11178	3	1	1	1	0	1	1	1	1	1	0	1	0	0	1	1	0	1	1	1	1	1	0	1	0	0	1	1	0	1	1	1	1	1	0	1	0	0	1	1	24.1	24.1	24.1	6.842
NVE11182	NVE11182	1	1	1	NVE11182	1	1	1	1	0	0	0	0	0	0	1	1	0	1	0	0	0	0	0	0	0	0	1	1	0	1	0	0	0	0	0	0	0	0	1	1	0	1	0	0	1.9	1.9	1.9	65.792
NVE11184	NVE11184	19	19	19	NVE11184	1	19	19	19	13	17	15	12	15	14	5	10	10	11	14	16	13	17	15	12	15	14	5	10	10	11	14	16	13	17	15	12	15	14	5	10	10	11	14	16	43.8	43.8	43.8	68.569
NVE11190	NVE11190	7	7	7	NVE11190	1	7	7	7	4	6	5	6	5	6	6	5	6	4	6	5	4	6	5	6	5	6	6	5	6	4	6	5	4	6	5	6	5	6	6	5	6	4	6	5	8.3	8.3	8.3	143.85
NVE11201	NVE11201	1	1	1	NVE11201	1	1	1	1	1	0	1	0	0	0	0	0	0	1	0	1	1	0	1	0	0	0	0	0	0	1	0	1	1	0	1	0	0	0	0	0	0	1	0	1	3.7	3.7	3.7	64.417
NVE11204	NVE11204	7	7	7	NVE11204	1	7	7	7	6	4	4	6	4	4	3	2	2	5	2	3	6	4	4	6	4	4	3	2	2	5	2	3	6	4	4	6	4	4	3	2	2	5	2	3	29.5	29.5	29.5	51.867
NVE11208	NVE11208	8	8	5	NVE11208	1	8	8	5	7	7	7	8	7	5	5	5	6	5	5	5	7	7	7	8	7	5	5	5	6	5	5	5	5	4	4	5	4	3	3	3	4	3	3	3	42	42	29	27.797
NVE11219	NVE11219	5	5	5	NVE11219	1	5	5	5	5	2	3	4	2	2	4	2	2	2	2	4	5	2	3	4	2	2	4	2	2	2	2	4	5	2	3	4	2	2	4	2	2	2	2	4	22.1	22.1	22.1	37.939
NVE11221	NVE11221	7	7	7	NVE11221	1	7	7	7	7	6	5	6	7	7	5	7	6	5	7	7	7	6	5	6	7	7	5	7	6	5	7	7	7	6	5	6	7	7	5	7	6	5	7	7	34.1	34.1	34.1	34.531
NVE11223	NVE11223	1	1	1	NVE11223	1	1	1	1	0	1	1	0	1	1	1	0	0	0	1	1	0	1	1	0	1	1	1	0	0	0	1	1	0	1	1	0	1	1	1	0	0	0	1	1	3.1	3.1	3.1	56.205
NVE11230	NVE11230	5	5	5	NVE11230	1	5	5	5	5	5	5	5	5	5	4	5	4	3	5	5	5	5	5	5	5	5	4	5	4	3	5	5	5	5	5	5	5	5	4	5	4	3	5	5	23.6	23.6	23.6	36.365
NVE11231	NVE11231	2	2	2	NVE11231	1	2	2	2	2	1	1	2	2	2	1	2	1	2	2	2	2	1	1	2	2	2	1	2	1	2	2	2	2	1	1	2	2	2	1	2	1	2	2	2	1.7	1.7	1.7	162.06
NVE11243	NVE11243	6	6	6	NVE11243	1	6	6	6	6	5	4	4	5	5	3	5	4	4	4	4	6	5	4	4	5	5	3	5	4	4	4	4	6	5	4	4	5	5	3	5	4	4	4	4	36	36	36	25.13
NVE11249	NVE11249	1	1	1	NVE11249	1	1	1	1	1	0	1	1	0	1	1	0	1	1	0	1	1	0	1	1	0	1	1	0	1	1	0	1	1	0	1	1	0	1	1	0	1	1	0	1	3.4	3.4	3.4	26.23
NVE11257;NVE23641	NVE11257	29;1	29;1	29;1	NVE11257	2	29	29	29	23	21	22	18	18	19	13	18	20	17	20	22	23	21	22	18	18	19	13	18	20	17	20	22	23	21	22	18	18	19	13	18	20	17	20	22	46.4	46.4	46.4	92.705
NVE11266	NVE11266	1	1	1	NVE11266	1	1	1	1	1	1	1	1	1	1	1	1	1	1	1	1	1	1	1	1	1	1	1	1	1	1	1	1	1	1	1	1	1	1	1	1	1	1	1	1	4.7	4.7	4.7	44.909
NVE11271	NVE11271	8	8	8	NVE11271	1	8	8	8	7	6	6	7	5	4	7	6	5	7	6	6	7	6	6	7	5	4	7	6	5	7	6	6	7	6	6	7	5	4	7	6	5	7	6	6	70.3	70.3	70.3	17.425
NVE11273;NVE11272;NVE17996;NVE11275	NVE11273;NVE11272;NVE17996	6;6;6;1	6;6;6;1	6;6;6;1	NVE11273;NVE11272;NVE17996	4	6	6	6	0	0	0	0	0	0	6	4	3	4	4	5	0	0	0	0	0	0	6	4	3	4	4	5	0	0	0	0	0	0	6	4	3	4	4	5	32.8	32.8	32.8	29.939
NVE11279	NVE11279	10	10	10	NVE11279	1	10	10	10	10	8	7	9	8	8	7	6	5	8	7	7	10	8	7	9	8	8	7	6	5	8	7	7	10	8	7	9	8	8	7	6	5	8	7	7	51.7	51.7	51.7	22.128
NVE11280	NVE11280	1	1	1	NVE11280	1	1	1	1	1	1	1	0	0	1	0	0	0	0	0	0	1	1	1	0	0	1	0	0	0	0	0	0	1	1	1	0	0	1	0	0	0	0	0	0	8	8	8	49.411
NVE11282	NVE11282	3	3	3	NVE11282	1	3	3	3	3	2	3	3	1	3	2	1	0	2	1	1	3	2	3	3	1	3	2	1	0	2	1	1	3	2	3	3	1	3	2	1	0	2	1	1	8.8	8.8	8.8	52.774
NVE11284;NVE13822	NVE11284;NVE13822	2;1	2;1	2;1	NVE11284;NVE13822	2	2	2	2	0	1	0	0	0	0	1	1	0	2	1	0	0	1	0	0	0	0	1	1	0	2	1	0	0	1	0	0	0	0	1	1	0	2	1	0	1.7	1.7	1.7	334.42
NVE11285	NVE11285	1	1	1	NVE11285	1	1	1	1	0	1	1	0	1	1	0	0	1	0	0	1	0	1	1	0	1	1	0	0	1	0	0	1	0	1	1	0	1	1	0	0	1	0	0	1	2.8	2.8	2.8	126.94
NVE11295	NVE11295	1	1	1	NVE11295	1	1	1	1	1	1	0	1	1	0	1	0	0	0	0	0	1	1	0	1	1	0	1	0	0	0	0	0	1	1	0	1	1	0	1	0	0	0	0	0	3.3	3.3	3.3	59.727
NVE11296	NVE11296	2	1	1	NVE11296	1	2	1	1	2	1	1	2	1	1	2	2	2	2	2	2	1	1	1	1	1	0	1	1	1	1	1	1	1	1	1	1	1	0	1	1	1	1	1	1	21.8	12.9	12.9	14.138
NVE11297;NVE3230	NVE11297	7;2	7;2	6;2	NVE11297	2	7	7	6	5	4	6	5	3	5	3	3	5	5	4	4	5	4	6	5	3	5	3	3	5	5	4	4	4	4	6	4	3	4	2	2	4	4	3	3	19.4	19.4	17.9	77.34
NVE11304	NVE11304	1	1	1	NVE11304	1	1	1	1	1	1	0	0	1	1	1	1	0	0	1	1	1	1	0	0	1	1	1	1	0	0	1	1	1	1	0	0	1	1	1	1	0	0	1	1	0.6	0.6	0.6	221.34
NVE11306	NVE11306	9	9	9	NVE11306	1	9	9	9	6	4	4	4	4	4	4	2	4	5	4	3	6	4	4	4	4	4	4	2	4	5	4	3	6	4	4	4	4	4	4	2	4	5	4	3	29.8	29.8	29.8	45.051
NVE11321	NVE11321	2	2	2	NVE11321	1	2	2	2	0	1	1	0	1	1	0	0	1	0	1	1	0	1	1	0	1	1	0	0	1	0	1	1	0	1	1	0	1	1	0	0	1	0	1	1	3	3	3	146.63
NVE11322	NVE11322	22	22	22	NVE11322	1	22	22	22	16	19	13	16	17	16	14	16	16	11	13	14	16	19	13	16	17	16	14	16	16	11	13	14	16	19	13	16	17	16	14	16	16	11	13	14	41	41	41	76.959
NVE11328	NVE11328	5	5	5	NVE11328	1	5	5	5	2	1	0	3	1	2	1	0	1	1	2	0	2	1	0	3	1	2	1	0	1	1	2	0	2	1	0	3	1	2	1	0	1	1	2	0	42	42	42	22.445
NVE11335	NVE11335	3	3	3	NVE11335	1	3	3	3	2	2	2	1	1	1	0	1	0	0	0	0	2	2	2	1	1	1	0	1	0	0	0	0	2	2	2	1	1	1	0	1	0	0	0	0	10.2	10.2	10.2	67.456
NVE11338	NVE11338	12	12	12	NVE11338	1	12	12	12	9	10	8	9	6	8	8	7	5	9	6	5	9	10	8	9	6	8	8	7	5	9	6	5	9	10	8	9	6	8	8	7	5	9	6	5	34.8	34.8	34.8	59.389
NVE11339;NVE9983;NVE24456	NVE11339	12;1;1	12;1;1	12;1;1	NVE11339	3	12	12	12	9	7	9	9	8	8	7	5	6	2	6	7	9	7	9	9	8	8	7	5	6	2	6	7	9	7	9	9	8	8	7	5	6	2	6	7	21.5	21.5	21.5	87.349
NVE11344	NVE11344	34	34	33	NVE11344	1	34	34	33	26	27	26	25	25	25	20	19	18	27	21	23	26	27	26	25	25	25	20	19	18	27	21	23	25	26	25	24	24	24	20	18	18	26	20	22	35.6	35.6	34.5	129.84
NVE1135	NVE1135	6	6	6	NVE1135	1	6	6	6	5	3	3	4	3	2	2	1	1	4	1	3	5	3	3	4	3	2	2	1	1	4	1	3	5	3	3	4	3	2	2	1	1	4	1	3	10.4	10.4	10.4	133.33
NVE11350	NVE11350	4	4	4	NVE11350	1	4	4	4	2	4	3	1	3	3	1	2	1	2	0	2	2	4	3	1	3	3	1	2	1	2	0	2	2	4	3	1	3	3	1	2	1	2	0	2	15.8	15.8	15.8	39.238
NVE11351	NVE11351	7	7	7	NVE11351	1	7	7	7	5	5	5	4	5	6	4	3	3	3	2	5	5	5	5	4	5	6	4	3	3	3	2	5	5	5	5	4	5	6	4	3	3	3	2	5	18	18	18	62.915
NVE11357	NVE11357	2	2	2	NVE11357	1	2	2	2	2	2	2	2	2	2	2	2	2	2	2	2	2	2	2	2	2	2	2	2	2	2	2	2	2	2	2	2	2	2	2	2	2	2	2	2	31.9	31.9	31.9	10.533
NVE11360	NVE11360	6	6	6	NVE11360	1	6	6	6	4	4	3	4	5	4	1	4	2	2	2	3	4	4	3	4	5	4	1	4	2	2	2	3	4	4	3	4	5	4	1	4	2	2	2	3	6.8	6.8	6.8	147.85
NVE11362	NVE11362	12	12	11	NVE11362	1	12	12	11	8	9	8	6	7	8	5	6	6	6	6	6	8	9	8	6	7	8	5	6	6	6	6	6	7	8	7	6	6	7	5	5	5	5	5	5	11.3	11.3	10.7	189.09
NVE11364	NVE11364	7	7	7	NVE11364	1	7	7	7	6	5	4	7	4	6	6	5	5	7	6	6	6	5	4	7	4	6	6	5	5	7	6	6	6	5	4	7	4	6	6	5	5	7	6	6	54.3	54.3	54.3	24.863
NVE11365	NVE11365	1	1	1	NVE11365	1	1	1	1	1	1	1	1	1	1	1	1	1	1	1	1	1	1	1	1	1	1	1	1	1	1	1	1	1	1	1	1	1	1	1	1	1	1	1	1	19.6	19.6	19.6	12.391
NVE11367	NVE11367	1	1	1	NVE11367	1	1	1	1	1	1	1	0	1	0	0	1	0	1	1	1	1	1	1	0	1	0	0	1	0	1	1	1	1	1	1	0	1	0	0	1	0	1	1	1	3.5	3.5	3.5	50.779
NVE11371	NVE11371	2	2	2	NVE11371	1	2	2	2	1	2	2	1	1	2	0	0	1	1	1	1	1	2	2	1	1	2	0	0	1	1	1	1	1	2	2	1	1	2	0	0	1	1	1	1	14.2	14.2	14.2	33.537
NVE11373	NVE11373	2	2	2	NVE11373	1	2	2	2	0	2	2	2	2	1	1	1	1	0	2	1	0	2	2	2	2	1	1	1	1	0	2	1	0	2	2	2	2	1	1	1	1	0	2	1	10.6	10.6	10.6	58.606
NVE11380	NVE11380	1	1	1	NVE11380	1	1	1	1	1	1	1	0	1	1	0	0	1	1	1	1	1	1	1	0	1	1	0	0	1	1	1	1	1	1	1	0	1	1	0	0	1	1	1	1	2.5	2.5	2.5	44.564
NVE11386	NVE11386	2	2	2	NVE11386	1	2	2	2	1	2	2	2	2	2	1	2	2	2	2	2	1	2	2	2	2	2	1	2	2	2	2	2	1	2	2	2	2	2	1	2	2	2	2	2	22.8	22.8	22.8	10.216
NVE11387	NVE11387	8	8	8	NVE11387	1	8	8	8	3	5	5	4	3	4	3	4	3	3	4	3	3	5	5	4	3	4	3	4	3	3	4	3	3	5	5	4	3	4	3	4	3	3	4	3	60.4	60.4	60.4	21.047
NVE11388	NVE11388	5	5	5	NVE11388	1	5	5	5	3	2	2	4	2	2	3	2	2	2	3	2	3	2	2	4	2	2	3	2	2	2	3	2	3	2	2	4	2	2	3	2	2	2	3	2	6.7	6.7	6.7	138.43
NVE11390	NVE11390	6	6	6	NVE11390	1	6	6	6	3	4	4	4	2	4	3	3	3	3	3	3	3	4	4	4	2	4	3	3	3	3	3	3	3	4	4	4	2	4	3	3	3	3	3	3	6.5	6.5	6.5	188.48
NVE114	NVE114	1	1	1	NVE114	1	1	1	1	0	0	0	0	0	0	1	1	1	0	0	0	0	0	0	0	0	0	1	1	1	0	0	0	0	0	0	0	0	0	1	1	1	0	0	0	6.1	6.1	6.1	34.819
NVE1140	NVE1140	2	2	2	NVE1140	1	2	2	2	2	2	2	1	1	1	0	0	0	0	1	2	2	2	2	1	1	1	0	0	0	0	1	2	2	2	2	1	1	1	0	0	0	0	1	2	38	38	38	8.9653
NVE11407	NVE11407	11	11	11	NVE11407	1	11	11	11	9	8	8	6	8	9	11	8	10	11	10	10	9	8	8	6	8	9	11	8	10	11	10	10	9	8	8	6	8	9	11	8	10	11	10	10	63.9	63.9	63.9	22.615
NVE11411	NVE11411	9	9	9	NVE11411	1	9	9	9	7	5	6	7	7	6	4	6	7	5	7	6	7	5	6	7	7	6	4	6	7	5	7	6	7	5	6	7	7	6	4	6	7	5	7	6	27.9	27.9	27.9	25.86
NVE11414	NVE11414	11	11	11	NVE11414	1	11	11	11	7	7	8	7	8	7	6	4	6	4	5	5	7	7	8	7	8	7	6	4	6	4	5	5	7	7	8	7	8	7	6	4	6	4	5	5	10.5	10.5	10.5	214.45
NVE11415	NVE11415	3	3	3	NVE11415	1	3	3	3	2	3	3	3	3	1	2	2	2	2	2	2	2	3	3	3	3	1	2	2	2	2	2	2	2	3	3	3	3	1	2	2	2	2	2	2	11.4	11.4	11.4	42.485
NVE11416	NVE11416	2	2	2	NVE11416	1	2	2	2	2	2	2	2	2	2	2	2	1	2	1	2	2	2	2	2	2	2	2	2	1	2	1	2	2	2	2	2	2	2	2	2	1	2	1	2	11.2	11.2	11.2	41.179
NVE1143	NVE1143	1	1	1	NVE1143	1	1	1	1	1	1	1	1	1	1	0	1	1	0	1	1	1	1	1	1	1	1	0	1	1	0	1	1	1	1	1	1	1	1	0	1	1	0	1	1	21.5	21.5	21.5	8.3967
NVE11430	NVE11430	20	20	19	NVE11430	1	20	20	19	14	11	11	14	13	15	15	15	15	18	15	13	14	11	11	14	13	15	15	15	15	18	15	13	13	10	10	13	12	14	14	14	14	17	14	12	97.4	97.4	97.4	16.783
NVE11431	NVE11431	13	13	13	NVE11431	1	13	13	13	9	9	10	11	11	11	10	11	10	9	12	12	9	9	10	11	11	11	10	11	10	9	12	12	9	9	10	11	11	11	10	11	10	9	12	12	68.3	68.3	68.3	16.254
NVE1144	NVE1144	2	2	2	NVE1144	1	2	2	2	1	1	2	1	0	1	0	0	1	0	0	1	1	1	2	1	0	1	0	0	1	0	0	1	1	1	2	1	0	1	0	0	1	0	0	1	5.9	5.9	5.9	58.51
NVE11440	NVE11440	4	4	4	NVE11440	1	4	4	4	2	3	3	2	3	3	3	2	3	1	2	3	2	3	3	2	3	3	3	2	3	1	2	3	2	3	3	2	3	3	3	2	3	1	2	3	19.9	19.9	19.9	35.206
NVE11447	NVE11447	12	12	12	NVE11447	1	12	12	12	10	9	8	10	8	8	9	6	7	8	6	6	10	9	8	10	8	8	9	6	7	8	6	6	10	9	8	10	8	8	9	6	7	8	6	6	41.8	41.8	41.8	29.756
NVE11452	NVE11452	6	6	6	NVE11452	1	6	6	6	3	4	3	4	3	4	5	6	6	5	6	6	3	4	3	4	3	4	5	6	6	5	6	6	3	4	3	4	3	4	5	6	6	5	6	6	16.6	16.6	16.6	71.536
NVE11453	NVE11453	7	7	7	NVE11453	1	7	7	7	5	4	4	5	4	2	3	3	2	4	3	4	5	4	4	5	4	2	3	3	2	4	3	4	5	4	4	5	4	2	3	3	2	4	3	4	26.7	26.7	26.7	39.494
NVE11458	NVE11458	3	3	3	NVE11458	1	3	3	3	3	2	2	2	3	2	2	3	2	2	2	3	3	2	2	2	3	2	2	3	2	2	2	3	3	2	2	2	3	2	2	3	2	2	2	3	15.3	15.3	15.3	43.462
NVE11462;NVE11461	NVE11462	4;1	4;1	4;1	NVE11462	2	4	4	4	3	4	4	3	3	3	1	2	1	1	3	3	3	4	4	3	3	3	1	2	1	1	3	3	3	4	4	3	3	3	1	2	1	1	3	3	17.7	17.7	17.7	53.63
NVE11465	NVE11465	13	13	13	NVE11465	1	13	13	13	10	10	8	11	11	11	12	9	8	8	8	11	10	10	8	11	11	11	12	9	8	8	8	11	10	10	8	11	11	11	12	9	8	8	8	11	28.2	28.2	28.2	43.81
NVE11466	NVE11466	1	1	1	NVE11466	1	1	1	1	1	1	0	1	1	1	1	1	0	1	0	1	1	1	0	1	1	1	1	1	0	1	0	1	1	1	0	1	1	1	1	1	0	1	0	1	2.8	2.8	2.8	90.882
NVE11468	NVE11468	5	3	3	NVE11468	1	5	3	3	2	4	3	1	1	3	1	2	2	4	3	3	1	3	2	1	0	2	1	1	0	2	2	2	1	3	2	1	0	2	1	1	0	2	2	2	35.6	20.9	20.9	37.234
NVE11478	NVE11478	6	1	1	NVE11478	1	6	1	1	5	4	3	5	4	5	4	3	2	4	3	5	1	0	0	1	1	1	1	1	0	1	0	1	1	0	0	1	1	1	1	1	0	1	0	1	51.4	5.8	5.8	19.035
NVE11481	NVE11481	5	5	5	NVE11481	1	5	5	5	3	3	3	3	4	3	3	4	4	2	4	4	3	3	3	3	4	3	3	4	4	2	4	4	3	3	3	3	4	3	3	4	4	2	4	4	15.2	15.2	15.2	59.659
NVE11482;NVE8806;NVE8805	NVE11482	19;9;2	19;9;2	19;9;2	NVE11482	3	19	19	19	19	19	18	17	18	16	13	13	13	14	14	14	19	19	18	17	18	16	13	13	13	14	14	14	19	19	18	17	18	16	13	13	13	14	14	14	54.3	54.3	54.3	61.794
NVE11486	NVE11486	4	4	4	NVE11486	1	4	4	4	2	3	3	2	3	2	2	2	1	2	2	2	2	3	3	2	3	2	2	2	1	2	2	2	2	3	3	2	3	2	2	2	1	2	2	2	12.5	12.5	12.5	60.597
NVE11490	NVE11490	2	2	2	NVE11490	1	2	2	2	2	1	1	1	1	2	2	1	0	1	1	0	2	1	1	1	1	2	2	1	0	1	1	0	2	1	1	1	1	2	2	1	0	1	1	0	24.2	24.2	24.2	10.566
NVE11504	NVE11504	2	2	2	NVE11504	1	2	2	2	1	2	2	1	2	2	1	0	0	0	1	0	1	2	2	1	2	2	1	0	0	0	1	0	1	2	2	1	2	2	1	0	0	0	1	0	30.7	30.7	30.7	8.0605
NVE1151	NVE1151	17	17	17	NVE1151	1	17	17	17	8	11	9	5	10	10	11	8	7	4	6	6	8	11	9	5	10	10	11	8	7	4	6	6	8	11	9	5	10	10	11	8	7	4	6	6	20.3	20.3	20.3	135.75
NVE11511	NVE11511	12	12	12	NVE11511	1	12	12	12	9	10	11	8	10	11	7	7	8	5	8	10	9	10	11	8	10	11	7	7	8	5	8	10	9	10	11	8	10	11	7	7	8	5	8	10	33.4	33.4	33.4	61.346
NVE11516	NVE11516	2	1	1	NVE11516	1	2	1	1	1	1	0	1	1	1	1	1	1	2	2	2	0	0	0	0	0	0	0	0	0	1	1	1	0	0	0	0	0	0	0	0	0	1	1	1	28.2	8.9	8.9	13.679
NVE11518	NVE11518	4	4	4	NVE11518	1	4	4	4	1	4	3	2	1	3	4	4	3	4	4	4	1	4	3	2	1	3	4	4	3	4	4	4	1	4	3	2	1	3	4	4	3	4	4	4	41.4	41.4	41.4	12.757
NVE11519	NVE11519	3	3	2	NVE11519	1	3	3	2	3	3	2	3	3	3	2	3	3	3	3	3	3	3	2	3	3	3	2	3	3	3	3	3	2	2	2	2	2	2	1	2	2	2	2	2	60.3	60.3	60.3	6.3165
NVE11532;NVE7235;NVE24931;NVE21591	NVE11532	8;2;2;1	8;2;2;1	8;2;2;1	NVE11532	4	8	8	8	5	4	4	4	5	4	4	7	5	4	4	7	5	4	4	4	5	4	4	7	5	4	4	7	5	4	4	4	5	4	4	7	5	4	4	7	23.6	23.6	23.6	42.281
NVE11533;NVE24357;NVE11534	NVE11533;NVE24357;NVE11534	2;1;1	2;1;1	2;1;1	NVE11533;NVE24357;NVE11534	3	2	2	2	2	2	2	1	1	1	0	2	2	0	1	1	2	2	2	1	1	1	0	2	2	0	1	1	2	2	2	1	1	1	0	2	2	0	1	1	14.5	14.5	14.5	21.806
NVE11539	NVE11539	6	6	6	NVE11539	1	6	6	6	6	3	5	5	3	3	3	2	1	3	2	2	6	3	5	5	3	3	3	2	1	3	2	2	6	3	5	5	3	3	3	2	1	3	2	2	17.7	17.7	17.7	51.003
NVE11540	NVE11540	3	3	3	NVE11540	1	3	3	3	3	3	2	3	1	1	3	2	1	2	2	2	3	3	2	3	1	1	3	2	1	2	2	2	3	3	2	3	1	1	3	2	1	2	2	2	23	23	23	50.481
NVE15052;NVE11548	NVE15052;NVE11548	1;1	1;1	1;1	NVE15052;NVE11548	2	1	1	1	1	1	1	1	1	1	0	1	1	1	1	1	1	1	1	1	1	1	0	1	1	1	1	1	1	1	1	1	1	1	0	1	1	1	1	1	22.3	22.3	22.3	11.629
NVE1156	NVE1156	1	1	1	NVE1156	1	1	1	1	1	1	1	0	1	0	0	0	0	0	0	0	1	1	1	0	1	0	0	0	0	0	0	0	1	1	1	0	1	0	0	0	0	0	0	0	4.8	4.8	4.8	45.902
NVE11576	NVE11576	3	3	3	NVE11576	1	3	3	3	2	2	2	3	2	2	1	1	1	1	1	1	2	2	2	3	2	2	1	1	1	1	1	1	2	2	2	3	2	2	1	1	1	1	1	1	9.2	9.2	9.2	36.104
NVE11578	NVE11578	7	7	7	NVE11578	1	7	7	7	4	4	4	6	6	5	5	5	5	5	5	5	4	4	4	6	6	5	5	5	5	5	5	5	4	4	4	6	6	5	5	5	5	5	5	5	39.1	39.1	39.1	15.941
NVE1158	NVE1158	3	3	3	NVE1158	1	3	3	3	2	1	2	1	1	2	0	1	1	0	1	1	2	1	2	1	1	2	0	1	1	0	1	1	2	1	2	1	1	2	0	1	1	0	1	1	15	15	15	18.56
NVE11583	NVE11583	5	5	5	NVE11583	1	5	5	5	2	3	3	4	3	3	2	3	3	3	4	3	2	3	3	4	3	3	2	3	3	3	4	3	2	3	3	4	3	3	2	3	3	3	4	3	9.8	9.8	9.8	99.474
NVE11589;NVE11588	NVE11589;NVE11588	14;8	14;8	14;8	NVE11589;NVE11588	2	14	14	14	12	9	8	13	11	9	11	12	11	11	11	10	12	9	8	13	11	9	11	12	11	11	11	10	12	9	8	13	11	9	11	12	11	11	11	10	41.5	41.5	41.5	52.305
NVE11590	NVE11590	9	7	6	NVE11590	1	9	7	6	7	8	7	7	7	7	5	5	5	5	6	6	5	6	5	5	5	5	3	3	3	3	4	4	4	5	4	4	4	4	3	2	2	2	3	3	58.8	49.1	45.6	24.12
NVE11592;NVE11691	NVE11592	10;1	10;1	10;1	NVE11592	2	10	10	10	6	8	7	8	6	5	5	6	5	6	5	6	6	8	7	8	6	5	5	6	5	6	5	6	6	8	7	8	6	5	5	6	5	6	5	6	25.5	25.5	25.5	104.7
NVE11603	NVE11603	2	2	2	NVE11603	1	2	2	2	1	1	1	1	1	1	2	1	0	0	1	0	1	1	1	1	1	1	2	1	0	0	1	0	1	1	1	1	1	1	2	1	0	0	1	0	3.1	3.1	3.1	93.361
NVE11604;NVE8681;NVE7004	NVE11604;NVE8681;NVE7004	2;1;1	2;1;1	2;1;1	NVE11604;NVE8681;NVE7004	3	2	2	2	2	1	1	2	0	1	1	0	0	2	1	1	2	1	1	2	0	1	1	0	0	2	1	1	2	1	1	2	0	1	1	0	0	2	1	1	13.2	13.2	13.2	35.48
NVE11611	NVE11611	1	1	1	NVE11611	1	1	1	1	0	1	1	1	1	1	1	1	1	1	1	1	0	1	1	1	1	1	1	1	1	1	1	1	0	1	1	1	1	1	1	1	1	1	1	1	9.1	9.1	9.1	13.082
NVE11615	NVE11615	1	1	1	NVE11615	1	1	1	1	0	1	1	0	1	1	1	0	0	0	0	0	0	1	1	0	1	1	1	0	0	0	0	0	0	1	1	0	1	1	1	0	0	0	0	0	19.4	19.4	19.4	11.491
NVE11632	NVE11632	3	3	3	NVE11632	1	3	3	3	3	2	3	1	2	2	1	2	2	2	3	3	3	2	3	1	2	2	1	2	2	2	3	3	3	2	3	1	2	2	1	2	2	2	3	3	19.7	19.7	19.7	26.083
NVE11640	NVE11640	4	4	4	NVE11640	1	4	4	4	4	3	4	3	3	3	3	4	3	3	3	4	4	3	4	3	3	3	3	4	3	3	3	4	4	3	4	3	3	3	3	4	3	3	3	4	45.2	45.2	45.2	14.916
NVE11644	NVE11644	4	4	4	NVE11644	1	4	4	4	2	3	2	2	4	3	2	2	2	2	2	1	2	3	2	2	4	3	2	2	2	2	2	1	2	3	2	2	4	3	2	2	2	2	2	1	20.8	20.8	20.8	22.873
NVE11649	NVE11649	2	2	2	NVE11649	1	2	2	2	1	1	1	1	2	2	1	1	2	1	2	2	1	1	1	1	2	2	1	1	2	1	2	2	1	1	1	1	2	2	1	1	2	1	2	2	11.6	11.6	11.6	42.876
NVE11651	NVE11651	9	9	9	NVE11651	1	9	9	9	9	8	8	6	8	6	5	6	6	9	8	7	9	8	8	6	8	6	5	6	6	9	8	7	9	8	8	6	8	6	5	6	6	9	8	7	31.6	31.6	31.6	47.371
NVE11652	NVE11652	2	2	2	NVE11652	1	2	2	2	2	2	1	2	2	2	2	2	1	2	2	2	2	2	1	2	2	2	2	2	1	2	2	2	2	2	1	2	2	2	2	2	1	2	2	2	35.6	35.6	35.6	11.361
NVE11654	NVE11654	2	2	2	NVE11654	1	2	2	2	1	2	1	2	1	0	0	1	1	0	0	2	1	2	1	2	1	0	0	1	1	0	0	2	1	2	1	2	1	0	0	1	1	0	0	2	5.4	5.4	5.4	76.663
NVE11655	NVE11655	2	2	2	NVE11655	1	2	2	2	1	2	2	1	1	2	1	2	1	1	1	1	1	2	2	1	1	2	1	2	1	1	1	1	1	2	2	1	1	2	1	2	1	1	1	1	7.7	7.7	7.7	98.358
NVE11673	NVE11673	4	4	4	NVE11673	1	4	4	4	3	4	2	3	3	3	3	4	3	3	4	2	3	4	2	3	3	3	3	4	3	3	4	2	3	4	2	3	3	3	3	4	3	3	4	2	20.3	20.3	20.3	34.349
NVE11674	NVE11674	4	4	4	NVE11674	1	4	4	4	3	4	4	3	2	2	3	2	2	3	2	2	3	4	4	3	2	2	3	2	2	3	2	2	3	4	4	3	2	2	3	2	2	3	2	2	11.3	11.3	11.3	56.108
NVE11675	NVE11675	4	4	4	NVE11675	1	4	4	4	3	2	2	1	1	1	1	1	2	1	1	1	3	2	2	1	1	1	1	1	2	1	1	1	3	2	2	1	1	1	1	1	2	1	1	1	8.7	8.7	8.7	82.592
NVE11676	NVE11676	1	1	1	NVE11676	1	1	1	1	1	1	1	1	1	1	1	1	1	1	1	1	1	1	1	1	1	1	1	1	1	1	1	1	1	1	1	1	1	1	1	1	1	1	1	1	5.9	5.9	5.9	20.564
NVE11683	NVE11683	1	1	1	NVE11683	1	1	1	1	1	1	1	1	1	1	0	0	0	0	0	0	1	1	1	1	1	1	0	0	0	0	0	0	1	1	1	1	1	1	0	0	0	0	0	0	5.2	5.2	5.2	36.508
NVE11684	NVE11684	4	4	4	NVE11684	1	4	4	4	2	3	2	2	3	3	0	0	1	0	2	1	2	3	2	2	3	3	0	0	1	0	2	1	2	3	2	2	3	3	0	0	1	0	2	1	5.3	5.3	5.3	207.77
NVE11688;NVE19468	NVE11688	6;1	6;1	6;1	NVE11688	2	6	6	6	6	3	4	5	3	4	3	3	3	2	2	2	6	3	4	5	3	4	3	3	3	2	2	2	6	3	4	5	3	4	3	3	3	2	2	2	28.9	28.9	28.9	44.33
NVE11689	NVE11689	8	8	8	NVE11689	1	8	8	8	7	7	8	5	4	5	3	3	4	3	4	4	7	7	8	5	4	5	3	3	4	3	4	4	7	7	8	5	4	5	3	3	4	3	4	4	26.7	26.7	26.7	41.864
NVE11693	NVE11693	8	7	7	NVE11693	1	8	7	7	8	8	7	6	5	5	6	4	4	5	4	4	7	7	7	6	5	5	6	4	4	5	4	4	7	7	7	6	5	5	6	4	4	5	4	4	33.8	25.9	25.9	31.749
NVE1171	NVE1171	2	2	2	NVE1171	1	2	2	2	1	0	1	1	2	2	1	1	2	1	2	2	1	0	1	1	2	2	1	1	2	1	2	2	1	0	1	1	2	2	1	1	2	1	2	2	6.8	6.8	6.8	36.503
NVE11711	NVE11711	1	1	1	NVE11711	1	1	1	1	0	1	0	0	0	0	0	0	0	0	0	0	0	1	0	0	0	0	0	0	0	0	0	0	0	1	0	0	0	0	0	0	0	0	0	0	2.1	2.1	2.1	96.318
NVE11712	NVE11712	27	27	27	NVE11712	1	27	27	27	24	22	23	26	25	25	21	17	20	21	21	22	24	22	23	26	25	25	21	17	20	21	21	22	24	22	23	26	25	25	21	17	20	21	21	22	71.6	71.6	71.6	44.082
NVE11713	NVE11713	7	7	7	NVE11713	1	7	7	7	5	6	5	5	6	7	4	3	5	4	5	5	5	6	5	5	6	7	4	3	5	4	5	5	5	6	5	5	6	7	4	3	5	4	5	5	15.8	15.8	15.8	87.665
NVE11714	NVE11714	2	2	2	NVE11714	1	2	2	2	0	1	0	1	1	1	1	1	1	0	0	0	0	1	0	1	1	1	1	1	1	0	0	0	0	1	0	1	1	1	1	1	1	0	0	0	5.2	5.2	5.2	94.374
NVE11717;NVE23649	NVE11717;NVE23649	7;6	7;6	7;6	NVE11717;NVE23649	2	7	7	7	6	5	5	7	5	4	5	5	5	5	4	5	6	5	5	7	5	4	5	5	5	5	4	5	6	5	5	7	5	4	5	5	5	5	4	5	44.3	44.3	44.3	21.554
NVE1172	NVE1172	2	2	2	NVE1172	1	2	2	2	1	2	2	2	2	2	1	2	2	1	2	2	1	2	2	2	2	2	1	2	2	1	2	2	1	2	2	2	2	2	1	2	2	1	2	2	1	1	1	365.91
NVE1173	NVE1173	4	4	4	NVE1173	1	4	4	4	0	3	2	1	0	0	1	0	3	1	2	1	0	3	2	1	0	0	1	0	3	1	2	1	0	3	2	1	0	0	1	0	3	1	2	1	11.6	11.6	11.6	105.48
NVE11738	NVE11738	2	2	2	NVE11738	1	2	2	2	2	2	2	2	2	2	2	2	2	1	2	1	2	2	2	2	2	2	2	2	2	1	2	1	2	2	2	2	2	2	2	2	2	1	2	1	6	6	6	59.012
NVE11740	NVE11740	5	5	5	NVE11740	1	5	5	5	4	5	4	3	4	4	3	5	3	2	5	5	4	5	4	3	4	4	3	5	3	2	5	5	4	5	4	3	4	4	3	5	3	2	5	5	13.2	13.2	13.2	62.545
NVE11743	NVE11743	1	1	1	NVE11743	1	1	1	1	1	1	1	0	1	1	0	1	1	0	1	1	1	1	1	0	1	1	0	1	1	0	1	1	1	1	1	0	1	1	0	1	1	0	1	1	0.8	0.8	0.8	265.18
NVE11748	NVE11748	7	7	7	NVE11748	1	7	7	7	7	4	5	5	5	4	1	0	2	3	0	1	7	4	5	5	5	4	1	0	2	3	0	1	7	4	5	5	5	4	1	0	2	3	0	1	16.1	16.1	16.1	88.516
NVE11751	NVE11751	1	1	1	NVE11751	1	1	1	1	0	0	0	0	0	0	0	1	1	0	1	1	0	0	0	0	0	0	0	1	1	0	1	1	0	0	0	0	0	0	0	1	1	0	1	1	17.3	17.3	17.3	43.429
NVE11754	NVE11754	3	3	3	NVE11754	1	3	3	3	1	1	1	2	1	2	1	2	2	1	2	1	1	1	1	2	1	2	1	2	2	1	2	1	1	1	1	2	1	2	1	2	2	1	2	1	22.6	22.6	22.6	31.881
NVE11757	NVE11757	1	1	1	NVE11757	1	1	1	1	1	1	0	1	1	1	1	1	0	1	1	0	1	1	0	1	1	1	1	1	0	1	1	0	1	1	0	1	1	1	1	1	0	1	1	0	2	2	2	113.84
NVE11761	NVE11761	1	1	1	NVE11761	1	1	1	1	1	1	1	1	1	1	1	1	1	1	1	1	1	1	1	1	1	1	1	1	1	1	1	1	1	1	1	1	1	1	1	1	1	1	1	1	4.3	4.3	4.3	53.843
NVE11765	NVE11765	1	1	1	NVE11765	1	1	1	1	0	0	0	0	0	1	1	0	0	0	0	0	0	0	0	0	0	1	1	0	0	0	0	0	0	0	0	0	0	1	1	0	0	0	0	0	8	8	8	26.408
NVE11767	NVE11767	3	3	3	NVE11767	1	3	3	3	1	2	1	1	2	2	2	1	1	2	1	3	1	2	1	1	2	2	2	1	1	2	1	3	1	2	1	1	2	2	2	1	1	2	1	3	20.8	20.8	20.8	29.066
NVE11774	NVE11774	1	1	1	NVE11774	1	1	1	1	0	1	1	0	1	0	0	0	0	0	1	0	0	1	1	0	1	0	0	0	0	0	1	0	0	1	1	0	1	0	0	0	0	0	1	0	3.9	3.9	3.9	83.552
NVE11776	NVE11776	4	4	4	NVE11776	1	4	4	4	3	3	3	2	2	1	1	2	1	1	2	2	3	3	3	2	2	1	1	2	1	1	2	2	3	3	3	2	2	1	1	2	1	1	2	2	14.2	14.2	14.2	59.254
NVE11783	NVE11783	1	1	1	NVE11783	1	1	1	1	0	0	0	0	0	0	0	1	0	0	0	0	0	0	0	0	0	0	0	1	0	0	0	0	0	0	0	0	0	0	0	1	0	0	0	0	1.5	1.5	1.5	139.79
NVE1179	NVE1179	18	18	17	NVE1179	1	18	18	17	16	18	16	14	14	14	15	11	10	13	15	13	16	18	16	14	14	14	15	11	10	13	15	13	15	17	15	13	13	13	14	10	9	12	14	12	51.3	51.3	49.1	50.338
NVE21364;NVE11802;NVE316	NVE21364;NVE11802;NVE316	3;3;2	3;3;2	3;3;2	NVE21364;NVE11802;NVE316	3	3	3	3	3	1	2	3	1	3	2	2	2	2	3	1	3	1	2	3	1	3	2	2	2	2	3	1	3	1	2	3	1	3	2	2	2	2	3	1	47.7	47.7	47.7	14.342
NVE11807	NVE11807	6	6	6	NVE11807	1	6	6	6	6	5	5	6	5	5	6	5	6	6	6	6	6	5	5	6	5	5	6	5	6	6	6	6	6	5	5	6	5	5	6	5	6	6	6	6	43.6	43.6	43.6	17.262
NVE11810	NVE11810	2	2	2	NVE11810	1	2	2	2	2	2	2	2	2	1	0	1	1	1	2	2	2	2	2	2	2	1	0	1	1	1	2	2	2	2	2	2	2	1	0	1	1	1	2	2	14.5	14.5	14.5	36.64
NVE11823	NVE11823	5	5	5	NVE11823	1	5	5	5	3	1	0	2	2	3	3	2	3	4	2	3	3	1	0	2	2	3	3	2	3	4	2	3	3	1	0	2	2	3	3	2	3	4	2	3	32.6	32.6	32.6	31.471
NVE11826	NVE11826	4	4	4	NVE11826	1	4	4	4	3	2	2	3	2	2	2	3	1	2	2	2	3	2	2	3	2	2	2	3	1	2	2	2	3	2	2	3	2	2	2	3	1	2	2	2	12.4	12.4	12.4	51.747
NVE11827	NVE11827	2	2	2	NVE11827	1	2	2	2	2	2	2	2	2	2	2	2	2	2	2	2	2	2	2	2	2	2	2	2	2	2	2	2	2	2	2	2	2	2	2	2	2	2	2	2	5.8	5.8	5.8	35.503
NVE11829	NVE11829	21	21	21	NVE11829	1	21	21	21	10	11	9	14	12	14	15	18	16	18	19	18	10	11	9	14	12	14	15	18	16	18	19	18	10	11	9	14	12	14	15	18	16	18	19	18	25.1	25.1	25.1	135.09
NVE11836	NVE11836	5	5	5	NVE11836	1	5	5	5	2	5	3	4	4	3	2	1	1	3	2	2	2	5	3	4	4	3	2	1	1	3	2	2	2	5	3	4	4	3	2	1	1	3	2	2	10.8	10.8	10.8	88.259
NVE11839	NVE11839	2	2	2	NVE11839	1	2	2	2	0	1	2	2	1	2	2	1	1	0	2	1	0	1	2	2	1	2	2	1	1	0	2	1	0	1	2	2	1	2	2	1	1	0	2	1	10.2	10.2	10.2	59.532
NVE11842	NVE11842	1	1	1	NVE11842	1	1	1	1	1	1	1	1	1	1	1	1	1	1	1	1	1	1	1	1	1	1	1	1	1	1	1	1	1	1	1	1	1	1	1	1	1	1	1	1	8.4	8.4	8.4	23.459
NVE11846	NVE11846	1	1	1	NVE11846	1	1	1	1	0	0	0	0	0	1	0	0	0	0	0	0	0	0	0	0	0	1	0	0	0	0	0	0	0	0	0	0	0	1	0	0	0	0	0	0	7.8	7.8	7.8	28.65
NVE8848;NVE8841;NVE5232;NVE5227;NVE3927;NVE3901;NVE24664;NVE24647;NVE24629;NVE24051;NVE24018;NVE24005;NVE23185;NVE22187;NVE21465;NVE21355;NVE21352;NVE18634;NVE18410;NVE18408;NVE14832;NVE14708;NVE14105;NVE11854;NVE3380;NVE5224;NVE23956;NVE19302	NVE8848;NVE8841;NVE5232;NVE5227;NVE3927;NVE3901;NVE24664;NVE24647;NVE24629;NVE24051;NVE24018;NVE24005;NVE23185;NVE22187;NVE21465;NVE21355;NVE21352;NVE18634;NVE18410;NVE18408;NVE14832;NVE14708;NVE14105;NVE11854;NVE3380;NVE5224;NVE23956;NVE19302	4;4;4;4;4;4;4;4;4;4;4;4;4;4;4;4;4;4;4;4;4;4;4;4;4;4;3;2	4;4;4;4;4;4;4;4;4;4;4;4;4;4;4;4;4;4;4;4;4;4;4;4;4;4;3;2	1;1;1;1;1;1;1;1;1;1;1;1;1;1;1;1;1;1;1;1;1;1;1;1;1;1;0;0	NVE8848;NVE8841;NVE5232;NVE5227;NVE3927;NVE3901;NVE24664;NVE24647;NVE24629;NVE24051;NVE24018;NVE24005;NVE23185;NVE22187;NVE21465;NVE21355;NVE21352;NVE18634;NVE18410;NVE18408;NVE14832;NVE14708;NVE14105;NVE11854;NVE3380;NVE5224;NVE23956;NVE19302	28	4	4	1	4	4	3	3	4	3	4	4	3	4	4	4	4	4	3	3	4	3	4	4	3	4	4	4	1	1	1	1	1	1	1	1	1	1	1	1	36.8	36.8	23.5	15.388
NVE11857;NVE7156	NVE11857	25;4	25;4	25;4	NVE11857	2	25	25	25	20	17	23	16	19	20	18	13	13	16	17	15	20	17	23	16	19	20	18	13	13	16	17	15	20	17	23	16	19	20	18	13	13	16	17	15	38.3	38.3	38.3	102.96
NVE11860	NVE11860	6	6	6	NVE11860	1	6	6	6	4	2	4	4	2	2	5	4	4	4	4	3	4	2	4	4	2	2	5	4	4	4	4	3	4	2	4	4	2	2	5	4	4	4	4	3	27.5	27.5	27.5	48.166
NVE11862	NVE11862	17	17	17	NVE11862	1	17	17	17	13	12	11	12	10	10	12	14	11	11	10	9	13	12	11	12	10	10	12	14	11	11	10	9	13	12	11	12	10	10	12	14	11	11	10	9	13.1	13.1	13.1	257.63
NVE11863	NVE11863	8	8	3	NVE11863	1	8	8	3	5	5	6	0	0	1	5	6	4	5	4	1	5	5	6	0	0	1	5	6	4	5	4	1	3	2	2	0	0	0	2	3	1	2	1	0	9.4	9.4	4.4	149
NVE11866	NVE11866	1	1	1	NVE11866	1	1	1	1	0	1	1	1	1	1	1	1	1	1	1	1	0	1	1	1	1	1	1	1	1	1	1	1	0	1	1	1	1	1	1	1	1	1	1	1	11.7	11.7	11.7	20.441
NVE11867	NVE11867	3	3	3	NVE11867	1	3	3	3	2	3	3	2	2	2	2	2	2	1	2	1	2	3	3	2	2	2	2	2	2	1	2	1	2	3	3	2	2	2	2	2	2	1	2	1	5.5	5.5	5.5	128.34
NVE11872	NVE11872	3	3	3	NVE11872	1	3	3	3	2	0	2	2	1	2	2	0	1	2	1	1	2	0	2	2	1	2	2	0	1	2	1	1	2	0	2	2	1	2	2	0	1	2	1	1	6.7	6.7	6.7	57.781
NVE6095;NVE11873	NVE6095;NVE11873	1;1	1;1	1;1	NVE6095;NVE11873	2	1	1	1	0	1	0	0	0	0	1	1	1	0	1	1	0	1	0	0	0	0	1	1	1	0	1	1	0	1	0	0	0	0	1	1	1	0	1	1	7	7	7	19.396
NVE11880	NVE11880	3	3	3	NVE11880	1	3	3	3	3	2	3	3	2	2	2	2	2	2	2	3	3	2	3	3	2	2	2	2	2	2	2	3	3	2	3	3	2	2	2	2	2	2	2	3	6.8	6.8	6.8	119.15
NVE17163;NVE11884	NVE17163;NVE11884	1;1	1;1	1;1	NVE17163;NVE11884	2	1	1	1	0	0	0	0	1	0	0	0	0	0	0	0	0	0	0	0	1	0	0	0	0	0	0	0	0	0	0	0	1	0	0	0	0	0	0	0	13.2	13.2	13.2	16.506
NVE11903;NVE17045	NVE11903	20;2	20;2	16;0	NVE11903	2	20	20	16	16	16	16	16	16	14	14	15	13	11	14	14	16	16	16	16	16	14	14	15	13	11	14	14	14	12	14	13	13	12	12	12	10	10	12	11	37.8	37.8	32	88.193
NVE11909	NVE11909	1	1	1	NVE11909	1	1	1	1	0	1	0	1	0	0	0	0	0	1	0	0	0	1	0	1	0	0	0	0	0	1	0	0	0	1	0	1	0	0	0	0	0	1	0	0	1.8	1.8	1.8	116.18
NVE11918	NVE11918	18	17	17	NVE11918	1	18	17	17	14	14	14	16	14	13	12	13	14	12	14	14	14	14	14	16	13	12	12	13	14	12	13	14	14	14	14	16	13	12	12	13	14	12	13	14	42.2	42.2	42.2	46.391
NVE11919	NVE11919	11	11	11	NVE11919	1	11	11	11	7	10	10	9	10	9	9	8	8	7	8	7	7	10	10	9	10	9	9	8	8	7	8	7	7	10	10	9	10	9	9	8	8	7	8	7	59.3	59.3	59.3	21.457
NVE11923	NVE11923	8	8	8	NVE11923	1	8	8	8	7	6	6	4	5	5	4	3	6	3	4	5	7	6	6	4	5	5	4	3	6	3	4	5	7	6	6	4	5	5	4	3	6	3	4	5	32.7	32.7	32.7	46.925
NVE11924	NVE11924	2	2	2	NVE11924	1	2	2	2	1	1	1	1	1	1	2	2	2	2	1	2	1	1	1	1	1	1	2	2	2	2	1	2	1	1	1	1	1	1	2	2	2	2	1	2	19.1	19.1	19.1	31.043
NVE11926	NVE11926	3	3	3	NVE11926	1	3	3	3	2	3	2	2	2	3	2	2	2	2	2	2	2	3	2	2	2	3	2	2	2	2	2	2	2	3	2	2	2	3	2	2	2	2	2	2	73.1	73.1	73.1	10.565
NVE11936;NVE24012	NVE11936;NVE24012	1;1	1;1	1;1	NVE11936;NVE24012	2	1	1	1	0	1	1	0	0	0	0	0	0	0	0	0	0	1	1	0	0	0	0	0	0	0	0	0	0	1	1	0	0	0	0	0	0	0	0	0	15.5	15.5	15.5	10.014
NVE11940	NVE11940	1	1	1	NVE11940	1	1	1	1	1	1	1	1	1	1	1	1	1	1	0	1	1	1	1	1	1	1	1	1	1	1	0	1	1	1	1	1	1	1	1	1	1	1	0	1	3.9	3.9	3.9	80.581
NVE17535;NVE11943	NVE17535;NVE11943	1;1	1;1	1;1	NVE17535;NVE11943	2	1	1	1	1	1	1	1	1	1	0	0	1	0	0	1	1	1	1	1	1	1	0	0	1	0	0	1	1	1	1	1	1	1	0	0	1	0	0	1	9.6	9.6	9.6	24.14
NVE11950	NVE11950	1	1	1	NVE11950	1	1	1	1	0	0	1	1	0	0	0	0	0	1	0	0	0	0	1	1	0	0	0	0	0	1	0	0	0	0	1	1	0	0	0	0	0	1	0	0	1.2	1.2	1.2	308.84
NVE11959	NVE11959	3	3	3	NVE11959	1	3	3	3	3	3	3	3	3	3	2	2	1	3	3	3	3	3	3	3	3	3	2	2	1	3	3	3	3	3	3	3	3	3	2	2	1	3	3	3	10.5	10.5	10.5	46.536
NVE11962	NVE11962	3	3	3	NVE11962	1	3	3	3	3	3	3	3	2	2	2	2	2	2	2	2	3	3	3	3	2	2	2	2	2	2	2	2	3	3	3	3	2	2	2	2	2	2	2	2	33.3	33.3	33.3	12.368
NVE11963	NVE11963	3	3	3	NVE11963	1	3	3	3	1	2	3	1	2	2	1	1	1	1	2	1	1	2	3	1	2	2	1	1	1	1	2	1	1	2	3	1	2	2	1	1	1	1	2	1	14.9	14.9	14.9	53.92
NVE11968	NVE11968	2	2	2	NVE11968	1	2	2	2	0	0	1	0	1	1	0	1	0	0	0	0	0	0	1	0	1	1	0	1	0	0	0	0	0	0	1	0	1	1	0	1	0	0	0	0	10.1	10.1	10.1	48.712
NVE11970	NVE11970	2	2	2	NVE11970	1	2	2	2	2	2	2	1	2	2	2	2	2	2	2	2	2	2	2	1	2	2	2	2	2	2	2	2	2	2	2	1	2	2	2	2	2	2	2	2	7.1	7.1	7.1	60.251
NVE11971	NVE11971	4	4	4	NVE11971	1	4	4	4	3	2	2	3	3	2	1	1	3	1	3	3	3	2	2	3	3	2	1	1	3	1	3	3	3	2	2	3	3	2	1	1	3	1	3	3	18.9	18.9	18.9	35.759
NVE23640;NVE11988	NVE23640;NVE11988	1;1	1;1	1;1	NVE23640;NVE11988	2	1	1	1	1	0	1	0	1	0	0	0	0	0	0	0	1	0	1	0	1	0	0	0	0	0	0	0	1	0	1	0	1	0	0	0	0	0	0	0	10.3	10.3	10.3	20.362
NVE11989	NVE11989	2	2	2	NVE11989	1	2	2	2	2	2	2	2	2	2	0	1	0	2	0	0	2	2	2	2	2	2	0	1	0	2	0	0	2	2	2	2	2	2	0	1	0	2	0	0	10.8	10.8	10.8	32.326
NVE11992	NVE11992	1	1	1	NVE11992	1	1	1	1	1	1	1	1	1	1	0	1	1	1	1	1	1	1	1	1	1	1	0	1	1	1	1	1	1	1	1	1	1	1	0	1	1	1	1	1	6	6	6	27.882
NVE12015	NVE12015	1	1	1	NVE12015	1	1	1	1	0	1	1	1	1	1	0	0	1	0	0	0	0	1	1	1	1	1	0	0	1	0	0	0	0	1	1	1	1	1	0	0	1	0	0	0	5.3	5.3	5.3	33.122
NVE1202;NVE13363	NVE1202;NVE13363	3;2	3;2	3;2	NVE1202;NVE13363	2	3	3	3	1	2	1	1	1	3	1	0	0	0	1	2	1	2	1	1	1	3	1	0	0	0	1	2	1	2	1	1	1	3	1	0	0	0	1	2	18.8	18.8	18.8	31.682
NVE12026	NVE12026	2	2	2	NVE12026	1	2	2	2	0	0	1	1	0	1	0	0	1	1	2	1	0	0	1	1	0	1	0	0	1	1	2	1	0	0	1	1	0	1	0	0	1	1	2	1	3	3	3	108.14
NVE12027	NVE12027	2	2	2	NVE12027	1	2	2	2	2	1	1	2	0	0	0	1	1	1	1	2	2	1	1	2	0	0	0	1	1	1	1	2	2	1	1	2	0	0	0	1	1	1	1	2	8.3	8.3	8.3	38.257
NVE12028	NVE12028	2	2	2	NVE12028	1	2	2	2	2	0	0	2	0	0	1	1	0	1	0	0	2	0	0	2	0	0	1	1	0	1	0	0	2	0	0	2	0	0	1	1	0	1	0	0	5.8	5.8	5.8	45.378
NVE1203	NVE1203	2	2	2	NVE1203	1	2	2	2	1	2	2	1	2	2	1	2	1	1	2	2	1	2	2	1	2	2	1	2	1	1	2	2	1	2	2	1	2	2	1	2	1	1	2	2	25.6	25.6	25.6	13.705
NVE12038	NVE12038	1	1	1	NVE12038	1	1	1	1	1	1	1	1	1	1	1	1	1	1	1	1	1	1	1	1	1	1	1	1	1	1	1	1	1	1	1	1	1	1	1	1	1	1	1	1	6.8	6.8	6.8	29.616
NVE12039;NVE25839	NVE12039	16;3	16;3	16;3	NVE12039	2	16	16	16	16	14	13	15	15	15	13	13	13	12	14	13	16	14	13	15	15	15	13	13	13	12	14	13	16	14	13	15	15	15	13	13	13	12	14	13	33.3	33.3	33.3	69.214
NVE1204	NVE1204	3	3	3	NVE1204	1	3	3	3	1	3	3	1	2	2	2	1	2	2	2	2	1	3	3	1	2	2	2	1	2	2	2	2	1	3	3	1	2	2	2	1	2	2	2	2	14	14	14	50.594
NVE12051	NVE12051	25	25	25	NVE12051	1	25	25	25	24	21	20	20	20	23	21	19	19	20	17	17	24	21	20	20	20	23	21	19	19	20	17	17	24	21	20	20	20	23	21	19	19	20	17	17	64	64	64	51.397
NVE12058	NVE12058	2	2	2	NVE12058	1	2	2	2	2	2	2	1	2	1	0	1	2	1	1	1	2	2	2	1	2	1	0	1	2	1	1	1	2	2	2	1	2	1	0	1	2	1	1	1	3.2	3.2	3.2	108.58
NVE12062	NVE12062	4	4	4	NVE12062	1	4	4	4	2	1	0	2	1	1	2	1	1	2	2	2	2	1	0	2	1	1	2	1	1	2	2	2	2	1	0	2	1	1	2	1	1	2	2	2	9.9	9.9	9.9	111.51
NVE12074;NVE5499	NVE12074;NVE5499	2;2	2;2	2;2	NVE12074;NVE5499	2	2	2	2	2	2	2	2	0	1	1	0	0	1	0	0	2	2	2	2	0	1	1	0	0	1	0	0	2	2	2	2	0	1	1	0	0	1	0	0	26.1	26.1	26.1	19.423
NVE12082	NVE12082	2	2	2	NVE12082	1	2	2	2	1	2	0	1	0	1	1	1	1	1	0	0	1	2	0	1	0	1	1	1	1	1	0	0	1	2	0	1	0	1	1	1	1	1	0	0	28	28	28	9.2359
NVE12085	NVE12085	20	19	12	NVE12085	1	20	19	12	13	13	10	9	11	10	13	13	12	14	12	13	13	12	9	9	10	9	13	12	11	14	11	12	6	7	6	5	5	5	8	7	9	9	8	7	52	49.6	34.8	53.791
NVE12092	NVE12092	10	10	10	NVE12092	1	10	10	10	10	7	6	10	8	8	1	0	1	0	1	0	10	7	6	10	8	8	1	0	1	0	1	0	10	7	6	10	8	8	1	0	1	0	1	0	75.9	75.9	75.9	13.66
NVE12094;NVE25659;NVE6426;NVE6427	NVE12094	51;4;3;1	51;4;3;1	50;4;3;1	NVE12094	4	51	51	50	38	43	40	37	44	42	29	34	37	31	39	36	38	43	40	37	44	42	29	34	37	31	39	36	37	42	39	36	43	41	28	33	36	30	38	35	70.8	70.8	69.6	93.888
NVE12106	NVE12106	4	2	2	NVE12106	1	4	2	2	3	4	3	4	4	4	2	2	2	3	3	3	2	2	1	2	2	2	1	1	1	2	1	1	2	2	1	2	2	2	1	1	1	2	1	1	16	12.8	12.8	41.909
NVE12108	NVE12108	7	7	5	NVE12108	1	7	7	5	5	7	7	6	6	6	5	3	4	2	5	6	5	7	7	6	6	6	5	3	4	2	5	6	4	5	5	4	4	4	4	2	3	1	3	4	19.9	19.9	13.3	41.992
NVE12110	NVE12110	2	2	2	NVE12110	1	2	2	2	1	1	1	1	2	1	2	1	1	1	2	2	1	1	1	1	2	1	2	1	1	1	2	2	1	1	1	1	2	1	2	1	1	1	2	2	2	2	2	162.17
NVE12112	NVE12112	1	1	1	NVE12112	1	1	1	1	1	1	1	1	1	1	1	1	1	1	1	1	1	1	1	1	1	1	1	1	1	1	1	1	1	1	1	1	1	1	1	1	1	1	1	1	2	2	2	117.14
NVE12113	NVE12113	2	2	2	NVE12113	1	2	2	2	2	2	2	2	2	2	1	1	1	1	1	1	2	2	2	2	2	2	1	1	1	1	1	1	2	2	2	2	2	2	1	1	1	1	1	1	14.2	14.2	14.2	26.086
NVE12116	NVE12116	1	1	1	NVE12116	1	1	1	1	1	1	1	1	1	1	1	1	0	1	1	0	1	1	1	1	1	1	1	1	0	1	1	0	1	1	1	1	1	1	1	1	0	1	1	0	18.5	18.5	18.5	9.0898
NVE12119	NVE12119	5	5	5	NVE12119	1	5	5	5	2	4	4	2	2	2	1	2	3	2	2	2	2	4	4	2	2	2	1	2	3	2	2	2	2	4	4	2	2	2	1	2	3	2	2	2	17.5	17.5	17.5	42.337
NVE12120	NVE12120	3	3	3	NVE12120	1	3	3	3	3	3	2	3	3	3	2	3	2	3	3	3	3	3	2	3	3	3	2	3	2	3	3	3	3	3	2	3	3	3	2	3	2	3	3	3	11.5	11.5	11.5	48.901
NVE12122	NVE12122	4	4	4	NVE12122	1	4	4	4	4	4	4	4	4	3	3	3	2	3	4	3	4	4	4	4	4	3	3	3	2	3	4	3	4	4	4	4	4	3	3	3	2	3	4	3	30.8	30.8	30.8	21.133
NVE12125	NVE12125	1	1	1	NVE12125	1	1	1	1	0	0	0	0	0	0	0	0	0	0	1	1	0	0	0	0	0	0	0	0	0	0	1	1	0	0	0	0	0	0	0	0	0	0	1	1	6.7	6.7	6.7	22.184
NVE12126	NVE12126	5	5	5	NVE12126	1	5	5	5	4	2	3	4	1	3	4	2	3	3	3	4	4	2	3	4	1	3	4	2	3	3	3	4	4	2	3	4	1	3	4	2	3	3	3	4	15.2	15.2	15.2	43.373
NVE12128	NVE12128	1	1	1	NVE12128	1	1	1	1	1	1	1	1	1	1	0	0	0	0	0	0	1	1	1	1	1	1	0	0	0	0	0	0	1	1	1	1	1	1	0	0	0	0	0	0	14.9	14.9	14.9	11.152
NVE1213	NVE1213	3	3	3	NVE1213	1	3	3	3	3	3	2	3	3	3	0	0	0	2	0	0	3	3	2	3	3	3	0	0	0	2	0	0	3	3	2	3	3	3	0	0	0	2	0	0	24.9	24.9	24.9	34.438
NVE12137	NVE12137	2	2	2	NVE12137	1	2	2	2	2	1	1	2	1	1	1	1	2	1	2	2	2	1	1	2	1	1	1	1	2	1	2	2	2	1	1	2	1	1	1	1	2	1	2	2	8.9	8.9	8.9	46.449
NVE12138;NVE16955;NVE13992;NVE13658;NVE5334;NVE18204	NVE12138;NVE16955;NVE13992;NVE13658	3;2;2;2;1;1	3;2;2;2;1;1	1;0;0;0;0;0	NVE12138;NVE16955;NVE13992;NVE13658	6	3	3	1	2	2	2	3	3	3	3	2	2	3	3	3	2	2	2	3	3	3	3	2	2	3	3	3	0	0	0	1	1	1	1	0	0	1	1	1	27.9	27.9	8.2	16.802
NVE12139	NVE12139	2	2	2	NVE12139	1	2	2	2	1	2	2	2	2	2	1	2	2	1	2	2	1	2	2	2	2	2	1	2	2	1	2	2	1	2	2	2	2	2	1	2	2	1	2	2	9.6	9.6	9.6	25.772
NVE12149	NVE12149	7	7	7	NVE12149	1	7	7	7	4	4	5	5	4	5	3	3	5	1	4	6	4	4	5	5	4	5	3	3	5	1	4	6	4	4	5	5	4	5	3	3	5	1	4	6	39.6	39.6	39.6	30.598
NVE1216	NVE1216	7	7	7	NVE1216	1	7	7	7	4	5	5	4	6	5	2	5	5	3	5	5	4	5	5	4	6	5	2	5	5	3	5	5	4	5	5	4	6	5	2	5	5	3	5	5	22	22	22	63.91
NVE12165	NVE12165	4	4	4	NVE12165	1	4	4	4	2	1	1	3	1	2	3	1	1	2	1	1	2	1	1	3	1	2	3	1	1	2	1	1	2	1	1	3	1	2	3	1	1	2	1	1	22.1	22.1	22.1	28.355
NVE12172	NVE12172	1	1	1	NVE12172	1	1	1	1	1	1	1	1	1	1	0	1	1	1	1	1	1	1	1	1	1	1	0	1	1	1	1	1	1	1	1	1	1	1	0	1	1	1	1	1	4.7	4.7	4.7	50.239
NVE12176	NVE12176	2	2	2	NVE12176	1	2	2	2	2	0	0	0	0	0	0	0	0	1	0	1	2	0	0	0	0	0	0	0	0	1	0	1	2	0	0	0	0	0	0	0	0	1	0	1	10	10	10	56.919
NVE12177	NVE12177	1	1	1	NVE12177	1	1	1	1	1	1	1	1	1	1	1	1	1	1	1	1	1	1	1	1	1	1	1	1	1	1	1	1	1	1	1	1	1	1	1	1	1	1	1	1	15.7	15.7	15.7	13.914
NVE12178	NVE12178	8	8	8	NVE12178	1	8	8	8	5	6	6	5	5	4	4	5	5	5	5	5	5	6	6	5	5	4	4	5	5	5	5	5	5	6	6	5	5	4	4	5	5	5	5	5	23.1	23.1	23.1	59.234
NVE12179	NVE12179	5	5	5	NVE12179	1	5	5	5	5	3	3	3	4	3	4	4	4	3	4	4	5	3	3	3	4	3	4	4	4	3	4	4	5	3	3	3	4	3	4	4	4	3	4	4	32.7	32.7	32.7	18.656
NVE1219	NVE1219	15	15	15	NVE1219	1	15	15	15	12	11	11	11	9	10	11	10	9	10	9	11	12	11	11	11	9	10	11	10	9	10	9	11	12	11	11	11	9	10	11	10	9	10	9	11	29.8	29.8	29.8	100.22
NVE12195	NVE12195	15	15	15	NVE12195	1	15	15	15	13	10	9	14	10	10	11	9	10	8	11	9	13	10	9	14	10	10	11	9	10	8	11	9	13	10	9	14	10	10	11	9	10	8	11	9	23.6	23.6	23.6	90.577
NVE1220	NVE1220	2	2	2	NVE1220	1	2	2	2	2	2	2	2	2	2	1	2	2	1	2	2	2	2	2	2	2	2	1	2	2	1	2	2	2	2	2	2	2	2	1	2	2	1	2	2	21.6	21.6	21.6	12.73
NVE12203	NVE12203	1	1	1	NVE12203	1	1	1	1	0	0	1	0	1	1	0	0	0	0	0	0	0	0	1	0	1	1	0	0	0	0	0	0	0	0	1	0	1	1	0	0	0	0	0	0	2.4	2.4	2.4	64.716
NVE12207	NVE12207	3	3	3	NVE12207	1	3	3	3	1	2	1	1	0	3	1	2	1	2	1	2	1	2	1	1	0	3	1	2	1	2	1	2	1	2	1	1	0	3	1	2	1	2	1	2	2.6	2.6	2.6	145.22
NVE1221	NVE1221	4	4	4	NVE1221	1	4	4	4	4	4	3	3	3	4	1	1	1	2	2	1	4	4	3	3	3	4	1	1	1	2	2	1	4	4	3	3	3	4	1	1	1	2	2	1	13.9	13.9	13.9	65.851
NVE12210;NVE25749	NVE12210	5;1	5;1	4;1	NVE12210	2	5	5	4	4	5	5	4	4	4	4	4	4	4	4	4	4	5	5	4	4	4	4	4	4	4	4	4	3	4	4	3	3	3	3	3	3	3	3	3	35.3	35.3	30.3	24.42
NVE12211;NVE14068	NVE12211	16;1	16;1	16;1	NVE12211	2	16	16	16	12	8	10	14	8	13	11	7	9	8	9	10	12	8	10	14	8	13	11	7	9	8	9	10	12	8	10	14	8	13	11	7	9	8	9	10	14.8	14.8	14.8	173.82
NVE12224	NVE12224	1	1	1	NVE12224	1	1	1	1	1	1	1	1	1	1	0	0	0	0	0	0	1	1	1	1	1	1	0	0	0	0	0	0	1	1	1	1	1	1	0	0	0	0	0	0	3.7	3.7	3.7	46.48
NVE12228	NVE12228	9	9	9	NVE12228	1	9	9	9	5	6	6	6	7	6	5	5	4	7	6	6	5	6	6	6	7	6	5	5	4	7	6	6	5	6	6	6	7	6	5	5	4	7	6	6	15.2	15.2	15.2	93.448
NVE1223	NVE1223	2	2	2	NVE1223	1	2	2	2	2	1	1	1	2	1	1	2	1	0	2	1	2	1	1	1	2	1	1	2	1	0	2	1	2	1	1	1	2	1	1	2	1	0	2	1	6.8	6.8	6.8	58.881
NVE13883;NVE12237	NVE13883;NVE12237	2;2	2;2	2;2	NVE13883;NVE12237	2	2	2	2	1	1	1	2	1	1	2	2	1	1	2	2	1	1	1	2	1	1	2	2	1	1	2	2	1	1	1	2	1	1	2	2	1	1	2	2	24	24	24	9.2337
NVE12240	NVE12240	1	1	1	NVE12240	1	1	1	1	0	0	0	0	0	0	1	0	0	0	0	0	0	0	0	0	0	0	1	0	0	0	0	0	0	0	0	0	0	0	1	0	0	0	0	0	14.1	14.1	14.1	16.938
NVE12246	NVE12246	6	6	6	NVE12246	1	6	6	6	6	5	4	4	4	4	3	4	3	5	2	4	6	5	4	4	4	4	3	4	3	5	2	4	6	5	4	4	4	4	3	4	3	5	2	4	25.8	25.8	25.8	46.833
NVE12247	NVE12247	2	2	2	NVE12247	1	2	2	2	2	2	2	1	1	2	1	1	1	1	1	1	2	2	2	1	1	2	1	1	1	1	1	1	2	2	2	1	1	2	1	1	1	1	1	1	9.7	9.7	9.7	41.592
NVE12251;NVE13766	NVE12251	13;1	13;1	13;1	NVE12251	2	13	13	13	7	5	2	9	7	5	6	3	4	3	5	5	7	5	2	9	7	5	6	3	4	3	5	5	7	5	2	9	7	5	6	3	4	3	5	5	10.5	10.5	10.5	197.71
NVE12257	NVE12257	6	6	6	NVE12257	1	6	6	6	4	4	3	3	4	2	1	2	2	0	2	1	4	4	3	3	4	2	1	2	2	0	2	1	4	4	3	3	4	2	1	2	2	0	2	1	9.3	9.3	9.3	118.9
NVE1226	NVE1226	4	4	4	NVE1226	1	4	4	4	2	2	3	2	3	2	2	3	2	3	3	3	2	2	3	2	3	2	2	3	2	3	3	3	2	2	3	2	3	2	2	3	2	3	3	3	18.1	18.1	18.1	39.557
NVE12260	NVE12260	12	12	12	NVE12260	1	12	12	12	10	9	8	10	8	9	8	9	9	9	8	7	10	9	8	10	8	9	8	9	9	9	8	7	10	9	8	10	8	9	8	9	9	9	8	7	31.2	31.2	31.2	54.337
NVE12261	NVE12261	4	4	4	NVE12261	1	4	4	4	4	3	3	4	2	3	1	1	1	1	1	1	4	3	3	4	2	3	1	1	1	1	1	1	4	3	3	4	2	3	1	1	1	1	1	1	36.5	36.5	36.5	20.309
NVE1227	NVE1227	2	2	2	NVE1227	1	2	2	2	2	2	2	1	2	2	1	1	1	1	1	1	2	2	2	1	2	2	1	1	1	1	1	1	2	2	2	1	2	2	1	1	1	1	1	1	14.1	14.1	14.1	29.216
NVE17911;NVE13667;NVE12291;NVE17965;NVE11146;NVE12285;NVE22775	NVE17911;NVE13667;NVE12291;NVE17965;NVE11146;NVE12285;NVE22775	2;2;2;1;1;1;1	2;2;2;1;1;1;1	2;2;2;1;1;1;1	NVE17911;NVE13667;NVE12291;NVE17965;NVE11146;NVE12285;NVE22775	7	2	2	2	2	2	2	2	2	2	2	1	2	2	2	2	2	2	2	2	2	2	2	1	2	2	2	2	2	2	2	2	2	2	2	1	2	2	2	2	22.2	22.2	22.2	10.952
NVE12300	NVE12300	3	3	3	NVE12300	1	3	3	3	1	0	0	1	1	1	1	1	1	1	1	2	1	0	0	1	1	1	1	1	1	1	1	2	1	0	0	1	1	1	1	1	1	1	1	2	12	12	12	50.143
NVE12303	NVE12303	1	1	1	NVE12303	1	1	1	1	1	1	1	0	1	1	1	1	1	1	1	1	1	1	1	0	1	1	1	1	1	1	1	1	1	1	1	0	1	1	1	1	1	1	1	1	16.7	16.7	16.7	13.073
NVE12311	NVE12311	1	1	1	NVE12311	1	1	1	1	1	0	0	1	1	0	0	1	1	0	1	1	1	0	0	1	1	0	0	1	1	0	1	1	1	0	0	1	1	0	0	1	1	0	1	1	12.8	12.8	12.8	10.057
NVE1232	NVE1232	6	6	6	NVE1232	1	6	6	6	5	4	4	2	2	2	4	3	3	4	3	3	5	4	4	2	2	2	4	3	3	4	3	3	5	4	4	2	2	2	4	3	3	4	3	3	11.4	11.4	11.4	112.72
NVE12337;NVE3665;NVE14145	NVE12337	14;6;1	14;6;1	14;6;1	NVE12337	3	14	14	14	13	9	8	10	12	11	9	5	5	10	8	9	13	9	8	10	12	11	9	5	5	10	8	9	13	9	8	10	12	11	9	5	5	10	8	9	27	27	27	92.175
NVE12339	NVE12339	9	9	9	NVE12339	1	9	9	9	4	5	6	4	5	4	4	2	2	1	4	3	4	5	6	4	5	4	4	2	2	1	4	3	4	5	6	4	5	4	4	2	2	1	4	3	9.2	9.2	9.2	172.38
NVE12342	NVE12342	3	3	2	NVE12342	1	3	3	2	2	2	2	1	0	1	1	0	0	0	1	1	2	2	2	1	0	1	1	0	0	0	1	1	2	1	1	1	0	0	1	0	0	0	0	0	24.2	24.2	19.2	24.478
NVE12350;NVE15664	NVE12350;NVE15664	2;1	2;1	2;1	NVE12350;NVE15664	2	2	2	2	2	1	0	2	1	1	1	1	1	0	1	1	2	1	0	2	1	1	1	1	1	0	1	1	2	1	0	2	1	1	1	1	1	0	1	1	4.9	4.9	4.9	102.56
NVE12352	NVE12352	4	4	2	NVE12352	1	4	4	2	2	4	4	2	2	2	2	2	2	2	2	3	2	4	4	2	2	2	2	2	2	2	2	3	1	2	2	1	1	1	1	1	1	1	1	1	14.1	14.1	7	38.868
NVE12353	NVE12353	2	2	2	NVE12353	1	2	2	2	1	2	1	0	0	0	0	0	1	0	1	1	1	2	1	0	0	0	0	0	1	0	1	1	1	2	1	0	0	0	0	0	1	0	1	1	1.8	1.8	1.8	225.32
NVE1236	NVE1236	2	2	2	NVE1236	1	2	2	2	1	1	1	2	1	2	1	2	2	2	2	2	1	1	1	2	1	2	1	2	2	2	2	2	1	1	1	2	1	2	1	2	2	2	2	2	11.1	11.1	11.1	31.026
NVE12374	NVE12374	7	7	7	NVE12374	1	7	7	7	4	4	4	6	4	5	3	3	1	5	3	4	4	4	4	6	4	5	3	3	1	5	3	4	4	4	4	6	4	5	3	3	1	5	3	4	52.1	52.1	52.1	18.586
NVE4629;NVE12375	NVE4629;NVE12375	2;2	2;2	2;2	NVE4629;NVE12375	2	2	2	2	2	1	1	2	1	1	0	0	0	0	0	0	2	1	1	2	1	1	0	0	0	0	0	0	2	1	1	2	1	1	0	0	0	0	0	0	10.3	10.3	10.3	23.966
NVE12377	NVE12377	1	1	1	NVE12377	1	1	1	1	0	1	1	1	1	0	0	0	0	0	1	0	0	1	1	1	1	0	0	0	0	0	1	0	0	1	1	1	1	0	0	0	0	0	1	0	2.9	2.9	2.9	87.406
NVE1238	NVE1238	9	9	9	NVE1238	1	9	9	9	7	7	7	7	8	8	5	6	7	7	7	8	7	7	7	7	8	8	5	6	7	7	7	8	7	7	7	7	8	8	5	6	7	7	7	8	35.1	35.1	35.1	37.996
NVE12386	NVE12386	4	4	4	NVE12386	1	4	4	4	2	3	4	3	3	2	1	2	2	2	2	1	2	3	4	3	3	2	1	2	2	2	2	1	2	3	4	3	3	2	1	2	2	2	2	1	21.9	21.9	21.9	45.76
NVE12389	NVE12389	11	11	11	NVE12389	1	11	11	11	9	8	10	9	8	8	6	7	7	9	7	10	9	8	10	9	8	8	6	7	7	9	7	10	9	8	10	9	8	8	6	7	7	9	7	10	76.3	76.3	76.3	20.296
NVE12390;NVE12391	NVE12390;NVE12391	5;4	5;4	5;4	NVE12390;NVE12391	2	5	5	5	2	4	3	2	2	4	2	2	3	2	2	3	2	4	3	2	2	4	2	2	3	2	2	3	2	4	3	2	2	4	2	2	3	2	2	3	12.8	12.8	12.8	43.263
NVE12396	NVE12396	2	2	2	NVE12396	1	2	2	2	1	0	2	0	1	2	0	0	0	0	0	0	1	0	2	0	1	2	0	0	0	0	0	0	1	0	2	0	1	2	0	0	0	0	0	0	22.1	22.1	22.1	25.593
NVE12397	NVE12397	2	2	2	NVE12397	1	2	2	2	2	2	2	2	2	2	1	1	2	1	1	2	2	2	2	2	2	2	1	1	2	1	1	2	2	2	2	2	2	2	1	1	2	1	1	2	7.7	7.7	7.7	27.412
NVE12405	NVE12405	2	2	2	NVE12405	1	2	2	2	0	2	2	1	1	1	1	1	1	1	1	1	0	2	2	1	1	1	1	1	1	1	1	1	0	2	2	1	1	1	1	1	1	1	1	1	7.5	7.5	7.5	57.451
NVE7669;NVE12417	NVE7669;NVE12417	6;6	6;6	6;6	NVE7669;NVE12417	2	6	6	6	5	2	4	4	3	2	4	2	1	3	3	4	5	2	4	4	3	2	4	2	1	3	3	4	5	2	4	4	3	2	4	2	1	3	3	4	28.1	28.1	28.1	30.358
NVE12427	NVE12427	1	1	1	NVE12427	1	1	1	1	1	1	1	1	1	1	1	1	1	1	0	1	1	1	1	1	1	1	1	1	1	1	0	1	1	1	1	1	1	1	1	1	1	1	0	1	3.2	3.2	3.2	58.504
NVE12428	NVE12428	1	1	1	NVE12428	1	1	1	1	1	1	1	0	1	1	1	1	1	1	1	1	1	1	1	0	1	1	1	1	1	1	1	1	1	1	1	0	1	1	1	1	1	1	1	1	8.2	8.2	8.2	20.978
NVE12434	NVE12434	1	1	1	NVE12434	1	1	1	1	0	1	1	0	1	1	0	0	0	0	0	0	0	1	1	0	1	1	0	0	0	0	0	0	0	1	1	0	1	1	0	0	0	0	0	0	6.6	6.6	6.6	43.117
NVE23733;NVE12436	NVE23733;NVE12436	1;1	1;1	1;1	NVE23733;NVE12436	2	1	1	1	0	0	0	0	0	0	1	1	1	1	1	1	0	0	0	0	0	0	1	1	1	1	1	1	0	0	0	0	0	0	1	1	1	1	1	1	14.9	14.9	14.9	9.8694
NVE12437	NVE12437	6	3	3	NVE12437	1	6	3	3	1	1	1	1	2	2	2	3	1	2	3	2	0	0	0	0	1	1	2	2	1	1	2	1	0	0	0	0	1	1	2	2	1	1	2	1	27.9	18.8	18.8	40.403
NVE12443;NVE12440;NVE12438	NVE12443;NVE12440;NVE12438	1;1;1	1;1;1	1;1;1	NVE12443;NVE12440;NVE12438	3	1	1	1	0	0	1	1	0	0	0	1	1	0	0	1	0	0	1	1	0	0	0	1	1	0	0	1	0	0	1	1	0	0	0	1	1	0	0	1	8.6	8.6	8.6	17.081
NVE12444;NVE12441	NVE12444;NVE12441	2;2	2;2	2;2	NVE12444;NVE12441	2	2	2	2	1	0	0	1	2	2	2	2	2	2	1	1	1	0	0	1	2	2	2	2	2	2	1	1	1	0	0	1	2	2	2	2	2	2	1	1	8.5	8.5	8.5	38.283
NVE12442;NVE12439	NVE12442;NVE12439	3;2	3;2	3;2	NVE12442;NVE12439	2	3	3	3	0	3	3	2	2	2	2	3	2	2	3	3	0	3	3	2	2	2	2	3	2	2	3	3	0	3	3	2	2	2	2	3	2	2	3	3	23.8	23.8	23.8	19.258
NVE12449	NVE12449	2	2	2	NVE12449	1	2	2	2	2	2	2	2	2	1	2	1	1	1	1	1	2	2	2	2	2	1	2	1	1	1	1	1	2	2	2	2	2	1	2	1	1	1	1	1	9	9	9	37.887
NVE1245	NVE1245	8	8	8	NVE1245	1	8	8	8	7	5	5	6	4	5	5	3	4	5	5	5	7	5	5	6	4	5	5	3	4	5	5	5	7	5	5	6	4	5	5	3	4	5	5	5	34.4	34.4	34.4	24.919
NVE12457	NVE12457	2	2	2	NVE12457	1	2	2	2	2	2	2	2	2	2	2	2	2	2	2	2	2	2	2	2	2	2	2	2	2	2	2	2	2	2	2	2	2	2	2	2	2	2	2	2	14.8	14.8	14.8	16.617
NVE12458	NVE12458	1	1	1	NVE12458	1	1	1	1	1	1	1	0	1	1	0	0	0	0	0	0	1	1	1	0	1	1	0	0	0	0	0	0	1	1	1	0	1	1	0	0	0	0	0	0	18.4	18.4	18.4	16.44
NVE1247	NVE1247	68	68	68	NVE1247	1	68	68	68	57	47	51	54	52	50	51	50	54	48	54	50	57	47	51	54	52	50	51	50	54	48	54	50	57	47	51	54	52	50	51	50	54	48	54	50	39.9	39.9	39.9	268.64
NVE12470	NVE12470	2	2	2	NVE12470	1	2	2	2	2	2	2	1	1	1	1	1	1	2	2	1	2	2	2	1	1	1	1	1	1	2	2	1	2	2	2	1	1	1	1	1	1	2	2	1	12.6	12.6	12.6	25.263
NVE12492;NVE12614	NVE12492	7;1	7;1	7;1	NVE12492	2	7	7	7	6	6	6	7	5	6	5	5	4	4	6	6	6	6	6	7	5	6	5	5	4	4	6	6	6	6	6	7	5	6	5	5	4	4	6	6	8.4	8.4	8.4	109.27
NVE12493	NVE12493	9	9	9	NVE12493	1	9	9	9	8	6	6	9	5	6	7	6	7	6	6	6	8	6	6	9	5	6	7	6	7	6	6	6	8	6	6	9	5	6	7	6	7	6	6	6	55.4	55.4	55.4	21.684
NVE12495	NVE12495	16	16	16	NVE12495	1	16	16	16	12	11	11	12	11	12	9	7	10	13	12	11	12	11	11	12	11	12	9	7	10	13	12	11	12	11	11	12	11	12	9	7	10	13	12	11	23.3	23.3	23.3	97.778
NVE12501;NVE18212	NVE12501	3;1	3;1	3;1	NVE12501	2	3	3	3	1	0	1	0	1	1	1	1	0	1	2	1	1	0	1	0	1	1	1	1	0	1	2	1	1	0	1	0	1	1	1	1	0	1	2	1	8.7	8.7	8.7	78.604
NVE12508	NVE12508	1	1	1	NVE12508	1	1	1	1	1	1	1	1	1	0	1	0	1	1	1	0	1	1	1	1	1	0	1	0	1	1	1	0	1	1	1	1	1	0	1	0	1	1	1	0	32	32	32	11.014
NVE12519	NVE12519	15	15	15	NVE12519	1	15	15	15	12	12	12	12	10	13	10	11	10	10	12	13	12	12	12	12	10	13	10	11	10	10	12	13	12	12	12	12	10	13	10	11	10	10	12	13	45.8	45.8	45.8	34.331
NVE1252	NVE1252	5	5	5	NVE1252	1	5	5	5	1	1	0	0	3	1	0	2	2	2	4	4	1	1	0	0	3	1	0	2	2	2	4	4	1	1	0	0	3	1	0	2	2	2	4	4	12.2	12.2	12.2	66.384
NVE12526;NVE3234	NVE12526	4;1	4;1	4;1	NVE12526	2	4	4	4	3	2	3	3	4	3	3	3	3	1	3	3	3	2	3	3	4	3	3	3	3	1	3	3	3	2	3	3	4	3	3	3	3	1	3	3	17.8	17.8	17.8	21.303
NVE12527	NVE12527	1	1	1	NVE12527	1	1	1	1	1	1	0	1	0	1	1	0	0	1	1	0	1	1	0	1	0	1	1	0	0	1	1	0	1	1	0	1	0	1	1	0	0	1	1	0	6.9	6.9	6.9	19.15
NVE3990;NVE12541	NVE3990;NVE12541	1;1	1;1	1;1	NVE3990;NVE12541	2	1	1	1	1	1	1	1	1	1	1	1	1	1	1	1	1	1	1	1	1	1	1	1	1	1	1	1	1	1	1	1	1	1	1	1	1	1	1	1	15.4	15.4	15.4	18.837
NVE12542	NVE12542	2	2	2	NVE12542	1	2	2	2	1	1	1	2	1	1	2	2	2	2	2	2	1	1	1	2	1	1	2	2	2	2	2	2	1	1	1	2	1	1	2	2	2	2	2	2	7.3	7.3	7.3	39.414
NVE12547	NVE12547	6	6	6	NVE12547	1	6	6	6	3	2	2	3	1	2	6	4	4	3	3	5	3	2	2	3	1	2	6	4	4	3	3	5	3	2	2	3	1	2	6	4	4	3	3	5	11.5	11.5	11.5	96.004
NVE12557	NVE12557	2	2	2	NVE12557	1	2	2	2	1	0	2	1	0	0	0	0	0	0	1	1	1	0	2	1	0	0	0	0	0	0	1	1	1	0	2	1	0	0	0	0	0	0	1	1	5.3	5.3	5.3	63.051
NVE12558	NVE12558	3	3	2	NVE12558	1	3	3	2	3	3	3	3	3	3	3	3	3	3	3	3	3	3	3	3	3	3	3	3	3	3	3	3	2	2	2	2	2	2	2	2	2	2	2	2	27.5	27.5	13.8	21.552
NVE12559;NVE20714	NVE12559	8;1	6;1	6;1	NVE12559	2	8	6	6	7	7	8	6	6	7	4	4	5	6	4	6	5	6	6	4	5	6	3	3	4	4	3	5	5	6	6	4	5	6	3	3	4	4	3	5	24.2	22.2	22.2	51.499
NVE12561	NVE12561	14	1	0	NVE12561	1	14	1	0	9	11	11	10	10	9	6	6	9	8	9	11	1	1	1	1	1	1	1	1	1	1	1	1	0	0	0	0	0	0	0	0	0	0	0	0	48.5	2.7	0	41.633
NVE12565;NVE12562;NVE19678	NVE12565	33;6;2	33;6;2	19;6;2	NVE12565	3	33	33	19	27	27	29	29	26	25	22	24	27	27	26	28	27	27	29	29	26	25	22	24	27	27	26	28	18	17	18	19	17	17	17	19	19	19	18	18	48.8	48.8	25.7	108.4
NVE12568	NVE12568	3	3	3	NVE12568	1	3	3	3	3	3	3	3	3	3	3	2	3	2	3	3	3	3	3	3	3	3	3	2	3	2	3	3	3	3	3	3	3	3	3	2	3	2	3	3	7.5	7.5	7.5	59.337
NVE12580;NVE10302;NVE10685;NVE10678;NVE10674;NVE12577;NVE12579	NVE12580;NVE10302;NVE10685;NVE10678;NVE10674;NVE12577;NVE12579	10;8;7;7;7;6;6	1;1;0;0;0;0;0	1;1;0;0;0;0;0	NVE12580;NVE10302;NVE10685;NVE10678;NVE10674;NVE12577;NVE12579	7	10	1	1	5	7	8	5	6	8	4	4	4	4	6	5	0	0	1	1	0	0	0	0	0	0	0	0	0	0	1	1	0	0	0	0	0	0	0	0	25.3	3.9	3.9	66.953
NVE12590;NVE10677;NVE4147	NVE12590;NVE10677;NVE4147	11;9;6	4;4;1	0;0;0	NVE12590;NVE10677;NVE4147	3	11	4	0	6	8	9	6	9	8	4	7	5	4	8	6	3	3	3	2	4	3	1	2	1	0	2	1	0	0	0	0	0	0	0	0	0	0	0	0	35.8	11.5	0	41.092
NVE12592	NVE12592	5	5	1	NVE12592	1	5	5	1	4	3	3	3	3	3	3	2	3	3	4	4	4	3	3	3	3	3	3	2	3	3	4	4	1	0	0	0	0	0	0	0	0	0	0	0	32.8	32.8	8.7	28.241
NVE12594	NVE12594	2	2	2	NVE12594	1	2	2	2	2	1	2	2	2	1	2	2	2	2	2	2	2	1	2	2	2	1	2	2	2	2	2	2	2	1	2	2	2	1	2	2	2	2	2	2	15.7	15.7	15.7	18.11
NVE12596	NVE12596	5	5	5	NVE12596	1	5	5	5	4	4	4	4	4	4	3	4	5	2	3	3	4	4	4	4	4	4	3	4	5	2	3	3	4	4	4	4	4	4	3	4	5	2	3	3	46.7	46.7	46.7	18.056
NVE12597	NVE12597	2	2	2	NVE12597	1	2	2	2	2	2	2	2	2	1	2	1	2	2	2	2	2	2	2	2	2	1	2	1	2	2	2	2	2	2	2	2	2	1	2	1	2	2	2	2	2.9	2.9	2.9	132.9
NVE12624	NVE12624	1	1	1	NVE12624	1	1	1	1	1	0	0	1	1	1	1	1	1	0	1	1	1	0	0	1	1	1	1	1	1	0	1	1	1	0	0	1	1	1	1	1	1	0	1	1	8.1	8.1	8.1	16.548
NVE12627	NVE12627	10	10	10	NVE12627	1	10	10	10	8	6	5	4	7	7	4	5	5	4	6	6	8	6	5	4	7	7	4	5	5	4	6	6	8	6	5	4	7	7	4	5	5	4	6	6	16.6	16.6	16.6	98.34
NVE12632	NVE12632	12	12	12	NVE12632	1	12	12	12	7	10	6	9	9	10	11	9	10	10	9	9	7	10	6	9	9	10	11	9	10	10	9	9	7	10	6	9	9	10	11	9	10	10	9	9	26.5	26.5	26.5	63.805
NVE12637	NVE12637	1	1	1	NVE12637	1	1	1	1	0	0	0	1	0	0	0	0	0	0	0	0	0	0	0	1	0	0	0	0	0	0	0	0	0	0	0	1	0	0	0	0	0	0	0	0	12.4	12.4	12.4	16.284
NVE1264	NVE1264	15	15	15	NVE1264	1	15	15	15	11	11	10	8	10	12	5	7	6	7	7	7	11	11	10	8	10	12	5	7	6	7	7	7	11	11	10	8	10	12	5	7	6	7	7	7	38.5	38.5	38.5	59.314
NVE12649	NVE12649	5	5	5	NVE12649	1	5	5	5	3	3	2	3	3	3	3	3	4	3	3	4	3	3	2	3	3	3	3	3	4	3	3	4	3	3	2	3	3	3	3	3	4	3	3	4	59.4	59.4	59.4	14.337
NVE12650;NVE10734	NVE12650	22;4	22;4	22;4	NVE12650	2	22	22	22	14	14	12	14	15	15	14	14	13	14	13	14	14	14	12	14	15	15	14	14	13	14	13	14	14	14	12	14	15	15	14	14	13	14	13	14	46.7	46.7	46.7	61.511
NVE12651	NVE12651	12	12	7	NVE12651	1	12	12	7	10	7	7	12	8	8	9	8	7	10	8	7	10	7	7	12	8	8	9	8	7	10	8	7	6	3	4	7	5	5	6	5	4	6	4	4	18.8	18.8	11	85.538
NVE12654	NVE12654	7	7	7	NVE12654	1	7	7	7	6	6	7	5	4	4	1	3	3	3	3	2	6	6	7	5	4	4	1	3	3	3	3	2	6	6	7	5	4	4	1	3	3	3	3	2	21.8	21.8	21.8	48.118
NVE12665	NVE12665	8	8	8	NVE12665	1	8	8	8	4	8	7	5	7	6	6	6	6	5	7	7	4	8	7	5	7	6	6	6	6	5	7	7	4	8	7	5	7	6	6	6	6	5	7	7	58.4	58.4	58.4	20.982
NVE12668	NVE12668	4	4	4	NVE12668	1	4	4	4	3	3	3	4	4	4	4	3	2	2	2	3	3	3	3	4	4	4	4	3	2	2	2	3	3	3	3	4	4	4	4	3	2	2	2	3	13.1	13.1	13.1	67.563
NVE25174;NVE12675	NVE25174;NVE12675	1;1	1;1	1;1	NVE25174;NVE12675	2	1	1	1	1	1	1	1	1	1	1	1	1	1	1	1	1	1	1	1	1	1	1	1	1	1	1	1	1	1	1	1	1	1	1	1	1	1	1	1	37.7	37.7	37.7	8.9081
NVE17017;NVE12683	NVE17017;NVE12683	1;1	1;1	1;1	NVE17017;NVE12683	2	1	1	1	1	1	0	0	0	0	0	0	0	0	0	0	1	1	0	0	0	0	0	0	0	0	0	0	1	1	0	0	0	0	0	0	0	0	0	0	11.3	11.3	11.3	23.374
NVE1269	NVE1269	8	8	8	NVE1269	1	8	8	8	8	5	4	8	7	6	6	5	4	3	6	7	8	5	4	8	7	6	6	5	4	3	6	7	8	5	4	8	7	6	6	5	4	3	6	7	22	22	22	52.107
NVE127	NVE127	2	2	2	NVE127	1	2	2	2	0	0	0	1	0	0	1	0	0	0	0	0	0	0	0	1	0	0	1	0	0	0	0	0	0	0	0	1	0	0	1	0	0	0	0	0	13.8	13.8	13.8	17.91
NVE1270;NVE8845	NVE1270	97;2	97;2	97;2	NVE1270	2	97	97	97	80	69	64	70	72	72	65	65	68	60	59	66	80	69	64	70	72	72	65	65	68	60	59	66	80	69	64	70	72	72	65	65	68	60	59	66	18.4	18.4	18.4	904.65
NVE12700	NVE12700	2	2	1	NVE12700	1	2	2	1	2	0	1	0	0	1	0	0	0	0	0	0	2	0	1	0	0	1	0	0	0	0	0	0	1	0	1	0	0	1	0	0	0	0	0	0	7.1	7.1	4.3	55.532
NVE1271;NVE17165	NVE1271	11;2	11;2	11;2	NVE1271	2	11	11	11	7	7	6	8	6	8	7	7	6	3	4	4	7	7	6	8	6	8	7	7	6	3	4	4	7	7	6	8	6	8	7	7	6	3	4	4	21.8	21.8	21.8	80.171
NVE12711	NVE12711	2	2	2	NVE12711	1	2	2	2	2	1	1	2	0	0	0	0	0	0	0	0	2	1	1	2	0	0	0	0	0	0	0	0	2	1	1	2	0	0	0	0	0	0	0	0	2.6	2.6	2.6	133.15
NVE12712	NVE12712	1	1	1	NVE12712	1	1	1	1	0	0	1	0	0	0	0	0	0	0	0	0	0	0	1	0	0	0	0	0	0	0	0	0	0	0	1	0	0	0	0	0	0	0	0	0	0.9	0.9	0.9	210.83
NVE1272	NVE1272	2	2	2	NVE1272	1	2	2	2	2	2	1	2	2	2	1	2	2	2	2	2	2	2	1	2	2	2	1	2	2	2	2	2	2	2	1	2	2	2	1	2	2	2	2	2	12.3	12.3	12.3	18.661
NVE12725	NVE12725	2	1	1	NVE12725	1	2	1	1	2	2	2	1	2	2	0	0	1	1	0	1	1	1	1	1	1	1	0	0	0	0	0	0	1	1	1	1	1	1	0	0	0	0	0	0	8.7	2.8	2.8	34.545
NVE12726;NVE15100	NVE12726;NVE15100	2;1	2;1	1;1	NVE12726;NVE15100	2	2	2	1	2	2	2	1	2	2	1	1	2	2	1	2	2	2	2	1	2	2	1	1	2	2	1	2	1	1	1	1	1	1	1	1	1	1	1	1	11.5	11.5	5.6	34.916
NVE12727	NVE12727	3	3	3	NVE12727	1	3	3	3	2	3	2	2	1	2	1	0	0	1	2	1	2	3	2	2	1	2	1	0	0	1	2	1	2	3	2	2	1	2	1	0	0	1	2	1	4.7	4.7	4.7	124.8
NVE12729;NVE7665	NVE12729	8;2	8;2	8;2	NVE12729	2	8	8	8	8	7	7	8	6	7	5	3	6	5	5	6	8	7	7	8	6	7	5	3	6	5	5	6	8	7	7	8	6	7	5	3	6	5	5	6	34.3	34.3	34.3	44.815
NVE1274	NVE1274	2	2	2	NVE1274	1	2	2	2	2	2	2	2	2	2	2	2	2	2	2	2	2	2	2	2	2	2	2	2	2	2	2	2	2	2	2	2	2	2	2	2	2	2	2	2	4.7	4.7	4.7	112.64
NVE12750	NVE12750	9	9	9	NVE12750	1	9	9	9	6	6	8	6	8	7	5	6	7	6	6	5	6	6	8	6	8	7	5	6	7	6	6	5	6	6	8	6	8	7	5	6	7	6	6	5	22	22	22	74.491
NVE12751	NVE12751	18	18	18	NVE12751	1	18	18	18	17	12	13	10	12	11	8	13	13	9	12	12	17	12	13	10	12	11	8	13	13	9	12	12	17	12	13	10	12	11	8	13	13	9	12	12	38.6	38.6	38.6	79.81
NVE12759	NVE12759	4	4	4	NVE12759	1	4	4	4	3	3	3	3	3	3	3	4	4	3	4	4	3	3	3	3	3	3	3	4	4	3	4	4	3	3	3	3	3	3	3	4	4	3	4	4	31	31	31	22.229
NVE12766	NVE12766	12	2	2	NVE12766	1	12	2	2	10	8	7	10	8	7	0	0	1	2	2	1	1	1	0	1	1	1	0	0	0	1	0	0	1	1	0	1	1	1	0	0	0	1	0	0	17.4	4.6	4.6	139.06
NVE12774;NVE12771;NVE22789	NVE12774	20;4;1	10;3;0	10;3;0	NVE12774	3	20	10	10	16	14	11	16	16	17	2	1	2	4	4	6	8	6	5	9	7	9	1	0	1	2	1	2	8	6	5	9	7	9	1	0	1	2	1	2	14.6	7.8	7.8	232.07
NVE12781	NVE12781	2	1	1	NVE12781	1	2	1	1	2	2	1	2	0	1	0	0	0	0	1	0	1	1	1	1	0	0	0	0	0	0	1	0	1	1	1	1	0	0	0	0	0	0	1	0	6.8	3.9	3.9	37.766
NVE12783	NVE12783	2	1	1	NVE12783	1	2	1	1	1	1	0	1	0	1	0	1	0	0	1	0	0	0	0	0	0	0	0	1	0	0	1	0	0	0	0	0	0	0	0	1	0	0	1	0	12.5	7.7	7.7	23.51
NVE12785	NVE12785	2	2	1	NVE12785	1	2	2	1	2	2	2	2	2	2	0	0	1	2	2	2	2	2	2	2	2	2	0	0	1	2	2	2	1	1	1	1	1	1	0	0	0	1	1	1	15.4	15.4	10.8	21.523
NVE12786	NVE12786	1	1	1	NVE12786	1	1	1	1	0	0	1	1	1	1	1	1	1	1	1	1	0	0	1	1	1	1	1	1	1	1	1	1	0	0	1	1	1	1	1	1	1	1	1	1	13.7	13.7	13.7	10.423
NVE12789;NVE18830	NVE12789	4;1	4;1	4;1	NVE12789	2	4	4	4	2	2	1	2	1	2	3	2	2	2	2	2	2	2	1	2	1	2	3	2	2	2	2	2	2	2	1	2	1	2	3	2	2	2	2	2	8.6	8.6	8.6	94.061
NVE128	NVE128	6	6	6	NVE128	1	6	6	6	3	5	4	5	4	6	4	4	6	4	5	6	3	5	4	5	4	6	4	4	6	4	5	6	3	5	4	5	4	6	4	4	6	4	5	6	17.7	17.7	17.7	30.611
NVE12805	NVE12805	9	9	9	NVE12805	1	9	9	9	7	7	9	8	7	6	7	5	5	5	6	5	7	7	9	8	7	6	7	5	5	5	6	5	7	7	9	8	7	6	7	5	5	5	6	5	35.9	35.9	35.9	37.454
NVE1281	NVE1281	10	10	10	NVE1281	1	10	10	10	6	4	5	8	6	6	7	8	8	5	9	9	6	4	5	8	6	6	7	8	8	5	9	9	6	4	5	8	6	6	7	8	8	5	9	9	17.2	17.2	17.2	117.14
NVE12812	NVE12812	1	1	1	NVE12812	1	1	1	1	1	1	1	0	0	0	0	0	0	1	0	0	1	1	1	0	0	0	0	0	0	1	0	0	1	1	1	0	0	0	0	0	0	1	0	0	8.1	8.1	8.1	42.725
NVE1282	NVE1282	1	1	1	NVE1282	1	1	1	1	1	1	1	1	1	1	0	0	0	0	0	1	1	1	1	1	1	1	0	0	0	0	0	1	1	1	1	1	1	1	0	0	0	0	0	1	2.1	2.1	2.1	99.657
NVE12823	NVE12823	9	9	9	NVE12823	1	9	9	9	4	4	3	4	4	4	7	6	5	6	6	6	4	4	3	4	4	4	7	6	5	6	6	6	4	4	3	4	4	4	7	6	5	6	6	6	27.2	27.2	27.2	45.341
NVE12827	NVE12827	4	4	4	NVE12827	1	4	4	4	3	4	4	3	3	3	3	3	3	3	3	3	3	4	4	3	3	3	3	3	3	3	3	3	3	4	4	3	3	3	3	3	3	3	3	3	67.8	67.8	67.8	9.9693
NVE12828	NVE12828	7	7	7	NVE12828	1	7	7	7	4	5	4	4	5	6	3	2	2	3	2	4	4	5	4	4	5	6	3	2	2	3	2	4	4	5	4	4	5	6	3	2	2	3	2	4	10.7	10.7	10.7	127.61
NVE12833	NVE12833	1	1	1	NVE12833	1	1	1	1	1	1	1	1	1	1	1	1	1	1	1	0	1	1	1	1	1	1	1	1	1	1	1	0	1	1	1	1	1	1	1	1	1	1	1	0	4.2	4.2	4.2	61.508
NVE12834	NVE12834	1	1	1	NVE12834	1	1	1	1	0	0	0	0	0	0	0	0	0	1	1	0	0	0	0	0	0	0	0	0	0	1	1	0	0	0	0	0	0	0	0	0	0	1	1	0	7.3	7.3	7.3	49.719
NVE12841	NVE12841	24	24	24	NVE12841	1	24	24	24	16	12	12	15	15	15	15	15	14	16	14	12	16	12	12	15	15	15	15	15	14	16	14	12	16	12	12	15	15	15	15	15	14	16	14	12	32.1	32.1	32.1	101.74
NVE12848	NVE12848	1	1	1	NVE12848	1	1	1	1	1	1	1	1	1	1	1	1	0	0	0	0	1	1	1	1	1	1	1	1	0	0	0	0	1	1	1	1	1	1	1	1	0	0	0	0	3.1	3.1	3.1	66.946
NVE12849	NVE12849	2	2	2	NVE12849	1	2	2	2	1	2	2	0	1	1	1	0	0	1	1	0	1	2	2	0	1	1	1	0	0	1	1	0	1	2	2	0	1	1	1	0	0	1	1	0	20.5	20.5	20.5	13.908
NVE12850	NVE12850	1	1	1	NVE12850	1	1	1	1	0	0	0	1	0	0	1	0	0	0	0	0	0	0	0	1	0	0	1	0	0	0	0	0	0	0	0	1	0	0	1	0	0	0	0	0	11.4	11.4	11.4	16.863
NVE12851	NVE12851	5	5	5	NVE12851	1	5	5	5	4	5	5	5	5	4	4	4	4	5	5	5	4	5	5	5	5	4	4	4	4	5	5	5	4	5	5	5	5	4	4	4	4	5	5	5	27.9	27.9	27.9	20.827
NVE12852	NVE12852	2	2	2	NVE12852	1	2	2	2	0	1	1	0	0	0	1	0	1	0	1	1	0	1	1	0	0	0	1	0	1	0	1	1	0	1	1	0	0	0	1	0	1	0	1	1	6.6	6.6	6.6	85.859
NVE12853	NVE12853	7	7	7	NVE12853	1	7	7	7	5	4	4	4	3	5	2	4	3	3	4	5	5	4	4	4	3	5	2	4	3	3	4	5	5	4	4	4	3	5	2	4	3	3	4	5	14	14	14	84.49
NVE12857	NVE12857	6	6	6	NVE12857	1	6	6	6	5	3	3	4	4	3	5	5	5	3	5	5	5	3	3	4	4	3	5	5	5	3	5	5	5	3	3	4	4	3	5	5	5	3	5	5	5.6	5.6	5.6	143.08
NVE12859	NVE12859	8	8	8	NVE12859	1	8	8	8	6	8	8	6	6	6	5	4	5	4	4	5	6	8	8	6	6	6	5	4	5	4	4	5	6	8	8	6	6	6	5	4	5	4	4	5	25.6	25.6	25.6	55.478
NVE12861	NVE12861	1	1	1	NVE12861	1	1	1	1	1	1	1	1	1	1	0	1	1	1	1	1	1	1	1	1	1	1	0	1	1	1	1	1	1	1	1	1	1	1	0	1	1	1	1	1	5.9	5.9	5.9	26.785
NVE12867	NVE12867	10	10	10	NVE12867	1	10	10	10	6	7	7	6	5	6	5	3	4	4	3	4	6	7	7	6	5	6	5	3	4	4	3	4	6	7	7	6	5	6	5	3	4	4	3	4	24.5	24.5	24.5	71.689
NVE12868	NVE12868	4	4	4	NVE12868	1	4	4	4	3	3	4	4	2	3	3	3	3	3	2	2	3	3	4	4	2	3	3	3	3	3	2	2	3	3	4	4	2	3	3	3	3	3	2	2	27.8	27.8	27.8	23.651
NVE1287	NVE1287	14	14	14	NVE1287	1	14	14	14	8	6	7	9	10	7	9	7	4	6	11	11	8	6	7	9	10	7	9	7	4	6	11	11	8	6	7	9	10	7	9	7	4	6	11	11	8.3	8.3	8.3	275.32
NVE12872	NVE12872	1	1	1	NVE12872	1	1	1	1	0	1	1	0	1	0	0	0	0	0	0	0	0	1	1	0	1	0	0	0	0	0	0	0	0	1	1	0	1	0	0	0	0	0	0	0	15.2	15.2	15.2	9.0371
NVE12874	NVE12874	5	5	5	NVE12874	1	5	5	5	3	1	3	3	3	2	1	2	2	1	3	2	3	1	3	3	3	2	1	2	2	1	3	2	3	1	3	3	3	2	1	2	2	1	3	2	38.6	38.6	38.6	26.932
NVE12877;NVE14130	NVE12877	4;1	4;1	4;1	NVE12877	2	4	4	4	3	2	2	3	4	4	3	4	3	3	3	3	3	2	2	3	4	4	3	4	3	3	3	3	3	2	2	3	4	4	3	4	3	3	3	3	36.1	36.1	36.1	9.2327
NVE12878	NVE12878	16	16	16	NVE12878	1	16	16	16	10	14	13	10	10	11	7	11	8	10	13	12	10	14	13	10	10	11	7	11	8	10	13	12	10	14	13	10	10	11	7	11	8	10	13	12	62	62	62	30.241
NVE12879	NVE12879	4	4	4	NVE12879	1	4	4	4	4	4	4	4	4	4	3	4	4	4	4	4	4	4	4	4	4	4	3	4	4	4	4	4	4	4	4	4	4	4	3	4	4	4	4	4	31	31	31	14.086
NVE1288	NVE1288	1	1	1	NVE1288	1	1	1	1	0	0	0	0	0	0	0	0	0	0	0	1	0	0	0	0	0	0	0	0	0	0	0	1	0	0	0	0	0	0	0	0	0	0	0	1	1.7	1.7	1.7	86.903
NVE12884	NVE12884	1	1	1	NVE12884	1	1	1	1	0	0	1	1	1	1	0	0	0	0	0	0	0	0	1	1	1	1	0	0	0	0	0	0	0	0	1	1	1	1	0	0	0	0	0	0	6.7	6.7	6.7	38.027
NVE12892;NVE12894	NVE12892;NVE12894	3;2	3;2	3;2	NVE12892;NVE12894	2	3	3	3	2	2	3	1	2	2	2	2	2	2	2	2	2	2	3	1	2	2	2	2	2	2	2	2	2	2	3	1	2	2	2	2	2	2	2	2	9.1	9.1	9.1	74.09
NVE12899	NVE12899	3	3	3	NVE12899	1	3	3	3	3	2	2	3	2	2	2	2	1	2	2	0	3	2	2	3	2	2	2	2	1	2	2	0	3	2	2	3	2	2	2	2	1	2	2	0	19.8	19.8	19.8	26.977
NVE19661;NVE129;NVE130	NVE19661;NVE129;NVE130	3;3;2	3;3;2	3;3;2	NVE19661;NVE129;NVE130	3	3	3	3	1	3	2	1	3	2	0	2	1	0	2	2	1	3	2	1	3	2	0	2	1	0	2	2	1	3	2	1	3	2	0	2	1	0	2	2	20.5	20.5	20.5	22.068
NVE12910	NVE12910	1	1	1	NVE12910	1	1	1	1	1	0	0	1	0	0	0	1	0	0	0	0	1	0	0	1	0	0	0	1	0	0	0	0	1	0	0	1	0	0	0	1	0	0	0	0	2.7	2.7	2.7	69.62
NVE12913	NVE12913	4	4	4	NVE12913	1	4	4	4	4	4	4	4	4	4	4	4	4	4	4	4	4	4	4	4	4	4	4	4	4	4	4	4	4	4	4	4	4	4	4	4	4	4	4	4	49.7	49.7	49.7	16.168
NVE12920	NVE12920	15	15	15	NVE12920	1	15	15	15	10	11	9	10	7	9	9	8	8	7	9	9	10	11	9	10	7	9	9	8	8	7	9	9	10	11	9	10	7	9	9	8	8	7	9	9	25.5	25.5	25.5	83.993
NVE12921	NVE12921	8	8	8	NVE12921	1	8	8	8	8	6	7	7	7	8	7	8	7	6	7	7	8	6	7	7	7	8	7	8	7	6	7	7	8	6	7	7	7	8	7	8	7	6	7	7	17.5	17.5	17.5	95.4
NVE12922	NVE12922	1	1	1	NVE12922	1	1	1	1	1	1	1	0	1	1	1	1	1	1	1	1	1	1	1	0	1	1	1	1	1	1	1	1	1	1	1	0	1	1	1	1	1	1	1	1	3.4	3.4	3.4	36.546
NVE12923	NVE12923	17	17	16	NVE12923	1	17	17	16	11	11	10	14	11	11	14	13	12	13	12	12	11	11	10	14	11	11	14	13	12	13	12	12	11	11	10	14	11	11	14	13	12	12	12	12	23.4	23.4	22.6	129.75
NVE12928	NVE12928	9	8	8	NVE12928	1	9	8	8	5	4	3	4	5	5	5	5	3	5	4	7	5	4	3	4	5	5	5	5	3	4	4	7	5	4	3	4	5	5	5	5	3	4	4	7	5.2	4.9	4.9	305.78
NVE12930	NVE12930	25	25	25	NVE12930	1	25	25	25	17	20	19	16	21	21	14	18	19	17	19	19	17	20	19	16	21	21	14	18	19	17	19	19	17	20	19	16	21	21	14	18	19	17	19	19	3.3	3.3	3.3	1067.4
NVE12933	NVE12933	2	2	2	NVE12933	1	2	2	2	2	2	2	1	2	2	1	1	1	1	1	1	2	2	2	1	2	2	1	1	1	1	1	1	2	2	2	1	2	2	1	1	1	1	1	1	29.3	29.3	29.3	13.846
NVE12935	NVE12935	7	7	7	NVE12935	1	7	7	7	5	4	6	7	4	6	4	5	4	7	5	5	5	4	6	7	4	6	4	5	4	7	5	5	5	4	6	7	4	6	4	5	4	7	5	5	11	11	11	125.82
NVE12939	NVE12939	4	4	4	NVE12939	1	4	4	4	3	2	3	3	2	2	3	3	3	3	3	3	3	2	3	3	2	2	3	3	3	3	3	3	3	2	3	3	2	2	3	3	3	3	3	3	56.8	56.8	56.8	10.021
NVE12941	NVE12941	4	4	4	NVE12941	1	4	4	4	2	3	2	2	3	3	2	2	1	1	3	2	2	3	2	2	3	3	2	2	1	1	3	2	2	3	2	2	3	3	2	2	1	1	3	2	6.9	6.9	6.9	150.02
NVE12942	NVE12942	1	1	1	NVE12942	1	1	1	1	1	1	1	1	1	0	0	0	0	0	0	0	1	1	1	1	1	0	0	0	0	0	0	0	1	1	1	1	1	0	0	0	0	0	0	0	8.2	8.2	8.2	17.945
NVE12944	NVE12944	12	9	9	NVE12944	1	12	9	9	9	9	9	8	9	8	4	5	6	6	7	9	6	6	6	5	6	5	2	3	4	4	4	6	6	6	6	5	6	5	2	3	4	4	4	6	29.2	25.1	25.1	51.764
NVE12945	NVE12945	2	2	2	NVE12945	1	2	2	2	0	0	0	1	1	1	2	0	1	2	1	1	0	0	0	1	1	1	2	0	1	2	1	1	0	0	0	1	1	1	2	0	1	2	1	1	7.2	7.2	7.2	86.003
NVE12947	NVE12947	8	8	8	NVE12947	1	8	8	8	6	7	6	8	7	6	7	6	5	5	7	7	6	7	6	8	7	6	7	6	5	5	7	7	6	7	6	8	7	6	7	6	5	5	7	7	36.2	36.2	36.2	49.091
NVE12950	NVE12950	4	4	4	NVE12950	1	4	4	4	4	2	2	3	3	3	3	3	1	0	0	1	4	2	2	3	3	3	3	3	1	0	0	1	4	2	2	3	3	3	3	3	1	0	0	1	6.8	6.8	6.8	137.44
NVE12954	NVE12954	2	2	2	NVE12954	1	2	2	2	1	1	1	1	2	1	1	0	0	1	0	1	1	1	1	1	2	1	1	0	0	1	0	1	1	1	1	1	2	1	1	0	0	1	0	1	5.6	5.6	5.6	51.599
NVE12955	NVE12955	10	10	10	NVE12955	1	10	10	10	7	5	5	6	7	8	6	5	4	7	5	5	7	5	5	6	7	8	6	5	4	7	5	5	7	5	5	6	7	8	6	5	4	7	5	5	36.9	36.9	36.9	47.01
NVE12962	NVE12962	2	2	2	NVE12962	1	2	2	2	1	0	0	2	1	0	0	2	2	2	2	2	1	0	0	2	1	0	0	2	2	2	2	2	1	0	0	2	1	0	0	2	2	2	2	2	2.6	2.6	2.6	157.55
NVE12983	NVE12983	13	13	13	NVE12983	1	13	13	13	13	13	13	13	13	12	12	13	13	13	13	13	13	13	13	13	13	12	12	13	13	13	13	13	13	13	13	13	13	12	12	13	13	13	13	13	87.2	87.2	87.2	16.354
NVE12986	NVE12986	10	10	10	NVE12986	1	10	10	10	8	8	8	7	8	9	6	7	7	8	9	10	8	8	8	7	8	9	6	7	7	8	9	10	8	8	8	7	8	9	6	7	7	8	9	10	64	64	64	29.544
NVE12991	NVE12991	108	108	107	NVE12991	1	108	108	107	59	61	57	58	57	61	65	62	62	67	86	80	59	61	57	58	57	61	65	62	62	67	86	80	59	61	57	58	56	60	65	62	62	66	85	79	18.9	18.9	18.8	1018.8
NVE12992	NVE12992	211	211	211	NVE12992	1	211	211	211	83	79	73	90	76	78	123	119	121	138	158	156	83	79	73	90	76	78	123	119	121	138	158	156	83	79	73	90	76	78	123	119	121	138	158	156	19.5	19.5	19.5	2318.9
NVE12994	NVE12994	2	2	2	NVE12994	1	2	2	2	1	1	1	2	2	1	1	1	1	2	2	2	1	1	1	2	2	1	1	1	1	2	2	2	1	1	1	2	2	1	1	1	1	2	2	2	4.1	4.1	4.1	128.85
NVE13003;NVE13006	NVE13003	6;1	6;1	6;1	NVE13003	2	6	6	6	2	3	4	3	3	5	4	2	4	1	3	5	2	3	4	3	3	5	4	2	4	1	3	5	2	3	4	3	3	5	4	2	4	1	3	5	6.8	6.8	6.8	122.69
NVE13009;NVE16238	NVE13009;NVE16238	17;15	17;15	17;15	NVE13009;NVE16238	2	17	17	17	15	15	14	13	14	15	13	13	14	13	13	14	15	15	14	13	14	15	13	13	14	13	13	14	15	15	14	13	14	15	13	13	14	13	13	14	52.7	52.7	52.7	59.654
NVE13010;NVE10418	NVE13010	19;1	19;1	14;1	NVE13010	2	19	19	14	16	14	14	16	15	15	15	13	14	15	16	14	16	14	14	16	15	15	15	13	14	15	16	14	11	9	9	11	11	10	11	8	9	10	11	9	53.5	53.5	44	53.395
NVE13014	NVE13014	10	10	6	NVE13014	1	10	10	6	6	5	7	7	7	6	2	3	3	4	5	3	6	5	7	7	7	6	2	3	3	4	5	3	3	3	4	5	4	4	1	2	2	2	3	2	27.1	27.1	12.2	55.34
NVE13016	NVE13016	11	11	11	NVE13016	1	11	11	11	7	10	10	7	9	10	8	7	8	8	7	9	7	10	10	7	9	10	8	7	8	8	7	9	7	10	10	7	9	10	8	7	8	8	7	9	29.9	29.9	29.9	62.164
NVE13019	NVE13019	2	2	2	NVE13019	1	2	2	2	2	2	2	1	2	2	2	2	2	2	2	2	2	2	2	1	2	2	2	2	2	2	2	2	2	2	2	1	2	2	2	2	2	2	2	2	7.2	7.2	7.2	56.317
NVE1302	NVE1302	2	2	2	NVE1302	1	2	2	2	1	2	2	2	2	2	2	1	1	1	1	1	1	2	2	2	2	2	2	1	1	1	1	1	1	2	2	2	2	2	2	1	1	1	1	1	28.6	28.6	28.6	16.762
NVE13026	NVE13026	1	1	1	NVE13026	1	1	1	1	0	1	1	0	1	1	0	1	1	0	0	1	0	1	1	0	1	1	0	1	1	0	0	1	0	1	1	0	1	1	0	1	1	0	0	1	15.1	15.1	15.1	10.982
NVE13029	NVE13029	10	10	10	NVE13029	1	10	10	10	7	8	8	6	8	7	4	6	5	1	7	7	7	8	8	6	8	7	4	6	5	1	7	7	7	8	8	6	8	7	4	6	5	1	7	7	23.7	23.7	23.7	54.809
NVE13032	NVE13032	1	1	1	NVE13032	1	1	1	1	0	1	0	1	1	0	1	0	1	1	1	1	0	1	0	1	1	0	1	0	1	1	1	1	0	1	0	1	1	0	1	0	1	1	1	1	0.8	0.8	0.8	169.21
NVE18419;NVE13038	NVE18419;NVE13038	4;4	4;4	4;4	NVE18419;NVE13038	2	4	4	4	1	3	4	4	2	3	2	1	2	1	2	2	1	3	4	4	2	3	2	1	2	1	2	2	1	3	4	4	2	3	2	1	2	1	2	2	36	36	36	13.156
NVE13040	NVE13040	2	2	2	NVE13040	1	2	2	2	0	1	1	1	2	0	1	1	2	1	2	2	0	1	1	1	2	0	1	1	2	1	2	2	0	1	1	1	2	0	1	1	2	1	2	2	5.3	5.3	5.3	59.372
NVE1305	NVE1305	1	1	1	NVE1305	1	1	1	1	1	1	1	1	1	1	1	0	0	1	1	1	1	1	1	1	1	1	1	0	0	1	1	1	1	1	1	1	1	1	1	0	0	1	1	1	3.5	3.5	3.5	52.822
NVE13052	NVE13052	2	2	2	NVE13052	1	2	2	2	2	2	2	2	2	2	2	1	1	0	1	1	2	2	2	2	2	2	2	1	1	0	1	1	2	2	2	2	2	2	2	1	1	0	1	1	2.1	2.1	2.1	161.59
NVE13063	NVE13063	4	4	4	NVE13063	1	4	4	4	2	3	3	2	3	3	1	3	3	2	3	3	2	3	3	2	3	3	1	3	3	2	3	3	2	3	3	2	3	3	1	3	3	2	3	3	13.6	13.6	13.6	38.661
NVE13069	NVE13069	2	2	2	NVE13069	1	2	2	2	1	2	2	1	1	1	1	1	1	1	1	1	1	2	2	1	1	1	1	1	1	1	1	1	1	2	2	1	1	1	1	1	1	1	1	1	9.6	9.6	9.6	25.713
NVE13079	NVE13079	1	1	1	NVE13079	1	1	1	1	1	0	0	0	0	0	0	0	0	0	0	0	1	0	0	0	0	0	0	0	0	0	0	0	1	0	0	0	0	0	0	0	0	0	0	0	1.8	1.8	1.8	123.65
NVE13081	NVE13081	1	1	1	NVE13081	1	1	1	1	1	1	1	1	1	1	1	1	1	1	1	0	1	1	1	1	1	1	1	1	1	1	1	0	1	1	1	1	1	1	1	1	1	1	1	0	16	16	16	22.692
NVE13083	NVE13083	5	1	1	NVE13083	1	5	1	1	2	2	3	1	2	1	2	4	3	1	4	3	1	0	0	0	1	0	1	1	1	0	1	1	1	0	0	0	1	0	1	1	1	0	1	1	7.6	2.2	2.2	78.523
NVE13086	NVE13086	8	8	5	NVE13086	1	8	8	5	4	4	6	3	4	5	2	3	4	3	3	4	4	4	6	3	4	5	2	3	4	3	3	4	3	3	4	2	3	4	1	1	3	2	1	3	12.9	12.9	9.4	88.456
NVE1309	NVE1309	1	1	1	NVE1309	1	1	1	1	0	0	0	0	0	0	0	0	1	0	0	0	0	0	0	0	0	0	0	0	1	0	0	0	0	0	0	0	0	0	0	0	1	0	0	0	9	9	9	34.46
NVE13092	NVE13092	5	5	5	NVE13092	1	5	5	5	3	4	3	5	4	5	4	1	4	2	3	3	3	4	3	5	4	5	4	1	4	2	3	3	3	4	3	5	4	5	4	1	4	2	3	3	15.4	15.4	15.4	53.601
NVE13096	NVE13096	3	3	3	NVE13096	1	3	3	3	2	1	3	2	1	2	2	3	3	1	1	2	2	1	3	2	1	2	2	3	3	1	1	2	2	1	3	2	1	2	2	3	3	1	1	2	63.7	63.7	63.7	9.7379
NVE131	NVE131	2	2	2	NVE131	1	2	2	2	0	0	0	1	0	0	1	1	0	2	2	0	0	0	0	1	0	0	1	1	0	2	2	0	0	0	0	1	0	0	1	1	0	2	2	0	6.2	6.2	6.2	62.217
NVE1311	NVE1311	1	1	1	NVE1311	1	1	1	1	0	1	1	1	1	1	0	1	1	1	0	1	0	1	1	1	1	1	0	1	1	1	0	1	0	1	1	1	1	1	0	1	1	1	0	1	3.9	3.9	3.9	40.82
NVE13119	NVE13119	11	11	11	NVE13119	1	11	11	11	9	10	10	9	10	10	9	9	9	10	10	9	9	10	10	9	10	10	9	9	9	10	10	9	9	10	10	9	10	10	9	9	9	10	10	9	70.7	70.7	70.7	24.019
NVE13125	NVE13125	3	3	3	NVE13125	1	3	3	3	2	1	2	1	1	1	1	1	1	0	1	1	2	1	2	1	1	1	1	1	1	0	1	1	2	1	2	1	1	1	1	1	1	0	1	1	20.1	20.1	20.1	15.882
NVE13129	NVE13129	1	1	1	NVE13129	1	1	1	1	1	1	1	1	1	1	1	1	1	1	1	1	1	1	1	1	1	1	1	1	1	1	1	1	1	1	1	1	1	1	1	1	1	1	1	1	8.7	8.7	8.7	26.722
NVE13130	NVE13130	2	2	2	NVE13130	1	2	2	2	2	1	1	2	1	0	2	2	2	1	1	2	2	1	1	2	1	0	2	2	2	1	1	2	2	1	1	2	1	0	2	2	2	1	1	2	53.6	53.6	53.6	6.4033
NVE13131	NVE13131	11	11	11	NVE13131	1	11	11	11	7	6	6	8	7	8	8	7	8	7	9	8	7	6	6	8	7	8	8	7	8	7	9	8	7	6	6	8	7	8	8	7	8	7	9	8	55.2	55.2	55.2	28.083
NVE13135	NVE13135	19	19	19	NVE13135	1	19	19	19	16	14	13	17	12	12	17	16	15	14	15	15	16	14	13	17	12	12	17	16	15	14	15	15	16	14	13	17	12	12	17	16	15	14	15	15	46.4	46.4	46.4	53.486
NVE13136	NVE13136	11	11	11	NVE13136	1	11	11	11	8	11	10	8	10	10	8	8	8	8	7	8	8	11	10	8	10	10	8	8	8	8	7	8	8	11	10	8	10	10	8	8	8	8	7	8	70.2	70.2	70.2	23.092
NVE13138	NVE13138	3	3	3	NVE13138	1	3	3	3	3	1	2	3	2	2	3	2	2	2	2	2	3	1	2	3	2	2	3	2	2	2	2	2	3	1	2	3	2	2	3	2	2	2	2	2	17.3	17.3	17.3	21.293
NVE13139	NVE13139	1	1	1	NVE13139	1	1	1	1	1	1	1	1	1	1	1	1	1	1	1	1	1	1	1	1	1	1	1	1	1	1	1	1	1	1	1	1	1	1	1	1	1	1	1	1	8.9	8.9	8.9	20.03
NVE13141	NVE13141	1	1	1	NVE13141	1	1	1	1	1	1	1	1	1	1	1	1	1	1	1	0	1	1	1	1	1	1	1	1	1	1	1	0	1	1	1	1	1	1	1	1	1	1	1	0	5.1	5.1	5.1	34.606
NVE13144	NVE13144	1	1	1	NVE13144	1	1	1	1	1	1	1	1	1	1	1	1	1	1	0	1	1	1	1	1	1	1	1	1	1	1	0	1	1	1	1	1	1	1	1	1	1	1	0	1	13.1	13.1	13.1	23.256
NVE1315	NVE1315	1	1	1	NVE1315	1	1	1	1	1	1	1	1	1	1	0	1	1	0	1	1	1	1	1	1	1	1	0	1	1	0	1	1	1	1	1	1	1	1	0	1	1	0	1	1	12.3	12.3	12.3	19.09
NVE13151	NVE13151	3	3	3	NVE13151	1	3	3	3	2	2	2	3	2	2	2	0	0	2	1	2	2	2	2	3	2	2	2	0	0	2	1	2	2	2	2	3	2	2	2	0	0	2	1	2	42.2	42.2	42.2	13.601
NVE13152	NVE13152	5	5	5	NVE13152	1	5	5	5	3	2	3	4	3	4	2	3	2	2	2	3	3	2	3	4	3	4	2	3	2	2	2	3	3	2	3	4	3	4	2	3	2	2	2	3	9.1	9.1	9.1	101.49
NVE13155	NVE13155	2	2	2	NVE13155	1	2	2	2	1	2	2	0	1	1	0	1	1	2	1	1	1	2	2	0	1	1	0	1	1	2	1	1	1	2	2	0	1	1	0	1	1	2	1	1	22.3	22.3	22.3	18.553
NVE1316	NVE1316	1	1	1	NVE1316	1	1	1	1	1	0	1	1	1	1	0	0	1	0	1	0	1	0	1	1	1	1	0	0	1	0	1	0	1	0	1	1	1	1	0	0	1	0	1	0	5.8	5.8	5.8	46.867
NVE13160	NVE13160	8	8	8	NVE13160	1	8	8	8	8	8	8	8	8	8	6	5	6	7	8	6	8	8	8	8	8	8	6	5	6	7	8	6	8	8	8	8	8	8	6	5	6	7	8	6	59.7	59.7	59.7	14.617
NVE13163	NVE13163	23	23	22	NVE13163	1	23	23	22	19	19	20	15	16	17	15	14	16	14	18	15	19	19	20	15	16	17	15	14	16	14	18	15	18	18	19	14	15	16	14	13	15	13	17	14	56.9	56.9	55	67.091
NVE13166	NVE13166	1	1	1	NVE13166	1	1	1	1	0	1	0	1	0	0	1	0	1	1	0	0	0	1	0	1	0	0	1	0	1	1	0	0	0	1	0	1	0	0	1	0	1	1	0	0	2.2	2.2	2.2	143.6
NVE13173	NVE13173	14	14	14	NVE13173	1	14	14	14	12	11	9	9	8	10	9	8	8	6	8	8	12	11	9	9	8	10	9	8	8	6	8	8	12	11	9	9	8	10	9	8	8	6	8	8	45.7	45.7	45.7	60.604
NVE13175	NVE13175	25	25	25	NVE13175	1	25	25	25	21	18	20	18	18	18	19	19	19	22	22	21	21	18	20	18	18	18	19	19	19	22	22	21	21	18	20	18	18	18	19	19	19	22	22	21	27.4	27.4	27.4	143.58
NVE13176	NVE13176	4	4	4	NVE13176	1	4	4	4	3	3	2	3	2	3	3	2	3	2	2	3	3	3	2	3	2	3	3	2	3	2	2	3	3	3	2	3	2	3	3	2	3	2	2	3	12.9	12.9	12.9	47.269
NVE13177	NVE13177	44	42	42	NVE13177	1	44	42	42	38	37	36	39	40	43	35	30	35	35	34	38	36	35	34	37	38	41	33	28	33	33	32	36	36	35	34	37	38	41	33	28	33	33	32	36	50.7	49	49	95.369
NVE13193	NVE13193	1	1	1	NVE13193	1	1	1	1	0	1	0	0	1	0	0	0	0	0	0	0	0	1	0	0	1	0	0	0	0	0	0	0	0	1	0	0	1	0	0	0	0	0	0	0	9.6	9.6	9.6	12.658
NVE1320	NVE1320	2	2	2	NVE1320	1	2	2	2	1	2	2	1	2	2	0	0	1	1	1	1	1	2	2	1	2	2	0	0	1	1	1	1	1	2	2	1	2	2	0	0	1	1	1	1	4.3	4.3	4.3	82.56
NVE1321	NVE1321	1	1	1	NVE1321	1	1	1	1	0	1	1	1	1	1	1	0	1	1	0	0	0	1	1	1	1	1	1	0	1	1	0	0	0	1	1	1	1	1	1	0	1	1	0	0	10.7	10.7	10.7	16.688
NVE13213;NVE21927	NVE13213	3;1	3;1	3;1	NVE13213	2	3	3	3	3	1	2	2	3	2	2	2	2	2	2	2	3	1	2	2	3	2	2	2	2	2	2	2	3	1	2	2	3	2	2	2	2	2	2	2	25.3	25.3	25.3	21.813
NVE13217	NVE13217	1	1	1	NVE13217	1	1	1	1	1	1	1	1	1	1	1	1	1	1	1	1	1	1	1	1	1	1	1	1	1	1	1	1	1	1	1	1	1	1	1	1	1	1	1	1	6.3	6.3	6.3	33.707
NVE1322;NVE1323	NVE1322;NVE1323	2;1	2;1	2;1	NVE1322;NVE1323	2	2	2	2	1	2	2	2	2	2	2	2	2	2	2	2	1	2	2	2	2	2	2	2	2	2	2	2	1	2	2	2	2	2	2	2	2	2	2	2	33.7	33.7	33.7	19.538
NVE13249	NVE13249	2	2	2	NVE13249	1	2	2	2	2	2	2	2	2	2	2	2	2	2	2	2	2	2	2	2	2	2	2	2	2	2	2	2	2	2	2	2	2	2	2	2	2	2	2	2	36.5	36.5	36.5	13.065
NVE13250	NVE13250	1	1	1	NVE13250	1	1	1	1	1	0	1	1	1	1	1	1	0	1	0	0	1	0	1	1	1	1	1	1	0	1	0	0	1	0	1	1	1	1	1	1	0	1	0	0	6.6	6.6	6.6	19.414
NVE1326;NVE5646	NVE1326	22;7	22;7	22;7	NVE1326	2	22	22	22	16	18	16	16	18	16	13	14	14	15	14	16	16	18	16	16	18	16	13	14	14	15	14	16	16	18	16	16	18	16	13	14	14	15	14	16	37.6	37.6	37.6	109.35
NVE13273	NVE13273	2	2	1	NVE13273	1	2	2	1	2	1	1	1	1	1	1	1	1	1	0	1	2	1	1	1	1	1	1	1	1	1	0	1	1	0	1	0	1	0	1	1	1	1	0	1	15.4	15.4	10.6	23.452
NVE13274	NVE13274	2	1	1	NVE13274	1	2	1	1	1	1	1	1	1	1	0	0	1	2	2	2	0	0	0	0	0	0	0	0	0	1	1	1	0	0	0	0	0	0	0	0	0	1	1	1	7.3	5.1	5.1	43.778
NVE13281;NVE25741	NVE13281;NVE25741	2;1	2;1	2;1	NVE13281;NVE25741	2	2	2	2	1	2	1	1	1	1	1	1	1	2	1	2	1	2	1	1	1	1	1	1	1	2	1	2	1	2	1	1	1	1	1	1	1	2	1	2	42.3	42.3	42.3	8.8972
NVE13283	NVE13283	1	1	1	NVE13283	1	1	1	1	0	1	1	0	1	1	0	1	0	1	1	1	0	1	1	0	1	1	0	1	0	1	1	1	0	1	1	0	1	1	0	1	0	1	1	1	3.2	3.2	3.2	40.876
NVE1329	NVE1329	2	2	2	NVE1329	1	2	2	2	1	1	1	1	2	2	0	1	1	1	1	1	1	1	1	1	2	2	0	1	1	1	1	1	1	1	1	1	2	2	0	1	1	1	1	1	11.9	11.9	11.9	30.122
NVE13292	NVE13292	3	3	3	NVE13292	1	3	3	3	0	0	0	0	1	0	3	3	3	3	3	3	0	0	0	0	1	0	3	3	3	3	3	3	0	0	0	0	1	0	3	3	3	3	3	3	28.6	28.6	28.6	11.208
NVE1330	NVE1330	7	7	7	NVE1330	1	7	7	7	5	6	3	4	4	4	5	4	4	3	5	4	5	6	3	4	4	4	5	4	4	3	5	4	5	6	3	4	4	4	5	4	4	3	5	4	21.8	21.8	21.8	44.052
NVE13301;NVE1957;NVE13299	NVE13301	16;4;3	16;4;3	16;4;3	NVE13301	3	16	16	16	14	10	11	14	12	13	10	10	10	11	11	12	14	10	11	14	12	13	10	10	10	11	11	12	14	10	11	14	12	13	10	10	10	11	11	12	31.5	31.5	31.5	46.323
NVE1958;NVE13302	NVE1958;NVE13302	3;3	3;3	3;3	NVE1958;NVE13302	2	3	3	3	3	3	3	3	2	1	2	3	3	3	2	1	3	3	3	3	2	1	2	3	3	3	2	1	3	3	3	3	2	1	2	3	3	3	2	1	37.5	37.5	37.5	12.477
NVE13307	NVE13307	2	2	2	NVE13307	1	2	2	2	2	2	2	2	2	2	2	2	2	1	2	1	2	2	2	2	2	2	2	2	2	1	2	1	2	2	2	2	2	2	2	2	2	1	2	1	39.4	39.4	39.4	12.813
NVE13310	NVE13310	1	1	1	NVE13310	1	1	1	1	1	0	0	1	0	0	1	0	0	0	0	0	1	0	0	1	0	0	1	0	0	0	0	0	1	0	0	1	0	0	1	0	0	0	0	0	3.2	3.2	3.2	51.273
NVE13317	NVE13317	4	4	4	NVE13317	1	4	4	4	4	4	3	4	4	4	3	3	3	4	3	4	4	4	3	4	4	4	3	3	3	4	3	4	4	4	3	4	4	4	3	3	3	4	3	4	38.4	38.4	38.4	16.424
NVE1332	NVE1332	1	1	1	NVE1332	1	1	1	1	1	0	0	0	0	0	0	0	0	0	0	0	1	0	0	0	0	0	0	0	0	0	0	0	1	0	0	0	0	0	0	0	0	0	0	0	3.3	3.3	3.3	50.571
NVE13321;NVE13320	NVE13321	10;1	10;1	10;1	NVE13321	2	10	10	10	8	4	3	9	4	4	3	4	3	2	4	2	8	4	3	9	4	4	3	4	3	2	4	2	8	4	3	9	4	4	3	4	3	2	4	2	28.5	28.5	28.5	70.136
NVE13323	NVE13323	3	3	3	NVE13323	1	3	3	3	1	0	1	1	1	0	0	1	1	1	2	2	1	0	1	1	1	0	0	1	1	1	2	2	1	0	1	1	1	0	0	1	1	1	2	2	70.7	70.7	70.7	8.5498
NVE1333	NVE1333	7	7	7	NVE1333	1	7	7	7	5	5	5	5	6	5	5	7	6	5	5	5	5	5	5	5	6	5	5	7	6	5	5	5	5	5	5	5	6	5	5	7	6	5	5	5	34	34	34	18.502
NVE13339;NVE23403	NVE13339	9;3	9;3	9;3	NVE13339	2	9	9	9	6	6	7	7	4	4	4	4	5	5	5	4	6	6	7	7	4	4	4	4	5	5	5	4	6	6	7	7	4	4	4	4	5	5	5	4	14.9	14.9	14.9	98.366
NVE13346	NVE13346	14	14	14	NVE13346	1	14	14	14	14	13	11	14	12	13	12	12	11	10	13	13	14	13	11	14	12	13	12	12	11	10	13	13	14	13	11	14	12	13	12	12	11	10	13	13	60.8	60.8	60.8	20.716
NVE13347	NVE13347	4	4	4	NVE13347	1	4	4	4	3	4	3	2	3	3	2	2	2	1	1	1	3	4	3	2	3	3	2	2	2	1	1	1	3	4	3	2	3	3	2	2	2	1	1	1	15.6	15.6	15.6	55.897
NVE13364;NVE13365	NVE13364;NVE13365	3;2	3;2	3;2	NVE13364;NVE13365	2	3	3	3	2	2	2	2	2	2	1	1	2	0	1	2	2	2	2	2	2	2	1	1	2	0	1	2	2	2	2	2	2	2	1	1	2	0	1	2	10.6	10.6	10.6	66.768
NVE13366	NVE13366	1	1	1	NVE13366	1	1	1	1	1	1	1	0	1	1	0	0	0	0	0	0	1	1	1	0	1	1	0	0	0	0	0	0	1	1	1	0	1	1	0	0	0	0	0	0	3.8	3.8	3.8	50.324
NVE1337	NVE1337	7	6	5	NVE1337	1	7	6	5	6	4	5	6	6	6	5	4	4	5	5	5	5	3	4	5	5	5	5	4	3	4	4	4	4	2	3	4	4	4	4	3	2	3	3	3	13.8	11.4	10.4	76.615
NVE13379;NVE25981	NVE13379;NVE25981	2;1	2;1	2;1	NVE13379;NVE25981	2	2	2	2	1	0	1	0	0	0	1	1	0	1	1	0	1	0	1	0	0	0	1	1	0	1	1	0	1	0	1	0	0	0	1	1	0	1	1	0	6.1	6.1	6.1	61.551
NVE1338	NVE1338	1	1	1	NVE1338	1	1	1	1	1	1	1	1	1	1	0	0	0	1	1	1	1	1	1	1	1	1	0	0	0	1	1	1	1	1	1	1	1	1	0	0	0	1	1	1	5.6	5.6	5.6	39.662
NVE13382	NVE13382	1	1	1	NVE13382	1	1	1	1	1	1	0	1	0	0	1	0	0	1	1	0	1	1	0	1	0	0	1	0	0	1	1	0	1	1	0	1	0	0	1	0	0	1	1	0	5.1	5.1	5.1	29.224
NVE13388	NVE13388	5	5	5	NVE13388	1	5	5	5	4	4	4	4	4	3	4	3	4	4	5	4	4	4	4	4	4	3	4	3	4	4	5	4	4	4	4	4	4	3	4	3	4	4	5	4	8.3	8.3	8.3	85.216
NVE13419	NVE13419	3	3	3	NVE13419	1	3	3	3	2	2	2	3	2	2	2	2	2	2	2	3	2	2	2	3	2	2	2	2	2	2	2	3	2	2	2	3	2	2	2	2	2	2	2	3	7.8	7.8	7.8	57.211
NVE1342	NVE1342	1	1	1	NVE1342	1	1	1	1	1	1	1	1	0	1	1	0	1	1	1	1	1	1	1	1	0	1	1	0	1	1	1	1	1	1	1	1	0	1	1	0	1	1	1	1	1.4	1.4	1.4	94.174
NVE13421	NVE13421	1	1	1	NVE13421	1	1	1	1	1	1	0	0	1	0	1	1	1	1	0	0	1	1	0	0	1	0	1	1	1	1	0	0	1	1	0	0	1	0	1	1	1	1	0	0	1.2	1.2	1.2	77.725
NVE13423	NVE13423	5	5	5	NVE13423	1	5	5	5	3	4	4	4	3	3	3	4	4	2	4	4	3	4	4	4	3	3	3	4	4	2	4	4	3	4	4	4	3	3	3	4	4	2	4	4	16.8	16.8	16.8	37.642
NVE13427	NVE13427	18	18	18	NVE13427	1	18	18	18	11	13	11	15	13	10	15	9	11	14	16	13	11	13	11	15	13	10	15	9	11	14	16	13	11	13	11	15	13	10	15	9	11	14	16	13	62	62	62	39.262
NVE13428	NVE13428	1	1	1	NVE13428	1	1	1	1	1	0	0	0	0	1	0	0	0	0	0	1	1	0	0	0	0	1	0	0	0	0	0	1	1	0	0	0	0	1	0	0	0	0	0	1	3.9	3.9	3.9	58.02
NVE13429	NVE13429	2	2	2	NVE13429	1	2	2	2	2	1	1	1	1	1	0	1	1	0	1	0	2	1	1	1	1	1	0	1	1	0	1	0	2	1	1	1	1	1	0	1	1	0	1	0	10.2	10.2	10.2	29.129
NVE13438	NVE13438	4	4	4	NVE13438	1	4	4	4	2	3	3	3	3	3	3	4	3	3	3	3	2	3	3	3	3	3	3	4	3	3	3	3	2	3	3	3	3	3	3	4	3	3	3	3	49.6	49.6	49.6	12.581
NVE13444	NVE13444	11	4	4	NVE13444	1	11	4	4	10	8	7	8	9	8	5	6	2	6	4	6	3	3	4	4	4	4	0	1	0	1	1	1	3	3	4	4	4	4	0	1	0	1	1	1	54.4	20.7	20.7	23.951
NVE13447	NVE13447	3	3	3	NVE13447	1	3	3	3	2	3	3	2	3	3	2	2	3	2	2	3	2	3	3	2	3	3	2	2	3	2	2	3	2	3	3	2	3	3	2	2	3	2	2	3	18.3	18.3	18.3	19.862
NVE13456	NVE13456	1	1	1	NVE13456	1	1	1	1	1	0	0	1	0	0	0	0	0	0	0	0	1	0	0	1	0	0	0	0	0	0	0	0	1	0	0	1	0	0	0	0	0	0	0	0	41.8	41.8	41.8	7.3582
NVE13457	NVE13457	2	2	2	NVE13457	1	2	2	2	2	2	1	2	2	2	2	2	2	1	1	2	2	2	1	2	2	2	2	2	2	1	1	2	2	2	1	2	2	2	2	2	2	1	1	2	26.8	26.8	26.8	9.0794
NVE13459	NVE13459	1	1	1	NVE13459	1	1	1	1	1	0	0	0	1	0	0	0	0	1	0	0	1	0	0	0	1	0	0	0	0	1	0	0	1	0	0	0	1	0	0	0	0	1	0	0	7.8	7.8	7.8	25.524
NVE13476	NVE13476	1	1	1	NVE13476	1	1	1	1	1	1	1	0	1	1	1	1	1	1	1	1	1	1	1	0	1	1	1	1	1	1	1	1	1	1	1	0	1	1	1	1	1	1	1	1	11.4	11.4	11.4	24.872
NVE13499	NVE13499	4	4	4	NVE13499	1	4	4	4	1	1	1	2	1	2	1	3	3	1	3	2	1	1	1	2	1	2	1	3	3	1	3	2	1	1	1	2	1	2	1	3	3	1	3	2	4.2	4.2	4.2	174.46
NVE13511	NVE13511	4	4	4	NVE13511	1	4	4	4	1	3	3	1	2	3	2	2	1	2	3	2	1	3	3	1	2	3	2	2	1	2	3	2	1	3	3	1	2	3	2	2	1	2	3	2	20.1	20.1	20.1	41.516
NVE13516	NVE13516	1	1	1	NVE13516	1	1	1	1	1	0	1	0	1	0	1	1	1	1	1	1	1	0	1	0	1	0	1	1	1	1	1	1	1	0	1	0	1	0	1	1	1	1	1	1	10.5	10.5	10.5	17.957
NVE13518	NVE13518	6	6	4	NVE13518	1	6	6	4	3	5	4	3	3	4	4	3	2	3	3	5	3	5	4	3	3	4	4	3	2	3	3	5	2	3	3	2	2	3	3	1	1	2	1	3	12.5	12.5	8.5	55.748
NVE13519	NVE13519	1	1	1	NVE13519	1	1	1	1	1	1	0	1	0	1	1	0	1	1	1	0	1	1	0	1	0	1	1	0	1	1	1	0	1	1	0	1	0	1	1	0	1	1	1	0	9.3	9.3	9.3	31.746
NVE13520	NVE13520	6	6	6	NVE13520	1	6	6	6	5	5	4	3	4	4	3	3	3	3	4	4	5	5	4	3	4	4	3	3	3	3	4	4	5	5	4	3	4	4	3	3	3	3	4	4	25.5	25.5	25.5	37.112
NVE13522	NVE13522	3	3	3	NVE13522	1	3	3	3	1	1	1	2	1	1	1	2	1	1	1	1	1	1	1	2	1	1	1	2	1	1	1	1	1	1	1	2	1	1	1	2	1	1	1	1	6.6	6.6	6.6	61.077
NVE13524;NVE2526	NVE13524	29;1	29;1	29;1	NVE13524	2	29	29	29	23	20	19	22	15	20	19	16	18	17	18	15	23	20	19	22	15	20	19	16	18	17	18	15	23	20	19	22	15	20	19	16	18	17	18	15	29.9	29.9	29.9	185.52
NVE13531;NVE21343	NVE13531	10;1	10;1	10;1	NVE13531	2	10	10	10	6	6	8	7	6	5	4	3	4	2	2	3	6	6	8	7	6	5	4	3	4	2	2	3	6	6	8	7	6	5	4	3	4	2	2	3	20.9	20.9	20.9	91.319
NVE13534	NVE13534	1	1	1	NVE13534	1	1	1	1	1	1	1	1	1	1	1	1	1	0	1	1	1	1	1	1	1	1	1	1	1	0	1	1	1	1	1	1	1	1	1	1	1	0	1	1	1.1	1.1	1.1	117.44
NVE13553	NVE13553	5	5	5	NVE13553	1	5	5	5	5	5	5	4	3	4	3	1	3	3	5	4	5	5	5	4	3	4	3	1	3	3	5	4	5	5	5	4	3	4	3	1	3	3	5	4	30.4	30.4	30.4	37.088
NVE13558	NVE13558	2	2	2	NVE13558	1	2	2	2	1	1	1	1	1	0	1	0	0	2	1	0	1	1	1	1	1	0	1	0	0	2	1	0	1	1	1	1	1	0	1	0	0	2	1	0	8.8	8.8	8.8	31.379
NVE13559	NVE13559	2	2	2	NVE13559	1	2	2	2	1	1	0	1	0	0	1	0	0	1	0	1	1	1	0	1	0	0	1	0	0	1	0	1	1	1	0	1	0	0	1	0	0	1	0	1	5.2	5.2	5.2	32.847
NVE13561	NVE13561	3	3	3	NVE13561	1	3	3	3	1	2	2	1	2	3	0	2	1	0	0	0	1	2	2	1	2	3	0	2	1	0	0	0	1	2	2	1	2	3	0	2	1	0	0	0	13.6	13.6	13.6	48.743
NVE13562	NVE13562	1	1	1	NVE13562	1	1	1	1	1	1	1	1	1	1	1	1	1	1	0	1	1	1	1	1	1	1	1	1	1	1	0	1	1	1	1	1	1	1	1	1	1	1	0	1	3.5	3.5	3.5	60.562
NVE13564	NVE13564	1	1	1	NVE13564	1	1	1	1	0	0	0	0	1	0	0	0	0	0	0	0	0	0	0	0	1	0	0	0	0	0	0	0	0	0	0	0	1	0	0	0	0	0	0	0	1.5	1.5	1.5	95.6
NVE13573	NVE13573	12	12	7	NVE13573	1	12	12	7	10	11	11	10	10	10	7	8	7	4	8	7	10	11	11	10	10	10	7	8	7	4	8	7	5	6	6	5	5	5	3	4	3	1	4	3	26.1	26.1	16.8	74.677
NVE13574	NVE13574	9	9	8	NVE13574	1	9	9	8	8	6	5	7	7	7	1	1	2	3	4	3	8	6	5	7	7	7	1	1	2	3	4	3	7	5	4	6	6	7	1	1	2	3	3	3	57.1	57.1	52.9	29.919
NVE13575	NVE13575	38	38	38	NVE13575	1	38	38	38	32	36	33	32	33	33	25	25	20	21	27	25	32	36	33	32	33	33	25	25	20	21	27	25	32	36	33	32	33	33	25	25	20	21	27	25	74.3	74.3	74.3	49.634
NVE13578;NVE11559	NVE13578	24;5	24;5	23;5	NVE13578	2	24	24	23	21	21	21	21	17	19	20	17	13	17	16	15	21	21	21	21	17	19	20	17	13	17	16	15	20	20	20	20	16	18	19	16	12	16	15	14	62.9	62.9	60	46.676
NVE13579	NVE13579	7	7	7	NVE13579	1	7	7	7	7	5	5	6	6	6	5	3	5	5	5	7	7	5	5	6	6	6	5	3	5	5	5	7	7	5	5	6	6	6	5	3	5	5	5	7	18.9	18.9	18.9	66.457
NVE13580	NVE13580	1	1	1	NVE13580	1	1	1	1	0	1	1	0	1	1	0	0	0	1	1	1	0	1	1	0	1	1	0	0	0	1	1	1	0	1	1	0	1	1	0	0	0	1	1	1	27.2	27.2	27.2	11.461
NVE22323;NVE13599	NVE22323;NVE13599	2;2	2;2	2;2	NVE22323;NVE13599	2	2	2	2	0	2	2	0	2	2	0	1	1	0	1	1	0	2	2	0	2	2	0	1	1	0	1	1	0	2	2	0	2	2	0	1	1	0	1	1	24.2	24.2	24.2	11.311
NVE13606;NVE9744	NVE13606	10;2	10;2	10;2	NVE13606	2	10	10	10	6	5	6	7	7	7	5	6	7	4	6	7	6	5	6	7	7	7	5	6	7	4	6	7	6	5	6	7	7	7	5	6	7	4	6	7	27.6	27.6	27.6	64.103
NVE13608	NVE13608	2	2	2	NVE13608	1	2	2	2	2	1	1	2	2	1	2	2	2	2	2	2	2	1	1	2	2	1	2	2	2	2	2	2	2	1	1	2	2	1	2	2	2	2	2	2	16.1	16.1	16.1	20.41
NVE13609;NVE2882	NVE13609	3;1	3;1	3;1	NVE13609	2	3	3	3	3	3	3	3	3	3	3	3	3	2	3	3	3	3	3	3	3	3	3	3	3	2	3	3	3	3	3	3	3	3	3	3	3	2	3	3	18.1	18.1	18.1	23.126
NVE13615	NVE13615	2	2	2	NVE13615	1	2	2	2	2	1	1	1	1	1	1	1	2	2	2	1	2	1	1	1	1	1	1	1	2	2	2	1	2	1	1	1	1	1	1	1	2	2	2	1	9.9	9.9	9.9	42.072
NVE13616	NVE13616	4	4	4	NVE13616	1	4	4	4	4	3	3	3	2	2	2	1	3	2	3	3	4	3	3	3	2	2	2	1	3	2	3	3	4	3	3	3	2	2	2	1	3	2	3	3	15.5	15.5	15.5	35.797
NVE1363	NVE1363	7	7	7	NVE1363	1	7	7	7	1	1	1	3	2	3	4	5	6	3	7	6	1	1	1	3	2	3	4	5	6	3	7	6	1	1	1	3	2	3	4	5	6	3	7	6	18	18	18	51.226
NVE13631	NVE13631	1	1	1	NVE13631	1	1	1	1	1	1	0	1	1	1	0	0	0	0	0	0	1	1	0	1	1	1	0	0	0	0	0	0	1	1	0	1	1	1	0	0	0	0	0	0	36.4	36.4	36.4	7.4664
NVE13638	NVE13638	1	1	1	NVE13638	1	1	1	1	0	0	0	0	0	0	1	1	1	0	0	1	0	0	0	0	0	0	1	1	1	0	0	1	0	0	0	0	0	0	1	1	1	0	0	1	3.3	3.3	3.3	51.023
NVE13657	NVE13657	2	2	2	NVE13657	1	2	2	2	1	1	1	1	1	2	1	1	1	1	1	2	1	1	1	1	1	2	1	1	1	1	1	2	1	1	1	1	1	2	1	1	1	1	1	2	6.6	6.6	6.6	50.642
NVE13662;NVE10956	NVE13662	4;1	4;1	4;1	NVE13662	2	4	4	4	4	2	2	3	1	2	2	1	1	3	1	1	4	2	2	3	1	2	2	1	1	3	1	1	4	2	2	3	1	2	2	1	1	3	1	1	10.5	10.5	10.5	105.91
NVE13668;NVE14341;NVE15563;NVE18210	NVE13668;NVE14341	11;9;2;2	1;1;0;0	1;1;0;0	NVE13668;NVE14341	4	11	1	1	8	9	8	9	7	7	6	7	9	7	8	9	1	1	1	1	1	1	0	0	1	1	0	1	1	1	1	1	1	1	0	0	1	1	0	1	19.9	2.3	2.3	63.098
NVE1367	NVE1367	2	2	2	NVE1367	1	2	2	2	2	2	2	2	2	2	0	0	1	1	1	1	2	2	2	2	2	2	0	0	1	1	1	1	2	2	2	2	2	2	0	0	1	1	1	1	13	13	13	31.517
NVE13671;NVE17963	NVE13671;NVE17963	2;2	1;1	1;1	NVE13671;NVE17963	2	2	1	1	2	1	1	1	1	2	1	0	1	1	2	2	1	0	0	0	0	1	0	0	0	0	1	1	1	0	0	0	0	1	0	0	0	0	1	1	22	14.4	14.4	12.958
NVE13672	NVE13672	1	1	1	NVE13672	1	1	1	1	0	1	1	1	1	0	0	1	0	0	0	1	0	1	1	1	1	0	0	1	0	0	0	1	0	1	1	1	1	0	0	1	0	0	0	1	1.9	1.9	1.9	113.87
NVE13673	NVE13673	3	3	3	NVE13673	1	3	3	3	2	2	1	1	2	1	1	1	1	1	1	1	2	2	1	1	2	1	1	1	1	1	1	1	2	2	1	1	2	1	1	1	1	1	1	1	23.5	23.5	23.5	24.709
NVE13682	NVE13682	4	4	4	NVE13682	1	4	4	4	2	3	4	2	2	2	2	2	3	1	2	3	2	3	4	2	2	2	2	2	3	1	2	3	2	3	4	2	2	2	2	2	3	1	2	3	23.4	23.4	23.4	16.584
NVE13686	NVE13686	4	4	4	NVE13686	1	4	4	4	4	4	3	4	4	3	2	2	2	4	3	2	4	4	3	4	4	3	2	2	2	4	3	2	4	4	3	4	4	3	2	2	2	4	3	2	26.1	26.1	26.1	34.398
NVE13688	NVE13688	2	2	2	NVE13688	1	2	2	2	0	1	1	1	1	1	0	0	0	0	2	1	0	1	1	1	1	1	0	0	0	0	2	1	0	1	1	1	1	1	0	0	0	0	2	1	10.6	10.6	10.6	35.294
NVE13694	NVE13694	2	2	2	NVE13694	1	2	2	2	1	2	2	1	1	1	0	0	1	0	1	1	1	2	2	1	1	1	0	0	1	0	1	1	1	2	2	1	1	1	0	0	1	0	1	1	6.7	6.7	6.7	43.134
NVE13697	NVE13697	1	1	1	NVE13697	1	1	1	1	1	1	0	0	1	0	0	0	0	0	1	0	1	1	0	0	1	0	0	0	0	0	1	0	1	1	0	0	1	0	0	0	0	0	1	0	8.2	8.2	8.2	19.189
NVE13700;NVE13701	NVE13700	7;2	7;2	7;2	NVE13700	2	7	7	7	3	4	5	4	4	6	4	4	5	4	6	5	3	4	5	4	4	6	4	4	5	4	6	5	3	4	5	4	4	6	4	4	5	4	6	5	16.8	16.8	16.8	43.139
NVE13703	NVE13703	6	6	6	NVE13703	1	6	6	6	4	4	4	5	4	5	4	5	4	5	5	5	4	4	4	5	4	5	4	5	4	5	5	5	4	4	4	5	4	5	4	5	4	5	5	5	11.8	11.8	11.8	91.728
NVE13711	NVE13711	2	2	2	NVE13711	1	2	2	2	2	1	1	2	1	2	2	2	1	2	1	1	2	1	1	2	1	2	2	2	1	2	1	1	2	1	1	2	1	2	2	2	1	2	1	1	41.2	41.2	41.2	9.1014
NVE13716	NVE13716	3	3	3	NVE13716	1	3	3	3	3	3	3	3	3	3	3	3	3	1	3	3	3	3	3	3	3	3	3	3	3	1	3	3	3	3	3	3	3	3	3	3	3	1	3	3	17.7	17.7	17.7	32.193
NVE13720	NVE13720	6	6	6	NVE13720	1	6	6	6	5	4	4	5	5	5	5	3	4	2	4	4	5	4	4	5	5	5	5	3	4	2	4	4	5	4	4	5	5	5	5	3	4	2	4	4	11.9	11.9	11.9	84.536
NVE13721	NVE13721	14	14	14	NVE13721	1	14	14	14	6	9	8	9	8	7	6	7	5	3	9	4	6	9	8	9	8	7	6	7	5	3	9	4	6	9	8	9	8	7	6	7	5	3	9	4	24.4	24.4	24.4	92.521
NVE13726	NVE13726	1	1	1	NVE13726	1	1	1	1	0	1	0	1	0	1	0	1	1	0	1	0	0	1	0	1	0	1	0	1	1	0	1	0	0	1	0	1	0	1	0	1	1	0	1	0	4.2	4.2	4.2	63.352
NVE13727	NVE13727	3	3	3	NVE13727	1	3	3	3	3	1	1	3	2	2	2	1	1	1	1	1	3	1	1	3	2	2	2	1	1	1	1	1	3	1	1	3	2	2	2	1	1	1	1	1	11.2	11.2	11.2	43.01
NVE13735	NVE13735	7	7	7	NVE13735	1	7	7	7	5	5	6	5	5	5	4	3	1	0	2	3	5	5	6	5	5	5	4	3	1	0	2	3	5	5	6	5	5	5	4	3	1	0	2	3	18.5	18.5	18.5	57.082
NVE13741	NVE13741	4	4	4	NVE13741	1	4	4	4	0	0	0	0	0	0	0	0	0	3	4	4	0	0	0	0	0	0	0	0	0	3	4	4	0	0	0	0	0	0	0	0	0	3	4	4	10.4	10.4	10.4	68.945
NVE13747	NVE13747	9	9	9	NVE13747	1	9	9	9	9	7	7	9	9	8	9	7	7	9	9	9	9	7	7	9	9	8	9	7	7	9	9	9	9	7	7	9	9	8	9	7	7	9	9	9	36.6	36.6	36.6	20.45
NVE13748	NVE13748	2	2	2	NVE13748	1	2	2	2	1	1	2	1	1	1	1	1	1	1	1	1	1	1	2	1	1	1	1	1	1	1	1	1	1	1	2	1	1	1	1	1	1	1	1	1	5.3	5.3	5.3	46.148
NVE13749;NVE17508	NVE13749	11;1	11;1	11;1	NVE13749	2	11	11	11	8	9	9	6	7	7	5	7	6	6	8	8	8	9	9	6	7	7	5	7	6	6	8	8	8	9	9	6	7	7	5	7	6	6	8	8	45.5	45.5	45.5	37.975
NVE13751	NVE13751	1	1	1	NVE13751	1	1	1	1	1	1	1	1	1	1	1	1	1	1	1	1	1	1	1	1	1	1	1	1	1	1	1	1	1	1	1	1	1	1	1	1	1	1	1	1	6.6	6.6	6.6	20.122
NVE13784	NVE13784	3	3	3	NVE13784	1	3	3	3	3	1	1	3	1	1	1	0	1	1	0	0	3	1	1	3	1	1	1	0	1	1	0	0	3	1	1	3	1	1	1	0	1	1	0	0	6.5	6.5	6.5	74.345
NVE13787	NVE13787	6	6	6	NVE13787	1	6	6	6	2	4	3	4	4	4	2	3	3	4	4	3	2	4	3	4	4	4	2	3	3	4	4	3	2	4	3	4	4	4	2	3	3	4	4	3	6.6	6.6	6.6	118.31
NVE13794	NVE13794	11	11	11	NVE13794	1	11	11	11	6	8	7	8	7	8	7	5	5	6	5	5	6	8	7	8	7	8	7	5	5	6	5	5	6	8	7	8	7	8	7	5	5	6	5	5	30.7	30.7	30.7	59.974
NVE13796	NVE13796	4	4	4	NVE13796	1	4	4	4	3	3	3	1	0	0	3	4	4	3	2	1	3	3	3	1	0	0	3	4	4	3	2	1	3	3	3	1	0	0	3	4	4	3	2	1	24.3	24.3	24.3	25.082
NVE13799	NVE13799	6	6	6	NVE13799	1	6	6	6	5	4	4	4	5	4	3	3	5	4	4	5	5	4	4	4	5	4	3	3	5	4	4	5	5	4	4	4	5	4	3	3	5	4	4	5	23.3	23.3	23.3	35.895
NVE13802	NVE13802	4	4	4	NVE13802	1	4	4	4	3	2	2	4	2	3	4	3	3	2	3	3	3	2	2	4	2	3	4	3	3	2	3	3	3	2	2	4	2	3	4	3	3	2	3	3	3.9	3.9	3.9	206.06
NVE13803	NVE13803	6	6	6	NVE13803	1	6	6	6	5	4	5	3	2	4	3	3	0	1	3	4	5	4	5	3	2	4	3	3	0	1	3	4	5	4	5	3	2	4	3	3	0	1	3	4	12.4	12.4	12.4	74.357
NVE13805	NVE13805	6	6	6	NVE13805	1	6	6	6	6	4	6	5	5	4	5	5	4	3	3	4	6	4	6	5	5	4	5	5	4	3	3	4	6	4	6	5	5	4	5	5	4	3	3	4	13.2	13.2	13.2	39.449
NVE13823	NVE13823	5	5	4	NVE13823	1	5	5	4	2	4	2	2	4	3	2	3	3	2	3	4	2	4	2	2	4	3	2	3	3	2	3	4	2	3	1	2	3	2	2	3	3	2	2	3	1.5	1.5	1.2	628.02
NVE13829	NVE13829	6	1	1	NVE13829	1	6	1	1	2	3	4	0	0	1	4	4	4	4	4	2	0	0	0	0	0	0	1	1	1	1	1	1	0	0	0	0	0	0	1	1	1	1	1	1	6.6	1.6	1.6	149.44
NVE1383	NVE1383	4	4	4	NVE1383	1	4	4	4	3	2	2	3	4	3	3	2	2	3	3	3	3	2	2	3	4	3	3	2	2	3	3	3	3	2	2	3	4	3	3	2	2	3	3	3	19.3	19.3	19.3	39.678
NVE13830	NVE13830	2	2	2	NVE13830	1	2	2	2	2	2	2	1	2	2	1	2	2	1	2	2	2	2	2	1	2	2	1	2	2	1	2	2	2	2	2	1	2	2	1	2	2	1	2	2	16.4	16.4	16.4	19.537
NVE13840	NVE13840	5	2	1	NVE13840	1	5	2	1	4	5	5	4	4	4	2	2	2	3	3	2	1	2	2	1	1	1	0	0	0	1	1	0	0	1	1	0	0	0	0	0	0	0	0	0	42.5	27.6	11.5	9.3697
NVE13855	NVE13855	3	3	3	NVE13855	1	3	3	3	1	2	2	2	3	2	1	2	2	2	2	2	1	2	2	2	3	2	1	2	2	2	2	2	1	2	2	2	3	2	1	2	2	2	2	2	11.9	11.9	11.9	35.722
NVE13877	NVE13877	4	4	4	NVE13877	1	4	4	4	3	3	3	2	2	2	2	2	1	2	2	3	3	3	3	2	2	2	2	2	1	2	2	3	3	3	3	2	2	2	2	2	1	2	2	3	26	26	26	39.031
NVE13884	NVE13884	1	1	1	NVE13884	1	1	1	1	0	1	1	1	1	1	0	1	1	1	1	0	0	1	1	1	1	1	0	1	1	1	1	0	0	1	1	1	1	1	0	1	1	1	1	0	9.8	9.8	9.8	22.039
NVE13888	NVE13888	1	1	1	NVE13888	1	1	1	1	1	1	1	1	1	1	1	1	1	1	1	1	1	1	1	1	1	1	1	1	1	1	1	1	1	1	1	1	1	1	1	1	1	1	1	1	11.5	11.5	11.5	12.673
NVE13889	NVE13889	3	3	3	NVE13889	1	3	3	3	3	2	1	3	3	3	2	2	2	0	3	2	3	2	1	3	3	3	2	2	2	0	3	2	3	2	1	3	3	3	2	2	2	0	3	2	13.5	13.5	13.5	58.359
NVE1389	NVE1389	42	42	18	NVE1389	1	42	42	18	35	34	27	36	33	34	25	29	29	29	37	30	35	34	27	36	33	34	25	29	29	29	37	30	13	12	10	16	12	13	11	12	11	13	16	12	41	41	15.5	127.22
NVE1390	NVE1390	12	1	1	NVE1390	1	12	1	1	12	10	8	11	9	10	8	8	9	8	10	9	1	0	1	1	0	1	0	0	0	0	0	0	1	0	1	1	0	1	0	0	0	0	0	0	40.3	3.5	3.5	41.109
NVE13900	NVE13900	1	1	1	NVE13900	1	1	1	1	0	1	1	0	1	1	1	1	1	0	1	1	0	1	1	0	1	1	1	1	1	0	1	1	0	1	1	0	1	1	1	1	1	0	1	1	4.7	4.7	4.7	47.183
NVE13903	NVE13903	1	1	1	NVE13903	1	1	1	1	1	1	1	0	1	1	0	0	1	0	1	0	1	1	1	0	1	1	0	0	1	0	1	0	1	1	1	0	1	1	0	0	1	0	1	0	5.1	5.1	5.1	31.28
NVE13905;NVE4992	NVE13905;NVE4992	3;2	3;2	3;2	NVE13905;NVE4992	2	3	3	3	2	1	2	2	3	2	2	2	2	2	2	2	2	1	2	2	3	2	2	2	2	2	2	2	2	1	2	2	3	2	2	2	2	2	2	2	18.2	18.2	18.2	27.708
NVE13907	NVE13907	5	5	5	NVE13907	1	5	5	5	3	4	4	4	4	4	4	3	3	3	4	4	3	4	4	4	4	4	4	3	3	3	4	4	3	4	4	4	4	4	4	3	3	3	4	4	19	19	19	41.373
NVE1391;NVE18435	NVE1391	32;2	10;0	10;0	NVE1391	2	32	10	10	31	27	22	29	26	26	19	17	19	19	23	20	10	6	6	10	7	7	6	1	3	4	4	4	10	6	6	10	7	7	6	1	3	4	4	4	51.7	15.6	15.6	86.964
NVE13911	NVE13911	8	8	8	NVE13911	1	8	8	8	8	7	7	8	6	7	4	7	7	7	7	5	8	7	7	8	6	7	4	7	7	7	7	5	8	7	7	8	6	7	4	7	7	7	7	5	30.1	30.1	30.1	41.466
NVE13914	NVE13914	8	8	8	NVE13914	1	8	8	8	7	3	4	8	3	5	2	2	3	4	5	3	7	3	4	8	3	5	2	2	3	4	5	3	7	3	4	8	3	5	2	2	3	4	5	3	23.1	23.1	23.1	62.308
NVE13915	NVE13915	1	1	1	NVE13915	1	1	1	1	1	1	0	0	0	0	0	0	0	0	0	0	1	1	0	0	0	0	0	0	0	0	0	0	1	1	0	0	0	0	0	0	0	0	0	0	3.8	3.8	3.8	56.954
NVE13916;NVE23729	NVE13916	3;1	3;1	3;1	NVE13916	2	3	3	3	2	3	3	3	1	0	2	2	2	1	1	2	2	3	3	3	1	0	2	2	2	1	1	2	2	3	3	3	1	0	2	2	2	1	1	2	4.1	4.1	4.1	95.843
NVE1392	NVE1392	1	1	1	NVE1392	1	1	1	1	1	0	0	1	1	1	0	0	0	1	0	0	1	0	0	1	1	1	0	0	0	1	0	0	1	0	0	1	1	1	0	0	0	1	0	0	2	2	2	76.796
NVE13931	NVE13931	3	3	3	NVE13931	1	3	3	3	3	2	1	3	2	1	3	1	1	0	3	2	3	2	1	3	2	1	3	1	1	0	3	2	3	2	1	3	2	1	3	1	1	0	3	2	72.5	72.5	72.5	7.413
NVE13935	NVE13935	7	7	7	NVE13935	1	7	7	7	4	5	3	4	5	5	2	1	3	3	5	5	4	5	3	4	5	5	2	1	3	3	5	5	4	5	3	4	5	5	2	1	3	3	5	5	23.4	23.4	23.4	48.973
NVE19277;NVE13938	NVE19277;NVE13938	11;11	11;11	11;11	NVE19277;NVE13938	2	11	11	11	8	8	9	7	7	7	7	7	6	7	7	6	8	8	9	7	7	7	7	7	6	7	7	6	8	8	9	7	7	7	7	7	6	7	7	6	41	41	41	36.732
NVE1394;NVE23748	NVE1394;NVE23748	8;6	8;6	8;6	NVE1394;NVE23748	2	8	8	8	6	5	3	6	6	6	5	2	3	4	5	4	6	5	3	6	6	6	5	2	3	4	5	4	6	5	3	6	6	6	5	2	3	4	5	4	16.7	16.7	16.7	84.258
NVE13945	NVE13945	10	10	10	NVE13945	1	10	10	10	8	8	9	7	7	7	8	8	8	8	8	8	8	8	9	7	7	7	8	8	8	8	8	8	8	8	9	7	7	7	8	8	8	8	8	8	57.6	57.6	57.6	22.75
NVE13958	NVE13958	1	1	1	NVE13958	1	1	1	1	0	1	1	0	1	1	0	0	0	0	0	0	0	1	1	0	1	1	0	0	0	0	0	0	0	1	1	0	1	1	0	0	0	0	0	0	17	17	17	9.8875
NVE13964	NVE13964	9	9	9	NVE13964	1	9	9	9	7	8	8	9	8	8	7	7	7	4	7	7	7	8	8	9	8	8	7	7	7	4	7	7	7	8	8	9	8	8	7	7	7	4	7	7	26.4	26.4	26.4	42.748
NVE13968	NVE13968	3	3	3	NVE13968	1	3	3	3	3	3	2	2	2	2	3	2	1	3	2	2	3	3	2	2	2	2	3	2	1	3	2	2	3	3	2	2	2	2	3	2	1	3	2	2	31.9	31.9	31.9	20.822
NVE13978	NVE13978	8	8	8	NVE13978	1	8	8	8	5	6	6	5	4	6	4	3	3	5	4	5	5	6	6	5	4	6	4	3	3	5	4	5	5	6	6	5	4	6	4	3	3	5	4	5	27.8	27.8	27.8	47.043
NVE13982	NVE13982	2	2	2	NVE13982	1	2	2	2	2	2	2	2	1	2	2	2	1	2	2	1	2	2	2	2	1	2	2	2	1	2	2	1	2	2	2	2	1	2	2	2	1	2	2	1	29	29	29	7.868
NVE13984	NVE13984	6	6	6	NVE13984	1	6	6	6	4	5	3	5	5	5	6	4	4	4	4	4	4	5	3	5	5	5	6	4	4	4	4	4	4	5	3	5	5	5	6	4	4	4	4	4	22.9	22.9	22.9	28.284
NVE13991	NVE13991	3	3	3	NVE13991	1	3	3	3	3	3	3	3	3	3	3	3	2	3	3	3	3	3	3	3	3	3	3	3	2	3	3	3	3	3	3	3	3	3	3	3	2	3	3	3	17.4	17.4	17.4	12.982
NVE13994	NVE13994	2	2	2	NVE13994	1	2	2	2	2	2	2	2	2	2	1	0	2	2	2	1	2	2	2	2	2	2	1	0	2	2	2	1	2	2	2	2	2	2	1	0	2	2	2	1	6	6	6	67.439
NVE13996	NVE13996	2	2	2	NVE13996	1	2	2	2	1	2	2	1	1	1	1	1	1	1	2	2	1	2	2	1	1	1	1	1	1	1	2	2	1	2	2	1	1	1	1	1	1	1	2	2	6.6	6.6	6.6	110.47
NVE13998	NVE13998	1	1	1	NVE13998	1	1	1	1	0	0	0	0	0	0	0	0	0	1	0	0	0	0	0	0	0	0	0	0	0	1	0	0	0	0	0	0	0	0	0	0	0	1	0	0	3.3	3.3	3.3	41.712
NVE14008	NVE14008	1	1	1	NVE14008	1	1	1	1	0	0	0	0	0	0	0	1	0	0	1	1	0	0	0	0	0	0	0	1	0	0	1	1	0	0	0	0	0	0	0	1	0	0	1	1	12	12	12	9.5709
NVE14009;NVE4768	NVE14009;NVE4768	7;7	7;7	7;7	NVE14009;NVE4768	2	7	7	7	3	5	4	2	4	6	1	1	3	2	1	3	3	5	4	2	4	6	1	1	3	2	1	3	3	5	4	2	4	6	1	1	3	2	1	3	54.9	54.9	54.9	20.576
NVE14028	NVE14028	3	3	3	NVE14028	1	3	3	3	3	1	2	3	3	2	2	3	3	2	3	2	3	1	2	3	3	2	2	3	3	2	3	2	3	1	2	3	3	2	2	3	3	2	3	2	10.2	10.2	10.2	51.952
NVE14031	NVE14031	5	5	5	NVE14031	1	5	5	5	1	0	1	2	3	1	2	1	1	3	3	4	1	0	1	2	3	1	2	1	1	3	3	4	1	0	1	2	3	1	2	1	1	3	3	4	7.3	7.3	7.3	113.49
NVE14033	NVE14033	7	7	7	NVE14033	1	7	7	7	6	6	4	5	6	5	6	6	5	6	4	5	6	6	4	5	6	5	6	6	5	6	4	5	6	6	4	5	6	5	6	6	5	6	4	5	34.4	34.4	34.4	32.523
NVE14034	NVE14034	3	3	3	NVE14034	1	3	3	3	1	0	0	0	0	0	0	0	0	2	2	2	1	0	0	0	0	0	0	0	0	2	2	2	1	0	0	0	0	0	0	0	0	2	2	2	38.3	38.3	38.3	11.588
NVE14036;NVE22347	NVE14036;NVE22347	6;3	6;3	6;3	NVE14036;NVE22347	2	6	6	6	4	5	5	6	4	5	4	4	4	4	4	4	4	5	5	6	4	5	4	4	4	4	4	4	4	5	5	6	4	5	4	4	4	4	4	4	20.9	20.9	20.9	48.571
NVE14065	NVE14065	2	2	2	NVE14065	1	2	2	2	1	1	1	1	0	1	2	1	0	1	2	1	1	1	1	1	0	1	2	1	0	1	2	1	1	1	1	1	0	1	2	1	0	1	2	1	23.5	23.5	23.5	19.053
NVE14073	NVE14073	1	1	1	NVE14073	1	1	1	1	1	1	1	1	1	1	0	0	0	0	0	0	1	1	1	1	1	1	0	0	0	0	0	0	1	1	1	1	1	1	0	0	0	0	0	0	1.4	1.4	1.4	87.846
NVE14082;NVE10997;NVE14081	NVE14082	13;6;4	13;6;4	13;6;4	NVE14082	3	13	13	13	10	9	8	10	8	8	9	10	9	9	10	10	10	9	8	10	8	8	9	10	9	9	10	10	10	9	8	10	8	8	9	10	9	9	10	10	36.9	36.9	36.9	60.79
NVE14083	NVE14083	7	7	7	NVE14083	1	7	7	7	5	7	6	6	5	7	4	3	2	3	3	4	5	7	6	6	5	7	4	3	2	3	3	4	5	7	6	6	5	7	4	3	2	3	3	4	55.2	55.2	55.2	20.387
NVE14084	NVE14084	1	1	1	NVE14084	1	1	1	1	1	1	1	1	1	1	1	0	1	1	1	1	1	1	1	1	1	1	1	0	1	1	1	1	1	1	1	1	1	1	1	0	1	1	1	1	8.5	8.5	8.5	26.558
NVE14116	NVE14116	1	1	1	NVE14116	1	1	1	1	0	0	0	0	0	0	1	1	1	1	1	1	0	0	0	0	0	0	1	1	1	1	1	1	0	0	0	0	0	0	1	1	1	1	1	1	12.2	12.2	12.2	19.773
NVE14118	NVE14118	6	6	6	NVE14118	1	6	6	6	6	4	6	5	6	6	1	4	4	3	4	3	6	4	6	5	6	6	1	4	4	3	4	3	6	4	6	5	6	6	1	4	4	3	4	3	25.5	25.5	25.5	33.112
NVE14124	NVE14124	2	2	2	NVE14124	1	2	2	2	0	1	0	1	0	0	2	0	0	1	1	1	0	1	0	1	0	0	2	0	0	1	1	1	0	1	0	1	0	0	2	0	0	1	1	1	2.5	2.5	2.5	118.51
NVE14127	NVE14127	3	1	1	NVE14127	1	3	1	1	2	3	2	2	2	2	1	3	1	1	2	2	1	1	1	1	1	1	0	1	0	0	0	0	1	1	1	1	1	1	0	1	0	0	0	0	8.8	4	4	45.934
NVE1413	NVE1413	1	1	1	NVE1413	1	1	1	1	0	0	0	1	1	1	1	1	1	0	0	0	0	0	0	1	1	1	1	1	1	0	0	0	0	0	0	1	1	1	1	1	1	0	0	0	5.4	5.4	5.4	58.733
NVE14131	NVE14131	1	1	1	NVE14131	1	1	1	1	1	1	1	1	1	1	1	1	1	1	1	1	1	1	1	1	1	1	1	1	1	1	1	1	1	1	1	1	1	1	1	1	1	1	1	1	11.6	11.6	11.6	13.695
NVE14143;NVE22571	NVE14143;NVE22571	1;1	1;1	1;1	NVE14143;NVE22571	2	1	1	1	1	1	1	1	1	1	0	0	0	1	1	1	1	1	1	1	1	1	0	0	0	1	1	1	1	1	1	1	1	1	0	0	0	1	1	1	10.4	10.4	10.4	18.215
NVE14151	NVE14151	4	1	1	NVE14151	1	4	1	1	1	1	1	2	1	1	2	2	1	0	3	2	1	1	1	1	0	1	1	1	1	0	1	1	1	1	1	1	0	1	1	1	1	0	1	1	18.4	6.6	6.6	22.931
NVE1416	NVE1416	1	1	1	NVE1416	1	1	1	1	1	0	0	1	1	0	0	0	0	1	1	0	1	0	0	1	1	0	0	0	0	1	1	0	1	0	0	1	1	0	0	0	0	1	1	0	3.8	3.8	3.8	57.362
NVE14162	NVE14162	2	2	2	NVE14162	1	2	2	2	2	1	0	2	0	0	2	0	0	1	0	0	2	1	0	2	0	0	2	0	0	1	0	0	2	1	0	2	0	0	2	0	0	1	0	0	3.8	3.8	3.8	69.408
NVE14164	NVE14164	4	4	4	NVE14164	1	4	4	4	3	3	1	3	2	2	2	2	2	3	2	2	3	3	1	3	2	2	2	2	2	3	2	2	3	3	1	3	2	2	2	2	2	3	2	2	3.3	3.3	3.3	180.76
NVE14167	NVE14167	8	8	7	NVE14167	1	8	8	7	3	4	4	5	3	3	4	4	5	5	6	5	3	4	4	5	3	3	4	4	5	5	6	5	2	3	3	4	2	2	3	3	4	4	5	4	10.1	10.1	9.7	226.14
NVE1417	NVE1417	2	2	2	NVE1417	1	2	2	2	0	1	2	1	1	1	1	0	1	1	1	2	0	1	2	1	1	1	1	0	1	1	1	2	0	1	2	1	1	1	1	0	1	1	1	2	2.4	2.4	2.4	201.89
NVE18325;NVE14173	NVE18325;NVE14173	2;2	2;2	2;2	NVE18325;NVE14173	2	2	2	2	2	2	2	2	2	2	1	1	2	2	1	1	2	2	2	2	2	2	1	1	2	2	1	1	2	2	2	2	2	2	1	1	2	2	1	1	12.5	12.5	12.5	27.41
NVE14186;NVE20368	NVE14186;NVE20368	16;8	16;8	16;8	NVE14186;NVE20368	2	16	16	16	13	12	13	13	14	15	10	11	11	11	14	14	13	12	13	13	14	15	10	11	11	11	14	14	13	12	13	13	14	15	10	11	11	11	14	14	61.6	61.6	61.6	30.653
NVE14188;NVE20370	NVE14188	9;2	9;2	9;2	NVE14188	2	9	9	9	5	9	5	6	5	5	5	6	6	5	5	6	5	9	5	6	5	5	5	6	6	5	5	6	5	9	5	6	5	5	5	6	6	5	5	6	44.5	44.5	44.5	35.76
NVE14190	NVE14190	4	4	4	NVE14190	1	4	4	4	4	2	3	2	3	3	1	2	2	1	2	3	4	2	3	2	3	3	1	2	2	1	2	3	4	2	3	2	3	3	1	2	2	1	2	3	10.3	10.3	10.3	67.933
NVE14192;NVE14636	NVE14192	3;1	3;1	3;1	NVE14192	2	3	3	3	2	1	0	1	1	1	1	0	0	0	1	0	2	1	0	1	1	1	1	0	0	0	1	0	2	1	0	1	1	1	1	0	0	0	1	0	12	12	12	68.021
NVE14193;NVE14635	NVE14193	9;4	9;4	9;4	NVE14193	2	9	9	9	8	7	7	7	7	6	8	7	8	7	9	8	8	7	7	7	7	6	8	7	8	7	9	8	8	7	7	7	7	6	8	7	8	7	9	8	33.7	33.7	33.7	30.901
NVE14194	NVE14194	5	5	5	NVE14194	1	5	5	5	5	3	3	4	2	3	4	3	3	3	3	4	5	3	3	4	2	3	4	3	3	3	3	4	5	3	3	4	2	3	4	3	3	3	3	4	47.4	47.4	47.4	28.408
NVE1420;NVE1422;NVE1418	NVE1420	4;1;1	4;1;1	4;1;1	NVE1420	3	4	4	4	3	3	3	3	3	3	1	2	2	1	2	2	3	3	3	3	3	3	1	2	2	1	2	2	3	3	3	3	3	3	1	2	2	1	2	2	10.3	10.3	10.3	65.989
NVE14208	NVE14208	15	15	15	NVE14208	1	15	15	15	11	13	11	11	13	11	10	7	7	8	11	10	11	13	11	11	13	11	10	7	7	8	11	10	11	13	11	11	13	11	10	7	7	8	11	10	25.7	25.7	25.7	100.97
NVE14211	NVE14211	4	4	4	NVE14211	1	4	4	4	4	3	3	4	3	3	4	4	3	4	4	3	4	3	3	4	3	3	4	4	3	4	4	3	4	3	3	4	3	3	4	4	3	4	4	3	50	50	50	19.655
NVE14212	NVE14212	3	3	3	NVE14212	1	3	3	3	2	2	1	3	1	1	2	1	1	3	2	2	2	2	1	3	1	1	2	1	1	3	2	2	2	2	1	3	1	1	2	1	1	3	2	2	13	13	13	44.445
NVE14217	NVE14217	1	1	1	NVE14217	1	1	1	1	1	1	1	1	1	1	1	1	1	0	1	1	1	1	1	1	1	1	1	1	1	0	1	1	1	1	1	1	1	1	1	1	1	0	1	1	2.8	2.8	2.8	71.304
NVE14220	NVE14220	10	10	10	NVE14220	1	10	10	10	6	8	9	9	9	9	8	6	8	7	6	7	6	8	9	9	9	9	8	6	8	7	6	7	6	8	9	9	9	9	8	6	8	7	6	7	15.4	15.4	15.4	128.39
NVE14227;NVE22644	NVE14227	10;2	10;2	10;2	NVE14227	2	10	10	10	9	9	10	10	9	8	9	8	7	7	8	8	9	9	10	10	9	8	9	8	7	7	8	8	9	9	10	10	9	8	9	8	7	7	8	8	25.7	25.7	25.7	82.555
NVE14238	NVE14238	2	2	2	NVE14238	1	2	2	2	1	2	2	1	1	1	1	1	1	1	2	1	1	2	2	1	1	1	1	1	1	1	2	1	1	2	2	1	1	1	1	1	1	1	2	1	7.2	7.2	7.2	49.718
NVE14249	NVE14249	4	4	4	NVE14249	1	4	4	4	1	2	4	1	2	4	2	2	1	2	2	2	1	2	4	1	2	4	2	2	1	2	2	2	1	2	4	1	2	4	2	2	1	2	2	2	4.9	4.9	4.9	142.68
NVE14253;NVE5575	NVE14253;NVE5575	3;2	3;2	3;2	NVE14253;NVE5575	2	3	3	3	3	1	1	2	1	1	0	1	1	1	1	0	3	1	1	2	1	1	0	1	1	1	1	0	3	1	1	2	1	1	0	1	1	1	1	0	11.2	11.2	11.2	52.415
NVE14254;NVE24565	NVE14254	3;1	3;1	3;1	NVE14254	2	3	3	3	3	2	1	3	2	1	1	2	2	2	2	2	3	2	1	3	2	1	1	2	2	2	2	2	3	2	1	3	2	1	1	2	2	2	2	2	7	7	7	72.979
NVE14256	NVE14256	1	1	1	NVE14256	1	1	1	1	0	0	0	0	1	1	0	1	1	0	1	1	0	0	0	0	1	1	0	1	1	0	1	1	0	0	0	0	1	1	0	1	1	0	1	1	3.2	3.2	3.2	49.026
NVE14260	NVE14260	2	2	2	NVE14260	1	2	2	2	1	1	2	1	1	1	1	1	1	1	0	0	1	1	2	1	1	1	1	1	1	1	0	0	1	1	2	1	1	1	1	1	1	1	0	0	11.9	11.9	11.9	29.592
NVE14265	NVE14265	3	3	3	NVE14265	1	3	3	3	3	3	3	2	3	2	1	1	1	1	1	1	3	3	3	2	3	2	1	1	1	1	1	1	3	3	3	2	3	2	1	1	1	1	1	1	29.3	29.3	29.3	15.862
NVE14274	NVE14274	7	7	7	NVE14274	1	7	7	7	4	5	4	4	5	5	4	5	4	3	4	5	4	5	4	4	5	5	4	5	4	3	4	5	4	5	4	4	5	5	4	5	4	3	4	5	17.5	17.5	17.5	71.774
NVE14278	NVE14278	1	1	1	NVE14278	1	1	1	1	0	1	1	1	1	0	1	1	1	0	1	1	0	1	1	1	1	0	1	1	1	0	1	1	0	1	1	1	1	0	1	1	1	0	1	1	7.8	7.8	7.8	20.687
NVE14279	NVE14279	1	1	1	NVE14279	1	1	1	1	1	1	0	1	1	0	1	0	0	1	1	0	1	1	0	1	1	0	1	0	0	1	1	0	1	1	0	1	1	0	1	0	0	1	1	0	2	2	2	92.964
NVE14288	NVE14288	8	8	8	NVE14288	1	8	8	8	7	8	8	6	8	8	7	8	7	6	7	6	7	8	8	6	8	8	7	8	7	6	7	6	7	8	8	6	8	8	7	8	7	6	7	6	27.8	27.8	27.8	32.056
NVE14289;NVE16932	NVE14289	20;3	20;3	19;3	NVE14289	2	20	20	19	18	13	14	15	12	12	13	14	11	9	13	12	18	13	14	15	12	12	13	14	11	9	13	12	17	12	13	14	11	11	12	13	10	8	12	11	23.8	23.8	23.1	146.81
NVE14291;NVE4151	NVE14291;NVE4151	14;9	14;9	14;9	NVE14291;NVE4151	2	14	14	14	6	6	7	7	7	7	10	10	9	8	9	10	6	6	7	7	7	7	10	10	9	8	9	10	6	6	7	7	7	7	10	10	9	8	9	10	31	31	31	77.507
NVE14292	NVE14292	4	4	4	NVE14292	1	4	4	4	3	3	2	3	3	3	4	3	4	4	4	4	3	3	2	3	3	3	4	3	4	4	4	4	3	3	2	3	3	3	4	3	4	4	4	4	16	16	16	46.396
NVE14295;NVE14294	NVE14295;NVE14294	1;1	1;1	1;1	NVE14295;NVE14294	2	1	1	1	0	0	0	1	0	0	0	0	0	0	0	0	0	0	0	1	0	0	0	0	0	0	0	0	0	0	0	1	0	0	0	0	0	0	0	0	12.3	12.3	12.3	21.619
NVE14303	NVE14303	2	2	2	NVE14303	1	2	2	2	2	2	2	2	2	2	2	2	2	2	1	2	2	2	2	2	2	2	2	2	2	2	1	2	2	2	2	2	2	2	2	2	2	2	1	2	11.9	11.9	11.9	19.438
NVE18810;NVE14307	NVE18810;NVE14307	1;1	1;1	1;1	NVE18810;NVE14307	2	1	1	1	0	0	0	1	0	1	0	0	0	0	0	0	0	0	0	1	0	1	0	0	0	0	0	0	0	0	0	1	0	1	0	0	0	0	0	0	62.7	62.7	62.7	6.5903
NVE14310	NVE14310	2	2	2	NVE14310	1	2	2	2	1	1	0	1	1	0	1	1	2	1	2	2	1	1	0	1	1	0	1	1	2	1	2	2	1	1	0	1	1	0	1	1	2	1	2	2	6.8	6.8	6.8	41.076
NVE16073;NVE14317	NVE16073;NVE14317	2;2	2;2	2;2	NVE16073;NVE14317	2	2	2	2	1	2	2	0	0	1	1	0	1	1	1	1	1	2	2	0	0	1	1	0	1	1	1	1	1	2	2	0	0	1	1	0	1	1	1	1	15.7	15.7	15.7	38.196
NVE16077;NVE14320	NVE16077;NVE14320	5;5	5;5	5;5	NVE16077;NVE14320	2	5	5	5	2	4	3	2	5	4	2	3	3	3	4	3	2	4	3	2	5	4	2	3	3	3	4	3	2	4	3	2	5	4	2	3	3	3	4	3	18.6	18.6	18.6	31.342
NVE14333;NVE20882;NVE8058;NVE19246	NVE14333;NVE20882;NVE8058;NVE19246	2;1;1;1	2;1;1;1	2;1;1;1	NVE14333;NVE20882;NVE8058;NVE19246	4	2	2	2	2	2	2	2	2	2	2	2	2	2	2	2	2	2	2	2	2	2	2	2	2	2	2	2	2	2	2	2	2	2	2	2	2	2	2	2	6.8	6.8	6.8	400.42
NVE14339	NVE14339	4	4	4	NVE14339	1	4	4	4	3	4	4	3	3	3	2	3	3	2	3	3	3	4	4	3	3	3	2	3	3	2	3	3	3	4	4	3	3	3	2	3	3	2	3	3	28.7	28.7	28.7	24.893
NVE14346	NVE14346	4	4	4	NVE14346	1	4	4	4	3	1	2	3	3	2	2	2	1	3	1	1	3	1	2	3	3	2	2	2	1	3	1	1	3	1	2	3	3	2	2	2	1	3	1	1	11.8	11.8	11.8	68.727
NVE14353	NVE14353	3	3	3	NVE14353	1	3	3	3	3	3	3	2	3	3	2	2	2	2	2	2	3	3	3	2	3	3	2	2	2	2	2	2	3	3	3	2	3	3	2	2	2	2	2	2	8.9	8.9	8.9	51.278
NVE14362;NVE19283	NVE14362	13;5	2;2	0;0	NVE14362	2	13	2	0	11	10	10	10	10	8	5	3	0	5	3	2	1	0	0	1	0	0	1	0	0	2	1	1	0	0	0	0	0	0	0	0	0	0	0	0	60.5	12.8	0	19.889
NVE14367	NVE14367	2	1	1	NVE14367	1	2	1	1	2	2	1	2	2	2	2	2	1	2	1	1	1	1	1	1	1	1	1	1	1	1	1	1	1	1	1	1	1	1	1	1	1	1	1	1	50.5	41.8	41.8	9.1126
NVE14392	NVE14392	1	1	1	NVE14392	1	1	1	1	1	1	1	0	0	0	1	1	1	1	1	1	1	1	1	0	0	0	1	1	1	1	1	1	1	1	1	0	0	0	1	1	1	1	1	1	15.5	15.5	15.5	12.403
NVE14400	NVE14400	2	2	2	NVE14400	1	2	2	2	0	1	1	0	2	1	0	0	0	0	0	0	0	1	1	0	2	1	0	0	0	0	0	0	0	1	1	0	2	1	0	0	0	0	0	0	10.2	10.2	10.2	42.091
NVE14409	NVE14409	4	1	1	NVE14409	1	4	1	1	2	2	4	3	3	3	2	2	2	2	2	1	1	0	1	1	0	1	1	0	0	1	0	0	1	0	1	1	0	1	1	0	0	1	0	0	20.6	7.8	7.8	42.4
NVE14412	NVE14412	1	1	1	NVE14412	1	1	1	1	0	1	1	0	0	1	0	0	0	0	0	1	0	1	1	0	0	1	0	0	0	0	0	1	0	1	1	0	0	1	0	0	0	0	0	1	17.9	17.9	17.9	18.184
NVE14413	NVE14413	2	2	2	NVE14413	1	2	2	2	1	0	0	1	1	1	2	1	1	1	1	0	1	0	0	1	1	1	2	1	1	1	1	0	1	0	0	1	1	1	2	1	1	1	1	0	7.5	7.5	7.5	29.247
NVE14417	NVE14417	1	1	1	NVE14417	1	1	1	1	1	1	1	1	1	1	1	1	1	1	1	1	1	1	1	1	1	1	1	1	1	1	1	1	1	1	1	1	1	1	1	1	1	1	1	1	5.4	5.4	5.4	22.919
NVE14419	NVE14419	1	1	1	NVE14419	1	1	1	1	1	1	0	1	1	0	1	0	1	0	1	1	1	1	0	1	1	0	1	0	1	0	1	1	1	1	0	1	1	0	1	0	1	0	1	1	2.6	2.6	2.6	69.408
NVE14422	NVE14422	18	18	17	NVE14422	1	18	18	17	16	15	14	16	14	14	13	10	11	14	14	13	16	15	14	16	14	14	13	10	11	14	14	13	16	14	13	16	13	13	13	9	10	14	13	12	43.1	43.1	40.7	52.048
NVE14423	NVE14423	4	2	2	NVE14423	1	4	2	2	3	3	2	3	3	3	2	1	3	3	2	4	1	1	1	1	1	1	1	0	1	2	0	2	1	1	1	1	1	1	1	0	1	2	0	2	19.3	13.1	13.1	41.896
NVE14426;NVE14424	NVE14426	11;2	10;2	8;2	NVE14426	2	11	10	8	11	6	5	8	7	7	4	3	6	5	7	6	10	5	4	7	6	6	3	2	5	4	6	5	8	3	3	5	4	4	2	1	3	3	4	3	34.5	32.3	27.1	50.338
NVE14427	NVE14427	5	4	4	NVE14427	1	5	4	4	4	4	5	5	5	3	3	2	3	3	5	3	3	3	4	4	4	3	3	2	3	3	4	3	3	3	4	4	4	3	3	2	3	3	4	3	31.9	28.3	28.3	34.176
NVE14448;NVE14449	NVE14448;NVE14449	2;1	1;0	1;0	NVE14448;NVE14449	2	2	1	1	0	0	1	1	1	1	1	1	1	1	2	2	0	0	0	0	0	0	0	0	0	0	1	1	0	0	0	0	0	0	0	0	0	0	1	1	18.6	12.4	12.4	20.109
NVE14454	NVE14454	1	1	1	NVE14454	1	1	1	1	0	0	1	0	0	1	0	0	1	0	0	1	0	0	1	0	0	1	0	0	1	0	0	1	0	0	1	0	0	1	0	0	1	0	0	1	5.7	5.7	5.7	27.074
NVE14456	NVE14456	3	3	3	NVE14456	1	3	3	3	3	2	2	3	3	2	3	3	3	3	2	2	3	2	2	3	3	2	3	3	3	3	2	2	3	2	2	3	3	2	3	3	3	3	2	2	45.5	45.5	45.5	11.187
NVE14462	NVE14462	12	12	12	NVE14462	1	12	12	12	12	10	10	10	9	9	8	7	8	8	9	8	12	10	10	10	9	9	8	7	8	8	9	8	12	10	10	10	9	9	8	7	8	8	9	8	30.6	30.6	30.6	52.331
NVE14464	NVE14464	2	2	2	NVE14464	1	2	2	2	2	2	0	2	2	2	1	1	1	1	1	2	2	2	0	2	2	2	1	1	1	1	1	2	2	2	0	2	2	2	1	1	1	1	1	2	10.1	10.1	10.1	36.24
NVE14470	NVE14470	2	2	2	NVE14470	1	2	2	2	2	2	2	2	2	2	1	0	1	0	1	0	2	2	2	2	2	2	1	0	1	0	1	0	2	2	2	2	2	2	1	0	1	0	1	0	35.2	35.2	35.2	9.7197
NVE14485	NVE14485	14	14	14	NVE14485	1	14	14	14	12	11	10	13	11	11	10	10	9	7	10	9	12	11	10	13	11	11	10	10	9	7	10	9	12	11	10	13	11	11	10	10	9	7	10	9	22	22	22	79.085
NVE14487	NVE14487	14	14	14	NVE14487	1	14	14	14	10	11	10	10	9	10	6	6	8	5	9	6	10	11	10	10	9	10	6	6	8	5	9	6	10	11	10	10	9	10	6	6	8	5	9	6	21.7	21.7	21.7	102.17
NVE14492;NVE25572	NVE14492;NVE25572	3;2	3;2	3;2	NVE14492;NVE25572	2	3	3	3	2	3	2	2	2	1	1	2	1	2	3	1	2	3	2	2	2	1	1	2	1	2	3	1	2	3	2	2	2	1	1	2	1	2	3	1	21.8	21.8	21.8	27.859
NVE14498	NVE14498	1	1	1	NVE14498	1	1	1	1	1	1	1	1	1	1	1	1	1	1	1	1	1	1	1	1	1	1	1	1	1	1	1	1	1	1	1	1	1	1	1	1	1	1	1	1	2.8	2.8	2.8	48.678
NVE14503	NVE14503	1	1	1	NVE14503	1	1	1	1	1	1	1	1	1	1	0	0	0	0	1	0	1	1	1	1	1	1	0	0	0	0	1	0	1	1	1	1	1	1	0	0	0	0	1	0	10.3	10.3	10.3	19.436
NVE14510	NVE14510	2	2	2	NVE14510	1	2	2	2	2	2	2	2	2	2	2	2	2	2	2	1	2	2	2	2	2	2	2	2	2	2	2	1	2	2	2	2	2	2	2	2	2	2	2	1	8.3	8.3	8.3	26.305
NVE14517	NVE14517	3	3	3	NVE14517	1	3	3	3	3	2	2	2	2	2	2	2	2	2	1	2	3	2	2	2	2	2	2	2	2	2	1	2	3	2	2	2	2	2	2	2	2	2	1	2	25.6	25.6	25.6	17.088
NVE14526	NVE14526	29	29	29	NVE14526	1	29	29	29	25	23	22	25	21	21	24	18	21	21	23	20	25	23	22	25	21	21	24	18	21	21	23	20	25	23	22	25	21	21	24	18	21	21	23	20	67.8	67.8	67.8	54.611
NVE14528	NVE14528	1	1	1	NVE14528	1	1	1	1	1	1	0	0	0	0	0	0	1	0	0	0	1	1	0	0	0	0	0	0	1	0	0	0	1	1	0	0	0	0	0	0	1	0	0	0	1.8	1.8	1.8	100.77
NVE14548	NVE14548	1	1	1	NVE14548	1	1	1	1	1	1	1	1	1	1	1	1	1	1	1	1	1	1	1	1	1	1	1	1	1	1	1	1	1	1	1	1	1	1	1	1	1	1	1	1	1.8	1.8	1.8	54.728
NVE14551;NVE23628	NVE14551;NVE23628	2;1	1;1	1;1	NVE14551;NVE23628	2	2	1	1	1	1	1	1	2	2	0	1	1	0	0	1	1	1	1	1	1	1	0	0	0	0	0	0	1	1	1	1	1	1	0	0	0	0	0	0	6.4	4	4	33.122
NVE14552	NVE14552	190	190	187	NVE14552	1	190	190	187	167	168	164	160	162	161	165	165	162	163	166	164	167	168	164	160	162	161	165	165	162	163	166	164	165	166	162	158	161	160	163	162	159	161	163	161	68.2	68.2	67.4	222.48
NVE14556	NVE14556	1	1	1	NVE14556	1	1	1	1	1	1	1	1	1	1	0	0	0	1	0	1	1	1	1	1	1	1	0	0	0	1	0	1	1	1	1	1	1	1	0	0	0	1	0	1	5.4	5.4	5.4	29.045
NVE14558	NVE14558	6	6	6	NVE14558	1	6	6	6	5	5	6	5	3	5	3	2	2	4	4	5	5	5	6	5	3	5	3	2	2	4	4	5	5	5	6	5	3	5	3	2	2	4	4	5	10.1	10.1	10.1	78.456
NVE14559	NVE14559	1	1	1	NVE14559	1	1	1	1	1	1	1	1	0	1	0	0	0	0	0	0	1	1	1	1	0	1	0	0	0	0	0	0	1	1	1	1	0	1	0	0	0	0	0	0	6.2	6.2	6.2	30.17
NVE26144;NVE14564	NVE26144;NVE14564	2;2	2;2	2;2	NVE26144;NVE14564	2	2	2	2	2	2	2	2	2	2	2	2	1	2	2	1	2	2	2	2	2	2	2	2	1	2	2	1	2	2	2	2	2	2	2	2	1	2	2	1	18.7	18.7	18.7	15.74
NVE14569	NVE14569	1	1	1	NVE14569	1	1	1	1	0	0	0	0	0	0	1	1	1	1	1	1	0	0	0	0	0	0	1	1	1	1	1	1	0	0	0	0	0	0	1	1	1	1	1	1	4.6	4.6	4.6	30.374
NVE14575	NVE14575	3	3	3	NVE14575	1	3	3	3	3	2	2	2	2	2	2	1	2	2	2	2	3	2	2	2	2	2	2	1	2	2	2	2	3	2	2	2	2	2	2	1	2	2	2	2	5.6	5.6	5.6	73.846
NVE14578	NVE14578	1	1	1	NVE14578	1	1	1	1	0	1	1	0	0	0	0	0	0	0	0	0	0	1	1	0	0	0	0	0	0	0	0	0	0	1	1	0	0	0	0	0	0	0	0	0	2.3	2.3	2.3	63.649
NVE14579	NVE14579	6	6	6	NVE14579	1	6	6	6	4	4	4	5	4	4	3	2	3	2	2	3	4	4	4	5	4	4	3	2	3	2	2	3	4	4	4	5	4	4	3	2	3	2	2	3	41.6	41.6	41.6	19.678
NVE14581	NVE14581	2	2	2	NVE14581	1	2	2	2	2	1	2	2	1	1	2	2	1	0	2	1	2	1	2	2	1	1	2	2	1	0	2	1	2	1	2	2	1	1	2	2	1	0	2	1	6.3	6.3	6.3	61.295
NVE14583	NVE14583	8	8	4	NVE14583	1	8	8	4	5	4	3	5	6	5	5	5	3	5	4	4	5	4	3	5	6	5	5	5	3	5	4	4	3	2	2	3	3	3	2	2	0	3	1	1	23	23	13.8	67.821
NVE14585	NVE14585	2	2	2	NVE14585	1	2	2	2	2	1	1	1	1	2	1	1	1	1	1	1	2	1	1	1	1	2	1	1	1	1	1	1	2	1	1	1	1	2	1	1	1	1	1	1	27.9	27.9	27.9	19.245
NVE14592	NVE14592	3	3	3	NVE14592	1	3	3	3	2	1	1	2	2	2	2	1	1	0	1	2	2	1	1	2	2	2	2	1	1	0	1	2	2	1	1	2	2	2	2	1	1	0	1	2	14.8	14.8	14.8	36.822
NVE14609	NVE14609	3	3	3	NVE14609	1	3	3	3	3	2	2	3	2	1	2	1	2	2	2	2	3	2	2	3	2	1	2	1	2	2	2	2	3	2	2	3	2	1	2	1	2	2	2	2	18.9	18.9	18.9	14.935
NVE14610	NVE14610	11	11	11	NVE14610	1	11	11	11	6	3	4	9	4	5	6	3	4	5	4	4	6	3	4	9	4	5	6	3	4	5	4	4	6	3	4	9	4	5	6	3	4	5	4	4	24.5	24.5	24.5	69.534
NVE14614	NVE14614	1	1	1	NVE14614	1	1	1	1	1	0	0	1	1	1	1	1	1	0	1	1	1	0	0	1	1	1	1	1	1	0	1	1	1	0	0	1	1	1	1	1	1	0	1	1	2.2	2.2	2.2	56.226
NVE17033;NVE14617	NVE17033;NVE14617	1;1	1;1	1;1	NVE17033;NVE14617	2	1	1	1	1	1	1	1	1	1	1	1	1	1	1	1	1	1	1	1	1	1	1	1	1	1	1	1	1	1	1	1	1	1	1	1	1	1	1	1	25.3	25.3	25.3	10.553
NVE14644	NVE14644	2	2	2	NVE14644	1	2	2	2	1	2	2	2	2	2	1	1	2	0	2	2	1	2	2	2	2	2	1	1	2	0	2	2	1	2	2	2	2	2	1	1	2	0	2	2	7.1	7.1	7.1	37.19
NVE14646	NVE14646	1	1	1	NVE14646	1	1	1	1	1	1	1	1	1	1	0	0	0	1	0	0	1	1	1	1	1	1	0	0	0	1	0	0	1	1	1	1	1	1	0	0	0	1	0	0	1.8	1.8	1.8	149.24
NVE14649	NVE14649	2	2	2	NVE14649	1	2	2	2	2	1	1	2	1	0	1	2	1	2	2	1	2	1	1	2	1	0	1	2	1	2	2	1	2	1	1	2	1	0	1	2	1	2	2	1	7.3	7.3	7.3	88.648
NVE14651	NVE14651	3	3	3	NVE14651	1	3	3	3	2	2	2	2	2	2	1	2	2	1	2	2	2	2	2	2	2	2	1	2	2	1	2	2	2	2	2	2	2	2	1	2	2	1	2	2	5.1	5.1	5.1	125.54
NVE14659	NVE14659	3	3	3	NVE14659	1	3	3	3	3	3	3	3	3	3	3	2	3	2	2	3	3	3	3	3	3	3	3	2	3	2	2	3	3	3	3	3	3	3	3	2	3	2	2	3	73.7	73.7	73.7	6.3151
NVE14660	NVE14660	4	3	3	NVE14660	1	4	3	3	4	3	4	2	3	2	0	0	0	0	0	1	3	2	3	2	2	1	0	0	0	0	0	1	3	2	3	2	2	1	0	0	0	0	0	1	44.3	35.2	35.2	13.468
NVE14663	NVE14663	2	1	1	NVE14663	1	2	1	1	2	2	2	1	2	1	0	0	0	0	0	0	1	1	1	1	1	0	0	0	0	0	0	0	1	1	1	1	1	0	0	0	0	0	0	0	12.2	6.1	6.1	39.533
NVE14667;NVE14668	NVE14667;NVE14668	4;3	1;1	1;1	NVE14667;NVE14668	2	4	1	1	4	4	4	2	4	4	3	3	2	2	2	2	1	1	1	0	1	1	1	1	1	1	1	1	1	1	1	0	1	1	1	1	1	1	1	1	29.6	4.9	4.9	24.162
NVE14675;NVE13647;NVE16268;NVE5581;NVE15628;NVE15629;NVE11133;NVE663;NVE2041;NVE11139;NVE26231;NVE5815;NVE22807;NVE579;NVE16264;NVE1961;NVE4923;NVE11137;NVE662;NVE11135;NVE1960;NVE16270	NVE14675;NVE13647;NVE16268;NVE5581	3;2;2;2;1;1;1;1;1;1;1;1;1;1;1;1;1;1;1;1;1;1	3;2;2;2;1;1;1;1;1;1;1;1;1;1;1;1;1;1;1;1;1;1	2;1;1;1;1;1;0;0;0;1;1;0;1;1;1;1;0;0;1;0;1;1	NVE14675;NVE13647;NVE16268;NVE5581	22	3	3	2	2	2	1	1	1	1	1	0	2	1	1	2	2	2	1	1	1	1	1	0	2	1	1	2	1	1	0	1	0	0	1	0	1	1	1	1	5.8	5.8	4.2	89.315
NVE14694;NVE4333	NVE14694	3;1	3;1	3;1	NVE14694	2	3	3	3	1	2	2	1	2	2	2	2	1	2	1	1	1	2	2	1	2	2	2	2	1	2	1	1	1	2	2	1	2	2	2	2	1	2	1	1	31.8	31.8	31.8	30.653
NVE14700	NVE14700	26	26	26	NVE14700	1	26	26	26	22	19	20	21	23	23	17	19	19	17	20	19	22	19	20	21	23	23	17	19	19	17	20	19	22	19	20	21	23	23	17	19	19	17	20	19	55.4	55.4	55.4	54.445
NVE24043;NVE24041;NVE14705;NVE14996;NVE17265;NVE12409;NVE5225;NVE23382;NVE9469;NVE9689;NVE4058;NVE2038;NVE19441;NVE19305;NVE19303;NVE18841;NVE18407;NVE14833;NVE8838;NVE21350;NVE4607;NVE2881;NVE19491;NVE22352	NVE24043;NVE24041;NVE14705;NVE14996;NVE17265;NVE12409;NVE5225;NVE23382;NVE9469;NVE9689;NVE4058;NVE2038;NVE19441;NVE19305;NVE19303;NVE18841;NVE18407;NVE14833;NVE8838;NVE21350;NVE4607;NVE2881;NVE19491;NVE22352	6;6;6;6;5;5;5;4;4;4;4;4;4;4;4;4;4;4;4;4;4;4;3;3	2;2;2;2;2;2;1;2;2;1;1;1;1;1;1;1;1;1;0;0;2;1;1;1	0;0;0;0;0;0;0;0;0;0;0;0;0;0;0;0;0;0;0;0;0;0;0;0	NVE24043;NVE24041;NVE14705;NVE14996;NVE17265;NVE12409;NVE5225;NVE23382;NVE9469;NVE9689;NVE4058;NVE2038;NVE19441;NVE19305;NVE19303;NVE18841;NVE18407;NVE14833;NVE8838;NVE21350;NVE4607;NVE2881;NVE19491;NVE22352	24	6	2	0	4	5	5	4	5	5	3	3	5	3	5	6	1	1	1	1	1	1	1	1	1	1	2	2	0	0	0	0	0	0	0	0	0	0	0	0	42.3	17.9	0	13.502
NVE9327;NVE18284;NVE14995;NVE5230;NVE24049;NVE24046;NVE24045;NVE24020;NVE23383;NVE23183;NVE18670;NVE14706;NVE3902;NVE24015;NVE11853;NVE9468;NVE17266;NVE12410;NVE24008;NVE8101	NVE9327;NVE18284;NVE14995;NVE5230;NVE24049;NVE24046;NVE24045;NVE24020;NVE23383;NVE23183;NVE18670;NVE14706;NVE3902;NVE24015;NVE11853;NVE9468;NVE17266;NVE12410;NVE24008;NVE8101	4;4;4;4;4;4;4;4;4;4;4;4;4;4;3;3;3;3;3;2	2;2;2;2;2;2;2;2;2;2;2;2;2;2;2;1;1;1;1;0	1;1;1;1;1;1;1;1;1;1;1;1;1;1;1;1;1;1;1;0	NVE9327;NVE18284;NVE14995;NVE5230;NVE24049;NVE24046;NVE24045;NVE24020;NVE23383;NVE23183;NVE18670;NVE14706;NVE3902;NVE24015;NVE11853;NVE9468;NVE17266;NVE12410;NVE24008;NVE8101	20	4	2	1	2	3	3	2	3	4	2	3	2	3	3	3	1	1	1	1	1	2	0	1	0	1	1	1	1	1	1	1	1	1	0	0	0	1	1	1	54.4	41.6	23.2	13.63
NVE1472	NVE1472	3	2	2	NVE1472	1	3	2	2	3	3	3	3	3	3	3	3	3	2	3	3	2	2	2	2	2	2	2	2	2	1	2	2	2	2	2	2	2	2	2	2	2	1	2	2	9.4	7	7	35.649
NVE14731	NVE14731	6	6	6	NVE14731	1	6	6	6	3	5	4	2	3	4	5	5	4	4	4	4	3	5	4	2	3	4	5	5	4	4	4	4	3	5	4	2	3	4	5	5	4	4	4	4	12.7	12.7	12.7	85.272
NVE14732	NVE14732	1	1	1	NVE14732	1	1	1	1	0	0	0	0	1	0	0	1	1	1	0	1	0	0	0	0	1	0	0	1	1	1	0	1	0	0	0	0	1	0	0	1	1	1	0	1	7.6	7.6	7.6	17.652
NVE14745	NVE14745	2	2	2	NVE14745	1	2	2	2	2	2	2	2	2	2	0	1	1	1	1	1	2	2	2	2	2	2	0	1	1	1	1	1	2	2	2	2	2	2	0	1	1	1	1	1	40.9	40.9	40.9	10.001
NVE14760	NVE14760	6	6	6	NVE14760	1	6	6	6	2	3	2	3	4	4	5	4	3	3	4	3	2	3	2	3	4	4	5	4	3	3	4	3	2	3	2	3	4	4	5	4	3	3	4	3	17.3	17.3	17.3	62.222
NVE14761	NVE14761	3	3	3	NVE14761	1	3	3	3	2	2	3	2	2	2	2	2	2	1	2	2	2	2	3	2	2	2	2	2	2	1	2	2	2	2	3	2	2	2	2	2	2	1	2	2	31.4	31.4	31.4	19.378
NVE14762	NVE14762	7	7	7	NVE14762	1	7	7	7	5	7	7	6	7	7	7	6	5	5	6	6	5	7	7	6	7	7	7	6	5	5	6	6	5	7	7	6	7	7	7	6	5	5	6	6	23.4	23.4	23.4	22.465
NVE14766	NVE14766	2	2	2	NVE14766	1	2	2	2	2	2	2	2	2	2	2	2	2	2	2	2	2	2	2	2	2	2	2	2	2	2	2	2	2	2	2	2	2	2	2	2	2	2	2	2	33.3	33.3	33.3	12.559
NVE14774	NVE14774	1	1	1	NVE14774	1	1	1	1	0	1	0	0	0	0	0	0	0	0	0	0	0	1	0	0	0	0	0	0	0	0	0	0	0	1	0	0	0	0	0	0	0	0	0	0	4.7	4.7	4.7	28.062
NVE1478	NVE1478	2	2	2	NVE1478	1	2	2	2	0	1	1	0	2	1	0	0	0	0	1	1	0	1	1	0	2	1	0	0	0	0	1	1	0	1	1	0	2	1	0	0	0	0	1	1	5.3	5.3	5.3	59.198
NVE14789	NVE14789	7	4	4	NVE14789	1	7	4	4	4	4	3	3	3	3	6	5	6	6	3	6	1	1	0	0	0	0	3	3	3	3	1	4	1	1	0	0	0	0	3	3	3	3	1	4	24.4	7.8	7.8	118.39
NVE14792	NVE14792	3	2	2	NVE14792	1	3	2	2	3	3	3	1	2	3	0	0	0	1	1	1	2	2	2	1	2	2	0	0	0	0	0	0	2	2	2	1	2	2	0	0	0	0	0	0	15.2	9.1	9.1	30.115
NVE14794	NVE14794	2	2	1	NVE14794	1	2	2	1	1	1	1	2	1	0	0	0	0	0	1	0	1	1	1	2	1	0	0	0	0	0	1	0	1	1	1	1	1	0	0	0	0	0	0	0	7.5	7.5	3.2	60.181
NVE14796	NVE14796	9	5	5	NVE14796	1	9	5	5	9	6	6	6	7	7	2	2	2	2	2	2	5	3	3	3	3	3	2	2	2	2	2	2	5	3	3	3	3	3	2	2	2	2	2	2	37.8	22.4	22.4	27.425
NVE14800	NVE14800	1	1	1	NVE14800	1	1	1	1	1	1	1	1	1	1	1	1	1	1	1	1	1	1	1	1	1	1	1	1	1	1	1	1	1	1	1	1	1	1	1	1	1	1	1	1	13.4	13.4	13.4	9.3741
NVE14801;NVE19686	NVE14801	6;2	6;2	6;2	NVE14801	2	6	6	6	3	4	3	4	3	0	0	1	0	3	3	1	3	4	3	4	3	0	0	1	0	3	3	1	3	4	3	4	3	0	0	1	0	3	3	1	28.6	28.6	28.6	41.459
NVE14802	NVE14802	1	1	1	NVE14802	1	1	1	1	0	0	0	0	1	1	1	1	1	0	1	1	0	0	0	0	1	1	1	1	1	0	1	1	0	0	0	0	1	1	1	1	1	0	1	1	13	13	13	7.5435
NVE14803	NVE14803	3	3	3	NVE14803	1	3	3	3	3	3	3	3	3	3	3	2	2	3	3	2	3	3	3	3	3	3	3	2	2	3	3	2	3	3	3	3	3	3	3	2	2	3	3	2	32.4	32.4	32.4	7.798
NVE14805	NVE14805	1	1	1	NVE14805	1	1	1	1	1	1	1	1	1	1	1	1	1	1	1	1	1	1	1	1	1	1	1	1	1	1	1	1	1	1	1	1	1	1	1	1	1	1	1	1	4.8	4.8	4.8	46.847
NVE14806	NVE14806	2	2	2	NVE14806	1	2	2	2	1	1	2	0	1	1	0	2	1	0	1	1	1	1	2	0	1	1	0	2	1	0	1	1	1	1	2	0	1	1	0	2	1	0	1	1	3.6	3.6	3.6	104.31
NVE14811;NVE24218	NVE14811;NVE24218	3;2	3;2	3;2	NVE14811;NVE24218	2	3	3	3	2	3	2	2	1	2	2	1	1	2	1	1	2	3	2	2	1	2	2	1	1	2	1	1	2	3	2	2	1	2	2	1	1	2	1	1	6.9	6.9	6.9	53.835
NVE14813;NVE18713	NVE14813;NVE18713	1;1	1;1	1;1	NVE14813;NVE18713	2	1	1	1	1	1	1	1	1	1	1	1	1	1	1	1	1	1	1	1	1	1	1	1	1	1	1	1	1	1	1	1	1	1	1	1	1	1	1	1	9.9	9.9	9.9	18.085
NVE14814	NVE14814	1	1	1	NVE14814	1	1	1	1	1	1	1	1	1	1	0	1	1	1	1	1	1	1	1	1	1	1	0	1	1	1	1	1	1	1	1	1	1	1	0	1	1	1	1	1	5.3	5.3	5.3	59.105
NVE14815	NVE14815	4	4	4	NVE14815	1	4	4	4	3	3	3	3	2	3	3	2	3	3	3	3	3	3	3	3	2	3	3	2	3	3	3	3	3	3	3	3	2	3	3	2	3	3	3	3	18.6	18.6	18.6	33.035
NVE14816	NVE14816	9	9	9	NVE14816	1	9	9	9	7	6	5	7	6	4	7	5	5	4	6	4	7	6	5	7	6	4	7	5	5	4	6	4	7	6	5	7	6	4	7	5	5	4	6	4	10.9	10.9	10.9	117.91
NVE14821	NVE14821	1	1	1	NVE14821	1	1	1	1	1	1	1	0	0	0	0	0	0	0	1	0	1	1	1	0	0	0	0	0	0	0	1	0	1	1	1	0	0	0	0	0	0	0	1	0	11.7	11.7	11.7	30.272
NVE14842;NVE7934;NVE9786;NVE14839	NVE14842	7;3;2;1	7;3;2;1	7;3;2;1	NVE14842	4	7	7	7	2	3	3	3	3	2	2	1	0	0	1	1	2	3	3	3	3	2	2	1	0	0	1	1	2	3	3	3	3	2	2	1	0	0	1	1	18	18	18	76.569
NVE14844;NVE8413;NVE14843;NVE8412	NVE14844;NVE8413	11;6;2;1	11;6;2;1	11;6;2;1	NVE14844;NVE8413	4	11	11	11	6	7	8	7	7	7	5	9	7	3	7	5	6	7	8	7	7	7	5	9	7	3	7	5	6	7	8	7	7	7	5	9	7	3	7	5	29.5	29.5	29.5	72.886
NVE14848	NVE14848	4	4	4	NVE14848	1	4	4	4	3	3	3	3	4	4	1	3	2	2	3	3	3	3	3	3	4	4	1	3	2	2	3	3	3	3	3	3	4	4	1	3	2	2	3	3	23.9	23.9	23.9	37.228
NVE14853;NVE12141	NVE14853	11;1	11;1	11;1	NVE14853	2	11	11	11	7	5	4	6	4	6	6	5	3	4	5	4	7	5	4	6	4	6	6	5	3	4	5	4	7	5	4	6	4	6	6	5	3	4	5	4	10.4	10.4	10.4	194.36
NVE14854	NVE14854	1	1	1	NVE14854	1	1	1	1	1	1	1	1	1	1	1	1	0	0	0	1	1	1	1	1	1	1	1	1	0	0	0	1	1	1	1	1	1	1	1	1	0	0	0	1	23.3	23.3	23.3	4.9345
NVE14855	NVE14855	12	12	12	NVE14855	1	12	12	12	11	10	9	11	10	11	9	7	8	9	8	8	11	10	9	11	10	11	9	7	8	9	8	8	11	10	9	11	10	11	9	7	8	9	8	8	31	31	31	42.494
NVE14872	NVE14872	19	19	19	NVE14872	1	19	19	19	11	16	15	13	10	11	8	9	9	14	17	15	11	16	15	13	10	11	8	9	9	14	17	15	11	16	15	13	10	11	8	9	9	14	17	15	19.5	19.5	19.5	167.48
NVE14874	NVE14874	6	6	6	NVE14874	1	6	6	6	3	6	5	3	5	4	1	2	1	1	2	2	3	6	5	3	5	4	1	2	1	1	2	2	3	6	5	3	5	4	1	2	1	1	2	2	1.9	1.9	1.9	659.26
NVE14877	NVE14877	6	4	4	NVE14877	1	6	4	4	5	3	3	5	3	3	2	1	2	3	3	2	3	2	2	3	1	1	2	1	2	2	2	1	3	2	2	3	1	1	2	1	2	2	2	1	35.8	28.3	28.3	11.99
NVE14878	NVE14878	9	9	9	NVE14878	1	9	9	9	6	8	7	6	7	6	5	6	5	5	6	7	6	8	7	6	7	6	5	6	5	5	6	7	6	8	7	6	7	6	5	6	5	5	6	7	6.1	6.1	6.1	314.2
NVE19495;NVE14879	NVE19495;NVE14879	4;4	4;4	4;4	NVE19495;NVE14879	2	4	4	4	3	3	3	2	4	3	1	3	2	2	2	3	3	3	3	2	4	3	1	3	2	2	2	3	3	3	3	2	4	3	1	3	2	2	2	3	32.1	32.1	32.1	22.011
NVE14881	NVE14881	1	1	1	NVE14881	1	1	1	1	1	1	1	1	1	1	1	0	1	0	0	0	1	1	1	1	1	1	1	0	1	0	0	0	1	1	1	1	1	1	1	0	1	0	0	0	10.2	10.2	10.2	19.619
NVE14882;NVE15937	NVE14882;NVE15937	6;3	6;3	6;3	NVE14882;NVE15937	2	6	6	6	4	2	2	2	2	3	4	5	4	2	4	4	4	2	2	2	2	3	4	5	4	2	4	4	4	2	2	2	2	3	4	5	4	2	4	4	51	51	51	17.017
NVE14885	NVE14885	24	3	0	NVE14885	1	24	3	0	20	19	18	18	17	20	16	19	17	15	21	19	2	2	2	2	1	3	2	2	1	2	3	2	0	0	0	0	0	0	0	0	0	0	0	0	67.9	13.9	0	50.202
NVE14887	NVE14887	8	8	8	NVE14887	1	8	8	8	7	7	6	7	8	8	7	6	6	7	7	7	7	7	6	7	8	8	7	6	6	7	7	7	7	7	6	7	8	8	7	6	6	7	7	7	51.8	51.8	51.8	18.57
NVE14890	NVE14890	4	4	4	NVE14890	1	4	4	4	3	4	4	3	3	3	1	2	2	2	2	2	3	4	4	3	3	3	1	2	2	2	2	2	3	4	4	3	3	3	1	2	2	2	2	2	37.6	37.6	37.6	17.551
NVE14891	NVE14891	5	5	5	NVE14891	1	5	5	5	2	1	2	4	3	2	3	2	1	2	2	3	2	1	2	4	3	2	3	2	1	2	2	3	2	1	2	4	3	2	3	2	1	2	2	3	8.1	8.1	8.1	106.11
NVE14893	NVE14893	2	2	2	NVE14893	1	2	2	2	2	1	1	2	2	1	0	0	0	0	1	1	2	1	1	2	2	1	0	0	0	0	1	1	2	1	1	2	2	1	0	0	0	0	1	1	2.1	2.1	2.1	143.61
NVE14894;NVE5641	NVE14894;NVE5641	5;3	5;3	5;3	NVE14894;NVE5641	2	5	5	5	2	3	3	3	3	3	3	4	4	2	5	4	2	3	3	3	3	3	3	4	4	2	5	4	2	3	3	3	3	3	3	4	4	2	5	4	5.4	5.4	5.4	165.21
NVE1491	NVE1491	1	1	1	NVE1491	1	1	1	1	1	1	1	1	1	1	1	1	1	1	1	1	1	1	1	1	1	1	1	1	1	1	1	1	1	1	1	1	1	1	1	1	1	1	1	1	16.5	16.5	16.5	12.55
NVE14912	NVE14912	2	2	2	NVE14912	1	2	2	2	2	2	1	1	2	1	2	1	1	1	1	0	2	2	1	1	2	1	2	1	1	1	1	0	2	2	1	1	2	1	2	1	1	1	1	0	6.8	6.8	6.8	38.921
NVE14914	NVE14914	3	3	3	NVE14914	1	3	3	3	2	2	3	3	3	3	2	3	3	2	3	3	2	2	3	3	3	3	2	3	3	2	3	3	2	2	3	3	3	3	2	3	3	2	3	3	26.4	26.4	26.4	20.47
NVE14916	NVE14916	4	4	4	NVE14916	1	4	4	4	2	2	2	2	2	2	3	3	3	3	2	3	2	2	2	2	2	2	3	3	3	3	2	3	2	2	2	2	2	2	3	3	3	3	2	3	27.9	27.9	27.9	21.454
NVE14917	NVE14917	5	5	5	NVE14917	1	5	5	5	4	3	3	3	3	4	3	3	4	4	5	4	4	3	3	3	3	4	3	3	4	4	5	4	4	3	3	3	3	4	3	3	4	4	5	4	37.7	37.7	37.7	23.574
NVE14919	NVE14919	23	23	23	NVE14919	1	23	23	23	20	20	18	21	18	17	16	16	18	17	17	16	20	20	18	21	18	17	16	16	18	17	17	16	20	20	18	21	18	17	16	16	18	17	17	16	38.6	38.6	38.6	84.986
NVE14926	NVE14926	5	5	5	NVE14926	1	5	5	5	3	3	3	4	4	4	3	4	4	3	5	5	3	3	3	4	4	4	3	4	4	3	5	5	3	3	3	4	4	4	3	4	4	3	5	5	43.6	43.6	43.6	14.822
NVE14927	NVE14927	2	2	2	NVE14927	1	2	2	2	2	1	1	2	2	2	2	1	2	1	2	1	2	1	1	2	2	2	2	1	2	1	2	1	2	1	1	2	2	2	2	1	2	1	2	1	9.3	9.3	9.3	41.017
NVE14928	NVE14928	3	3	3	NVE14928	1	3	3	3	2	2	2	2	1	0	0	0	0	0	0	0	2	2	2	2	1	0	0	0	0	0	0	0	2	2	2	2	1	0	0	0	0	0	0	0	3.3	3.3	3.3	167.33
NVE14930	NVE14930	2	2	2	NVE14930	1	2	2	2	1	1	1	1	0	1	0	0	0	1	0	0	1	1	1	1	0	1	0	0	0	1	0	0	1	1	1	1	0	1	0	0	0	1	0	0	4.4	4.4	4.4	100.05
NVE14933	NVE14933	15	2	2	NVE14933	1	15	2	2	14	12	12	12	12	12	10	11	12	9	13	13	2	2	2	2	2	2	1	1	1	1	2	2	2	2	2	2	2	2	1	1	1	1	2	2	37.9	8.6	8.6	50.137
NVE14934;NVE3161	NVE14934;NVE3161	16;9	16;9	15;8	NVE14934;NVE3161	2	16	16	15	16	13	15	14	15	15	15	14	14	14	14	14	16	13	15	14	15	15	15	14	14	14	14	14	15	12	14	13	14	14	14	13	13	13	13	13	60.5	60.5	60.5	19.81
NVE14935	NVE14935	2	2	2	NVE14935	1	2	2	2	0	1	1	1	1	0	1	0	0	0	1	0	0	1	1	1	1	0	1	0	0	0	1	0	0	1	1	1	1	0	1	0	0	0	1	0	4.3	4.3	4.3	122.47
NVE14937	NVE14937	1	1	1	NVE14937	1	1	1	1	0	0	0	0	0	0	0	0	0	0	1	0	0	0	0	0	0	0	0	0	0	0	1	0	0	0	0	0	0	0	0	0	0	0	1	0	2.2	2.2	2.2	96.717
NVE14939	NVE14939	3	3	3	NVE14939	1	3	3	3	1	1	0	1	1	1	3	3	3	2	3	3	1	1	0	1	1	1	3	3	3	2	3	3	1	1	0	1	1	1	3	3	3	2	3	3	8.6	8.6	8.6	54.49
NVE14940	NVE14940	10	10	10	NVE14940	1	10	10	10	7	3	1	4	7	5	8	8	7	4	10	8	7	3	1	4	7	5	8	8	7	4	10	8	7	3	1	4	7	5	8	8	7	4	10	8	24.2	24.2	24.2	87.999
NVE14945	NVE14945	11	11	11	NVE14945	1	11	11	11	10	9	9	10	9	10	8	9	8	9	9	9	10	9	9	10	9	10	8	9	8	9	9	9	10	9	9	10	9	10	8	9	8	9	9	9	71.9	71.9	71.9	19.61
NVE14966	NVE14966	11	11	11	NVE14966	1	11	11	11	9	10	9	9	7	8	5	6	6	5	7	6	9	10	9	9	7	8	5	6	6	5	7	6	9	10	9	9	7	8	5	6	6	5	7	6	44.5	44.5	44.5	46.236
NVE14970;NVE22844	NVE14970	3;1	3;1	3;1	NVE14970	2	3	3	3	1	1	1	2	1	0	1	2	1	2	1	2	1	1	1	2	1	0	1	2	1	2	1	2	1	1	1	2	1	0	1	2	1	2	1	2	16	16	16	49.015
NVE14971	NVE14971	3	3	3	NVE14971	1	3	3	3	2	3	3	3	2	2	1	1	1	0	1	2	2	3	3	3	2	2	1	1	1	0	1	2	2	3	3	3	2	2	1	1	1	0	1	2	9	9	9	44.332
NVE14976;NVE18128	NVE14976	4;1	4;1	4;1	NVE14976	2	4	4	4	4	3	3	3	3	3	4	1	3	3	3	3	4	3	3	3	3	3	4	1	3	3	3	3	4	3	3	3	3	3	4	1	3	3	3	3	17.4	17.4	17.4	46.199
NVE14977	NVE14977	2	2	2	NVE14977	1	2	2	2	2	2	2	2	2	2	2	2	2	2	2	2	2	2	2	2	2	2	2	2	2	2	2	2	2	2	2	2	2	2	2	2	2	2	2	2	38.5	38.5	38.5	10.985
NVE14983;NVE14982;NVE23265	NVE14983;NVE14982	4;4;1	4;4;1	4;4;1	NVE14983;NVE14982	3	4	4	4	3	3	3	3	4	4	2	4	4	3	4	3	3	3	3	3	4	4	2	4	4	3	4	3	3	3	3	3	4	4	2	4	4	3	4	3	25.5	25.5	25.5	24.222
NVE14988	NVE14988	4	3	3	NVE14988	1	4	3	3	2	3	3	3	3	3	4	2	2	2	2	3	1	2	2	2	2	2	3	1	1	1	1	2	1	2	2	2	2	2	3	1	1	1	1	2	11.9	9.2	9.2	36.108
NVE15001	NVE15001	3	3	3	NVE15001	1	3	3	3	2	3	2	2	2	3	1	2	1	0	1	0	2	3	2	2	2	3	1	2	1	0	1	0	2	3	2	2	2	3	1	2	1	0	1	0	2.6	2.6	2.6	278.08
NVE15002	NVE15002	2	2	2	NVE15002	1	2	2	2	0	1	2	1	0	2	1	1	1	1	2	1	0	1	2	1	0	2	1	1	1	1	2	1	0	1	2	1	0	2	1	1	1	1	2	1	3.1	3.1	3.1	131.13
NVE15003	NVE15003	2	2	2	NVE15003	1	2	2	2	2	2	2	2	2	2	0	0	0	0	0	0	2	2	2	2	2	2	0	0	0	0	0	0	2	2	2	2	2	2	0	0	0	0	0	0	15.8	15.8	15.8	38.163
NVE15005	NVE15005	1	1	1	NVE15005	1	1	1	1	1	0	0	1	0	1	0	0	0	1	1	0	1	0	0	1	0	1	0	0	0	1	1	0	1	0	0	1	0	1	0	0	0	1	1	0	7.3	7.3	7.3	34.185
NVE15017	NVE15017	6	6	6	NVE15017	1	6	6	6	5	3	4	5	3	3	4	5	6	1	6	5	5	3	4	5	3	3	4	5	6	1	6	5	5	3	4	5	3	3	4	5	6	1	6	5	16.1	16.1	16.1	53.691
NVE1502	NVE1502	19	19	19	NVE1502	1	19	19	19	14	11	11	15	10	10	8	10	6	10	10	9	14	11	11	15	10	10	8	10	6	10	10	9	14	11	11	15	10	10	8	10	6	10	10	9	27.7	27.7	27.7	110.96
NVE15024	NVE15024	1	1	1	NVE15024	1	1	1	1	0	1	1	0	1	1	0	0	0	0	0	0	0	1	1	0	1	1	0	0	0	0	0	0	0	1	1	0	1	1	0	0	0	0	0	0	6.1	6.1	6.1	33.124
NVE15027	NVE15027	3	3	3	NVE15027	1	3	3	3	2	3	3	2	2	3	2	2	2	1	1	3	2	3	3	2	2	3	2	2	2	1	1	3	2	3	3	2	2	3	2	2	2	1	1	3	40.5	40.5	40.5	21.799
NVE15036;NVE13357	NVE15036	12;1	12;1	8;1	NVE15036	2	12	12	8	10	11	10	9	9	9	9	6	6	7	7	7	10	11	10	9	9	9	9	6	6	7	7	7	7	7	6	7	6	6	6	3	3	4	4	4	56.2	56.2	39.3	26.767
NVE15057;NVE4269;NVE15058	NVE15057;NVE4269;NVE15058	4;3;2	4;3;2	4;3;2	NVE15057;NVE4269;NVE15058	3	4	4	4	3	4	3	4	3	3	2	2	3	3	4	3	3	4	3	4	3	3	2	2	3	3	4	3	3	4	3	4	3	3	2	2	3	3	4	3	19.8	19.8	19.8	45.503
NVE15059	NVE15059	2	2	2	NVE15059	1	2	2	2	2	2	1	2	1	1	2	2	2	2	2	1	2	2	1	2	1	1	2	2	2	2	2	1	2	2	1	2	1	1	2	2	2	2	2	1	9.4	9.4	9.4	42.896
NVE15074	NVE15074	1	1	1	NVE15074	1	1	1	1	1	1	0	0	1	0	0	1	1	1	1	1	1	1	0	0	1	0	0	1	1	1	1	1	1	1	0	0	1	0	0	1	1	1	1	1	1.9	1.9	1.9	117.55
NVE15075	NVE15075	2	2	2	NVE15075	1	2	2	2	2	2	2	2	2	2	2	2	2	1	2	2	2	2	2	2	2	2	2	2	2	1	2	2	2	2	2	2	2	2	2	2	2	1	2	2	26.4	26.4	26.4	12.401
NVE15088	NVE15088	13	13	13	NVE15088	1	13	13	13	9	9	9	8	7	6	8	8	7	9	10	9	9	9	9	8	7	6	8	8	7	9	10	9	9	9	9	8	7	6	8	8	7	9	10	9	44.8	44.8	44.8	28.378
NVE1510;NVE18299	NVE1510;NVE18299	1;1	1;1	1;1	NVE1510;NVE18299	2	1	1	1	0	1	1	0	1	1	0	0	0	0	1	1	0	1	1	0	1	1	0	0	0	0	1	1	0	1	1	0	1	1	0	0	0	0	1	1	17.2	17.2	17.2	9.6938
NVE15105	NVE15105	9	9	9	NVE15105	1	9	9	9	5	5	3	4	6	5	7	6	6	7	6	7	5	5	3	4	6	5	7	6	6	7	6	7	5	5	3	4	6	5	7	6	6	7	6	7	17	17	17	82.795
NVE15113	NVE15113	2	2	2	NVE15113	1	2	2	2	1	0	1	1	2	1	1	1	0	0	0	0	1	0	1	1	2	1	1	1	0	0	0	0	1	0	1	1	2	1	1	1	0	0	0	0	33.8	33.8	33.8	18.198
NVE15117	NVE15117	3	3	3	NVE15117	1	3	3	3	1	1	2	2	1	2	2	0	2	0	2	2	1	1	2	2	1	2	2	0	2	0	2	2	1	1	2	2	1	2	2	0	2	0	2	2	3.8	3.8	3.8	126.34
NVE15132;NVE17486	NVE15132	9;3	9;3	8;3	NVE15132	2	9	9	8	9	9	8	9	8	8	7	5	6	5	5	6	9	9	8	9	8	8	7	5	6	5	5	6	8	8	7	8	7	7	6	4	5	4	4	5	44.3	44.3	41.3	28.986
NVE15133	NVE15133	28	28	16	NVE15133	1	28	28	16	17	15	16	16	17	16	21	22	21	24	25	26	17	15	16	16	17	16	21	22	21	24	25	26	11	9	10	10	11	10	11	11	11	14	14	15	55.8	55.8	35.6	73.139
NVE15134	NVE15134	9	1	1	NVE15134	1	9	1	1	5	4	5	5	5	5	0	2	1	0	2	3	0	1	1	0	1	1	0	0	0	0	0	0	0	1	1	0	1	1	0	0	0	0	0	0	30.8	5	5	38.679
NVE15135	NVE15135	10	10	2	NVE15135	1	10	10	2	7	5	6	6	5	6	0	2	1	0	2	3	7	5	6	6	5	6	0	2	1	0	2	3	2	2	2	1	1	2	0	0	0	0	0	0	30.4	30.4	4.9	38.022
NVE15136	NVE15136	3	2	2	NVE15136	1	3	2	2	2	2	1	2	2	2	0	1	1	0	1	1	1	2	1	2	2	2	0	0	0	0	0	0	1	2	1	2	2	2	0	0	0	0	0	0	17.6	14.7	14.7	32.795
NVE15163;NVE15151;NVE15167;NVE15147	NVE15163;NVE15151;NVE15167;NVE15147	3;2;2;2	3;2;2;2	3;2;2;2	NVE15163;NVE15151;NVE15167;NVE15147	4	3	3	3	2	2	2	2	2	2	0	0	0	0	0	0	2	2	2	2	2	2	0	0	0	0	0	0	2	2	2	2	2	2	0	0	0	0	0	0	3.7	3.7	3.7	161.9
NVE15169	NVE15169	3	3	3	NVE15169	1	3	3	3	3	2	2	2	1	2	3	3	2	3	2	2	3	2	2	2	1	2	3	3	2	3	2	2	3	2	2	2	1	2	3	3	2	3	2	2	24.8	24.8	24.8	31.199
NVE15170	NVE15170	4	4	3	NVE15170	1	4	4	3	1	1	1	1	1	1	1	1	1	2	3	4	1	1	1	1	1	1	1	1	1	2	3	4	0	0	0	0	0	0	0	0	0	2	2	3	16.5	16.5	11.9	29.51
NVE15171	NVE15171	3	2	2	NVE15171	1	3	2	2	2	3	3	3	3	2	2	2	2	1	2	2	1	2	2	2	2	1	1	1	1	1	1	1	1	2	2	2	2	1	1	1	1	1	1	1	16.2	11.2	11.2	27.152
NVE15176	NVE15176	4	4	4	NVE15176	1	4	4	4	3	4	3	4	4	4	1	3	3	2	2	3	3	4	3	4	4	4	1	3	3	2	2	3	3	4	3	4	4	4	1	3	3	2	2	3	16	16	16	42.193
NVE15180	NVE15180	2	2	2	NVE15180	1	2	2	2	1	1	1	1	1	1	1	1	2	1	1	1	1	1	1	1	1	1	1	1	2	1	1	1	1	1	1	1	1	1	1	1	2	1	1	1	14.7	14.7	14.7	31.048
NVE15186	NVE15186	6	6	6	NVE15186	1	6	6	6	6	4	6	6	5	6	3	3	3	3	3	4	6	4	6	6	5	6	3	3	3	3	3	4	6	4	6	6	5	6	3	3	3	3	3	4	16.4	16.4	16.4	41.712
NVE15187	NVE15187	1	1	1	NVE15187	1	1	1	1	1	1	1	0	1	1	1	0	1	0	1	1	1	1	1	0	1	1	1	0	1	0	1	1	1	1	1	0	1	1	1	0	1	0	1	1	2.2	2.2	2.2	102.62
NVE15195	NVE15195	2	2	2	NVE15195	1	2	2	2	2	2	2	2	2	2	2	2	2	1	2	2	2	2	2	2	2	2	2	2	2	1	2	2	2	2	2	2	2	2	2	2	2	1	2	2	14.7	14.7	14.7	10.608
NVE15199	NVE15199	1	1	1	NVE15199	1	1	1	1	0	1	1	0	1	0	0	1	0	0	0	0	0	1	1	0	1	0	0	1	0	0	0	0	0	1	1	0	1	0	0	1	0	0	0	0	13.4	13.4	13.4	16.181
NVE15200	NVE15200	1	1	1	NVE15200	1	1	1	1	1	1	1	1	1	0	1	1	1	1	1	1	1	1	1	1	1	0	1	1	1	1	1	1	1	1	1	1	1	0	1	1	1	1	1	1	9.4	9.4	9.4	26.349
NVE15204;NVE7044;NVE15203	NVE15204;NVE7044	6;4;1	6;4;1	5;3;1	NVE15204;NVE7044	3	6	6	5	3	5	5	2	3	4	3	3	4	2	3	4	3	5	5	2	3	4	3	3	4	2	3	4	3	5	5	2	3	4	3	3	4	2	3	4	68.4	68.4	55.9	17.748
NVE15210;NVE1870	NVE15210	12;1	12;1	12;1	NVE15210	2	12	12	12	11	10	9	9	11	8	7	10	10	7	8	9	11	10	9	9	11	8	7	10	10	7	8	9	11	10	9	9	11	8	7	10	10	7	8	9	47.3	47.3	47.3	24.223
NVE15211	NVE15211	1	1	1	NVE15211	1	1	1	1	0	0	0	0	0	0	0	1	1	1	1	1	0	0	0	0	0	0	0	1	1	1	1	1	0	0	0	0	0	0	0	1	1	1	1	1	12.5	12.5	12.5	12.423
NVE15219	NVE15219	11	4	2	NVE15219	1	11	4	2	9	8	9	9	9	9	4	4	5	3	4	3	4	3	3	4	3	2	0	0	0	0	0	1	2	2	1	2	1	1	0	0	0	0	0	1	17.1	7.4	3.3	87.667
NVE15220	NVE15220	3	1	1	NVE15220	1	3	1	1	3	3	3	3	2	2	1	1	2	2	2	1	1	1	1	1	0	0	0	0	0	0	0	0	1	1	1	1	0	0	0	0	0	0	0	0	29.2	12	12	22.661
NVE15223;NVE19641;NVE15288	NVE15223;NVE19641	7;5;1	7;5;1	7;5;1	NVE15223;NVE19641	3	7	7	7	6	5	5	4	5	4	3	3	3	3	3	3	6	5	5	4	5	4	3	3	3	3	3	3	6	5	5	4	5	4	3	3	3	3	3	3	27.5	27.5	27.5	56.075
NVE15236	NVE15236	6	6	6	NVE15236	1	6	6	6	4	5	5	3	5	3	3	4	5	3	6	6	4	5	5	3	5	3	3	4	5	3	6	6	4	5	5	3	5	3	3	4	5	3	6	6	39.3	39.3	39.3	22.669
NVE15238	NVE15238	2	2	2	NVE15238	1	2	2	2	2	0	1	2	0	0	2	1	2	0	1	0	2	0	1	2	0	0	2	1	2	0	1	0	2	0	1	2	0	0	2	1	2	0	1	0	2.4	2.4	2.4	137.27
NVE15245	NVE15245	3	3	3	NVE15245	1	3	3	3	1	1	2	2	1	1	2	1	1	1	1	2	1	1	2	2	1	1	2	1	1	1	1	2	1	1	2	2	1	1	2	1	1	1	1	2	11.9	11.9	11.9	50.727
NVE1525	NVE1525	1	1	1	NVE1525	1	1	1	1	1	1	1	0	1	1	1	1	0	1	1	1	1	1	1	0	1	1	1	1	0	1	1	1	1	1	1	0	1	1	1	1	0	1	1	1	2.7	2.7	2.7	46.415
NVE15256	NVE15256	1	1	1	NVE15256	1	1	1	1	1	1	1	1	1	1	1	1	1	1	1	1	1	1	1	1	1	1	1	1	1	1	1	1	1	1	1	1	1	1	1	1	1	1	1	1	11	11	11	12.102
NVE15258	NVE15258	2	2	2	NVE15258	1	2	2	2	2	1	1	0	0	2	1	0	0	0	0	0	2	1	1	0	0	2	1	0	0	0	0	0	2	1	1	0	0	2	1	0	0	0	0	0	7.2	7.2	7.2	52.99
NVE20429;NVE15261	NVE20429;NVE15261	4;4	4;4	4;4	NVE20429;NVE15261	2	4	4	4	3	1	1	3	3	3	2	3	1	3	2	3	3	1	1	3	3	3	2	3	1	3	2	3	3	1	1	3	3	3	2	3	1	3	2	3	28.9	28.9	28.9	32.853
NVE15276	NVE15276	9	9	9	NVE15276	1	9	9	9	8	7	6	6	6	6	5	7	6	6	6	6	8	7	6	6	6	6	5	7	6	6	6	6	8	7	6	6	6	6	5	7	6	6	6	6	41.1	41.1	41.1	25.834
NVE15286;NVE6624	NVE15286;NVE6624	3;3	3;3	3;3	NVE15286;NVE6624	2	3	3	3	2	2	2	1	2	1	1	2	2	1	1	1	2	2	2	1	2	1	1	2	2	1	1	1	2	2	2	1	2	1	1	2	2	1	1	1	35.5	35.5	35.5	10.578
NVE15295	NVE15295	6	6	6	NVE15295	1	6	6	6	4	5	3	4	2	3	4	2	2	2	2	2	4	5	3	4	2	3	4	2	2	2	2	2	4	5	3	4	2	3	4	2	2	2	2	2	25.2	25.2	25.2	43.22
NVE15297	NVE15297	5	5	5	NVE15297	1	5	5	5	4	3	5	4	3	3	3	3	4	4	5	4	4	3	5	4	3	3	3	3	4	4	5	4	4	3	5	4	3	3	3	3	4	4	5	4	37.3	37.3	37.3	31.066
NVE15314;NVE15315	NVE15314;NVE15315	2;1	2;1	1;1	NVE15314;NVE15315	2	2	2	1	2	1	0	0	0	0	0	0	0	1	0	0	2	1	0	0	0	0	0	0	0	1	0	0	1	1	0	0	0	0	0	0	0	0	0	0	4.7	4.7	2	87.003
NVE15323	NVE15323	2	2	2	NVE15323	1	2	2	2	1	2	1	1	2	2	1	1	1	1	1	1	1	2	1	1	2	2	1	1	1	1	1	1	1	2	1	1	2	2	1	1	1	1	1	1	15.7	15.7	15.7	14.896
NVE15329	NVE15329	1	1	1	NVE15329	1	1	1	1	0	0	1	0	1	1	0	0	0	1	1	1	0	0	1	0	1	1	0	0	0	1	1	1	0	0	1	0	1	1	0	0	0	1	1	1	0.7	0.7	0.7	353.54
NVE15330	NVE15330	1	1	1	NVE15330	1	1	1	1	1	1	0	1	1	0	1	1	1	1	1	1	1	1	0	1	1	0	1	1	1	1	1	1	1	1	0	1	1	0	1	1	1	1	1	1	3.5	3.5	3.5	72.128
NVE15331	NVE15331	1	1	1	NVE15331	1	1	1	1	1	0	0	0	0	0	0	0	1	1	1	1	1	0	0	0	0	0	0	0	1	1	1	1	1	0	0	0	0	0	0	0	1	1	1	1	2.6	2.6	2.6	68.933
NVE15340	NVE15340	3	3	3	NVE15340	1	3	3	3	0	0	0	0	0	0	0	0	0	2	2	3	0	0	0	0	0	0	0	0	0	2	2	3	0	0	0	0	0	0	0	0	0	2	2	3	9.6	9.6	9.6	199.81
NVE15349	NVE15349	1	1	1	NVE15349	1	1	1	1	0	0	0	0	0	0	1	0	0	0	0	1	0	0	0	0	0	0	1	0	0	0	0	1	0	0	0	0	0	0	1	0	0	0	0	1	8.6	8.6	8.6	23.597
NVE1535	NVE1535	8	8	8	NVE1535	1	8	8	8	6	7	6	6	5	7	4	4	4	2	5	6	6	7	6	6	5	7	4	4	4	2	5	6	6	7	6	6	5	7	4	4	4	2	5	6	26.4	26.4	26.4	50.732
NVE15350;NVE5039	NVE15350;NVE5039	2;1	2;1	2;1	NVE15350;NVE5039	2	2	2	2	2	2	2	1	2	1	1	1	1	1	1	1	2	2	2	1	2	1	1	1	1	1	1	1	2	2	2	1	2	1	1	1	1	1	1	1	6.5	6.5	6.5	94.149
NVE15352	NVE15352	10	10	7	NVE15352	1	10	10	7	4	4	7	8	5	6	3	5	3	4	3	3	4	4	7	8	5	6	3	5	3	4	3	3	3	1	4	6	3	4	1	3	1	2	2	1	15.1	15.1	12.1	149.67
NVE15353	NVE15353	4	4	4	NVE15353	1	4	4	4	3	2	2	3	2	2	2	3	3	2	2	2	3	2	2	3	2	2	2	3	3	2	2	2	3	2	2	3	2	2	2	3	3	2	2	2	26.9	26.9	26.9	36.166
NVE15363	NVE15363	6	1	1	NVE15363	1	6	1	1	4	5	5	2	4	3	2	4	4	2	2	3	1	1	1	0	1	1	1	1	1	1	1	1	1	1	1	0	1	1	1	1	1	1	1	1	43.4	10.7	10.7	13.537
NVE24184;NVE18258;NVE19577;NVE16965;NVE15368;NVE22912	NVE24184;NVE18258;NVE19577;NVE16965;NVE15368;NVE22912	1;1;1;1;1;1	1;1;1;1;1;1	1;1;1;1;1;1	NVE24184;NVE18258;NVE19577;NVE16965;NVE15368;NVE22912	6	1	1	1	0	1	1	1	0	1	1	1	1	1	0	1	0	1	1	1	0	1	1	1	1	1	0	1	0	1	1	1	0	1	1	1	1	1	0	1	14.4	14.4	14.4	14.859
NVE15384	NVE15384	5	4	4	NVE15384	1	5	4	4	2	3	1	4	2	1	3	2	2	2	1	0	2	3	1	3	2	1	2	1	1	1	1	0	2	3	1	3	2	1	2	1	1	1	1	0	7.3	6.7	6.7	133.07
NVE15386	NVE15386	19	19	19	NVE15386	1	19	19	19	13	16	15	12	13	15	11	12	12	13	13	13	13	16	15	12	13	15	11	12	12	13	13	13	13	16	15	12	13	15	11	12	12	13	13	13	60.8	60.8	60.8	31.691
NVE1539	NVE1539	6	6	6	NVE1539	1	6	6	6	5	6	6	6	5	5	5	3	5	5	6	5	5	6	6	6	5	5	5	3	5	5	6	5	5	6	6	6	5	5	5	3	5	5	6	5	17.9	17.9	17.9	56.395
NVE15391	NVE15391	1	1	1	NVE15391	1	1	1	1	1	1	1	1	1	1	1	1	1	1	1	1	1	1	1	1	1	1	1	1	1	1	1	1	1	1	1	1	1	1	1	1	1	1	1	1	5.8	5.8	5.8	26.684
NVE1540	NVE1540	5	5	5	NVE1540	1	5	5	5	5	4	5	4	4	4	3	3	4	3	4	4	5	4	5	4	4	4	3	3	4	3	4	4	5	4	5	4	4	4	3	3	4	3	4	4	44.2	44.2	44.2	17.23
NVE15401	NVE15401	11	11	11	NVE15401	1	11	11	11	8	11	10	7	8	8	4	5	4	6	5	6	8	11	10	7	8	8	4	5	4	6	5	6	8	11	10	7	8	8	4	5	4	6	5	6	54.6	54.6	54.6	30.229
NVE15402	NVE15402	3	3	3	NVE15402	1	3	3	3	3	3	3	3	3	3	2	2	2	1	2	2	3	3	3	3	3	3	2	2	2	1	2	2	3	3	3	3	3	3	2	2	2	1	2	2	31.3	31.3	31.3	14.895
NVE15409	NVE15409	4	2	2	NVE15409	1	4	2	2	4	4	3	3	3	3	2	3	2	3	4	4	2	2	2	1	2	2	1	1	0	1	2	2	2	2	2	1	2	2	1	1	0	1	2	2	60.2	46	46	11.652
NVE1541	NVE1541	5	5	5	NVE1541	1	5	5	5	4	2	2	3	2	3	2	1	1	0	1	2	4	2	2	3	2	3	2	1	1	0	1	2	4	2	2	3	2	3	2	1	1	0	1	2	39.4	39.4	39.4	11.588
NVE15412	NVE15412	5	5	5	NVE15412	1	5	5	5	3	4	5	3	5	4	3	4	4	3	4	4	3	4	5	3	5	4	3	4	4	3	4	4	3	4	5	3	5	4	3	4	4	3	4	4	30.1	30.1	30.1	30.057
NVE15414	NVE15414	3	3	3	NVE15414	1	3	3	3	3	3	3	3	3	2	3	3	2	2	3	1	3	3	3	3	3	2	3	3	2	2	3	1	3	3	3	3	3	2	3	3	2	2	3	1	7.8	7.8	7.8	73.272
NVE15415	NVE15415	2	2	2	NVE15415	1	2	2	2	2	2	2	2	2	2	2	2	1	2	1	2	2	2	2	2	2	2	2	2	1	2	1	2	2	2	2	2	2	2	2	2	1	2	1	2	6	6	6	62.126
NVE15418	NVE15418	3	3	3	NVE15418	1	3	3	3	3	3	3	3	3	3	2	3	2	3	3	2	3	3	3	3	3	3	2	3	2	3	3	2	3	3	3	3	3	3	2	3	2	3	3	2	29.1	29.1	29.1	20.713
NVE15431	NVE15431	3	3	3	NVE15431	1	3	3	3	1	1	1	2	1	1	0	0	0	2	2	0	1	1	1	2	1	1	0	0	0	2	2	0	1	1	1	2	1	1	0	0	0	2	2	0	28	28	28	9.6761
NVE15433	NVE15433	3	3	3	NVE15433	1	3	3	3	2	2	1	2	2	2	1	2	2	1	1	2	2	2	1	2	2	2	1	2	2	1	1	2	2	2	1	2	2	2	1	2	2	1	1	2	15.5	15.5	15.5	22.749
NVE15435	NVE15435	17	17	17	NVE15435	1	17	17	17	1	1	4	14	13	13	2	1	1	14	14	14	1	1	4	14	13	13	2	1	1	14	14	14	1	1	4	14	13	13	2	1	1	14	14	14	60.7	60.7	60.7	42.308
NVE15436	NVE15436	1	1	1	NVE15436	1	1	1	1	0	0	1	0	1	1	0	0	0	0	0	0	0	0	1	0	1	1	0	0	0	0	0	0	0	0	1	0	1	1	0	0	0	0	0	0	5.2	5.2	5.2	43.454
NVE15463	NVE15463	1	1	1	NVE15463	1	1	1	1	1	0	0	0	1	1	0	0	0	1	1	0	1	0	0	0	1	1	0	0	0	1	1	0	1	0	0	0	1	1	0	0	0	1	1	0	7.4	7.4	7.4	51.15
NVE15469	NVE15469	68	68	68	NVE15469	1	68	68	68	57	51	53	53	54	56	52	48	48	51	49	54	57	51	53	53	54	56	52	48	48	51	49	54	57	51	53	53	54	56	52	48	48	51	49	54	52.1	52.1	52.1	187.81
NVE15488	NVE15488	20	1	1	NVE15488	1	20	1	1	19	17	16	17	16	17	15	17	15	14	17	16	1	1	1	1	1	1	1	1	1	1	1	1	1	1	1	1	1	1	1	1	1	1	1	1	55	3.1	3.1	50.111
NVE15489;NVE15490;NVE12788	NVE15489;NVE15490	17;16;6	17;16;6	11;11;3	NVE15489;NVE15490	3	17	17	11	11	15	14	9	10	7	8	7	7	7	8	7	11	15	14	9	10	7	8	7	7	7	8	7	7	10	10	5	6	4	3	3	3	3	3	3	47.2	47.2	36.7	63.16
NVE15498	NVE15498	2	2	2	NVE15498	1	2	2	2	1	0	0	2	0	0	0	0	0	0	0	0	1	0	0	2	0	0	0	0	0	0	0	0	1	0	0	2	0	0	0	0	0	0	0	0	13.2	13.2	13.2	37.34
NVE15504;NVE24580	NVE15504;NVE24580	6;6	6;6	3;3	NVE15504;NVE24580	2	6	6	3	2	4	4	4	4	4	4	3	3	4	5	3	2	4	4	4	4	4	4	3	3	4	5	3	1	1	2	1	1	1	1	1	1	1	2	1	24.5	24.5	12.4	29.019
NVE15508	NVE15508	1	1	1	NVE15508	1	1	1	1	1	1	1	1	1	1	0	1	1	1	0	1	1	1	1	1	1	1	0	1	1	1	0	1	1	1	1	1	1	1	0	1	1	1	0	1	7.4	7.4	7.4	35.961
NVE15510	NVE15510	2	2	2	NVE15510	1	2	2	2	2	1	0	1	2	1	2	2	1	2	2	2	2	1	0	1	2	1	2	2	1	2	2	2	2	1	0	1	2	1	2	2	1	2	2	2	11.4	11.4	11.4	27.408
NVE15511	NVE15511	2	2	2	NVE15511	1	2	2	2	1	2	1	1	2	2	1	2	2	1	1	1	1	2	1	1	2	2	1	2	2	1	1	1	1	2	1	1	2	2	1	2	2	1	1	1	13.5	13.5	13.5	20.288
NVE15516	NVE15516	7	7	7	NVE15516	1	7	7	7	6	5	6	6	5	5	5	4	5	6	4	4	6	5	6	6	5	5	5	4	5	6	4	4	6	5	6	6	5	5	5	4	5	6	4	4	17.8	17.8	17.8	63.678
NVE1552;NVE14172	NVE1552	6;1	6;1	6;1	NVE1552	2	6	6	6	5	5	3	5	3	4	2	3	3	4	4	4	5	5	3	5	3	4	2	3	3	4	4	4	5	5	3	5	3	4	2	3	3	4	4	4	42.9	42.9	42.9	35.761
NVE15523	NVE15523	7	7	7	NVE15523	1	7	7	7	5	2	5	6	6	4	3	2	5	6	6	5	5	2	5	6	6	4	3	2	5	6	6	5	5	2	5	6	6	4	3	2	5	6	6	5	11.4	11.4	11.4	114.39
NVE15525	NVE15525	7	7	7	NVE15525	1	7	7	7	4	4	4	7	4	4	4	5	3	5	2	5	4	4	4	7	4	4	4	5	3	5	2	5	4	4	4	7	4	4	4	5	3	5	2	5	12.6	12.6	12.6	107.13
NVE15529	NVE15529	8	8	8	NVE15529	1	8	8	8	6	7	7	5	7	7	7	7	8	7	8	8	6	7	7	5	7	7	7	7	8	7	8	8	6	7	7	5	7	7	7	7	8	7	8	8	31.8	31.8	31.8	23.264
NVE15531	NVE15531	1	1	1	NVE15531	1	1	1	1	1	1	1	0	1	1	0	0	0	0	0	0	1	1	1	0	1	1	0	0	0	0	0	0	1	1	1	0	1	1	0	0	0	0	0	0	16.2	16.2	16.2	7.7319
NVE15533	NVE15533	4	4	4	NVE15533	1	4	4	4	2	2	0	2	2	1	2	2	1	0	2	3	2	2	0	2	2	1	2	2	1	0	2	3	2	2	0	2	2	1	2	2	1	0	2	3	15	15	15	58.043
NVE15538	NVE15538	6	6	6	NVE15538	1	6	6	6	5	6	5	3	6	6	3	4	5	3	5	5	5	6	5	3	6	6	3	4	5	3	5	5	5	6	5	3	6	6	3	4	5	3	5	5	51.7	51.7	51.7	10.299
NVE15539	NVE15539	8	8	8	NVE15539	1	8	8	8	6	5	3	7	4	4	3	4	4	4	6	5	6	5	3	7	4	4	3	4	4	4	6	5	6	5	3	7	4	4	3	4	4	4	6	5	36.3	36.3	36.3	26.672
NVE15543	NVE15543	12	12	8	NVE15543	1	12	12	8	7	8	8	8	11	8	6	8	9	10	9	8	7	8	8	8	11	8	6	8	9	10	9	8	5	5	6	5	8	5	4	5	6	7	6	6	50.6	50.6	43	37.474
NVE15546	NVE15546	1	1	1	NVE15546	1	1	1	1	0	1	1	0	0	0	0	1	1	0	0	0	0	1	1	0	0	0	0	1	1	0	0	0	0	1	1	0	0	0	0	1	1	0	0	0	4	4	4	52.725
NVE15548	NVE15548	1	1	1	NVE15548	1	1	1	1	0	0	0	0	0	0	1	1	1	1	1	1	0	0	0	0	0	0	1	1	1	1	1	1	0	0	0	0	0	0	1	1	1	1	1	1	3.4	3.4	3.4	44.785
NVE15550	NVE15550	1	1	1	NVE15550	1	1	1	1	0	1	1	1	1	1	1	1	1	1	1	1	0	1	1	1	1	1	1	1	1	1	1	1	0	1	1	1	1	1	1	1	1	1	1	1	2.7	2.7	2.7	46.159
NVE15556	NVE15556	5	5	5	NVE15556	1	5	5	5	4	4	4	4	4	3	3	2	4	2	3	5	4	4	4	4	4	3	3	2	4	2	3	5	4	4	4	4	4	3	3	2	4	2	3	5	13	13	13	44.865
NVE15568;NVE15574;NVE15569;NVE6250	NVE15568;NVE15574;NVE15569;NVE6250	1;1;1;1	1;1;1;1	1;1;1;1	NVE15568;NVE15574;NVE15569;NVE6250	4	1	1	1	1	1	1	1	1	1	1	1	1	1	1	1	1	1	1	1	1	1	1	1	1	1	1	1	1	1	1	1	1	1	1	1	1	1	1	1	3.1	3.1	3.1	86.895
NVE15590	NVE15590	3	3	3	NVE15590	1	3	3	3	1	2	3	2	1	2	2	1	2	3	2	2	1	2	3	2	1	2	2	1	2	3	2	2	1	2	3	2	1	2	2	1	2	3	2	2	8.5	8.5	8.5	49.983
NVE20715;NVE1560	NVE20715;NVE1560	4;4	4;4	4;4	NVE20715;NVE1560	2	4	4	4	2	4	3	2	1	1	1	1	1	3	2	2	2	4	3	2	1	1	1	1	1	3	2	2	2	4	3	2	1	1	1	1	1	3	2	2	28.8	28.8	28.8	37.984
NVE15607	NVE15607	2	2	2	NVE15607	1	2	2	2	1	0	0	1	1	1	2	0	1	0	1	0	1	0	0	1	1	1	2	0	1	0	1	0	1	0	0	1	1	1	2	0	1	0	1	0	4.2	4.2	4.2	85.529
NVE15608	NVE15608	7	7	7	NVE15608	1	7	7	7	6	6	5	5	5	5	5	5	5	5	6	6	6	6	5	5	5	5	5	5	5	5	6	6	6	6	5	5	5	5	5	5	5	5	6	6	24	24	24	43.969
NVE1561	NVE1561	4	4	4	NVE1561	1	4	4	4	3	3	4	2	2	2	3	3	3	3	2	2	3	3	4	2	2	2	3	3	3	3	2	2	3	3	4	2	2	2	3	3	3	3	2	2	21	21	21	34.679
NVE15614	NVE15614	10	10	10	NVE15614	1	10	10	10	4	4	7	5	3	4	2	2	2	2	4	4	4	4	7	5	3	4	2	2	2	2	4	4	4	4	7	5	3	4	2	2	2	2	4	4	25.4	25.4	25.4	58.164
NVE15619	NVE15619	2	2	2	NVE15619	1	2	2	2	1	1	1	1	1	1	1	1	1	0	0	0	1	1	1	1	1	1	1	1	1	0	0	0	1	1	1	1	1	1	1	1	1	0	0	0	22.4	22.4	22.4	26.607
NVE1563	NVE1563	24	24	24	NVE1563	1	24	24	24	20	21	19	20	19	20	15	13	17	19	18	18	20	21	19	20	19	20	15	13	17	19	18	18	20	21	19	20	19	20	15	13	17	19	18	18	53.8	53.8	53.8	59.309
NVE15632	NVE15632	13	2	2	NVE15632	1	13	2	2	12	9	12	12	8	10	10	9	9	9	9	10	2	1	2	2	2	2	2	1	2	2	2	2	2	1	2	2	2	2	2	1	2	2	2	2	34.1	5.5	5.5	66.719
NVE15638;NVE20705;NVE20706	NVE15638;NVE20705	4;2;1	4;2;1	4;2;1	NVE15638;NVE20705	3	4	4	4	2	2	2	1	2	1	4	4	3	3	3	3	2	2	2	1	2	1	4	4	3	3	3	3	2	2	2	1	2	1	4	4	3	3	3	3	10.8	10.8	10.8	69.031
NVE15643	NVE15643	2	2	2	NVE15643	1	2	2	2	2	1	2	2	2	2	2	2	0	0	1	2	2	1	2	2	2	2	2	2	0	0	1	2	2	1	2	2	2	2	2	2	0	0	1	2	38.1	38.1	38.1	6.979
NVE15644	NVE15644	2	2	2	NVE15644	1	2	2	2	2	1	1	2	1	1	1	1	0	1	1	1	2	1	1	2	1	1	1	1	0	1	1	1	2	1	1	2	1	1	1	1	0	1	1	1	17.9	17.9	17.9	22.526
NVE15647	NVE15647	10	10	10	NVE15647	1	10	10	10	8	9	9	6	8	8	5	9	5	8	7	9	8	9	9	6	8	8	5	9	5	8	7	9	8	9	9	6	8	8	5	9	5	8	7	9	14.1	14.1	14.1	114.04
NVE15648	NVE15648	2	2	2	NVE15648	1	2	2	2	2	1	2	2	1	1	2	2	1	2	1	1	2	1	2	2	1	1	2	2	1	2	1	1	2	1	2	2	1	1	2	2	1	2	1	1	4.8	4.8	4.8	65.959
NVE15668	NVE15668	4	1	1	NVE15668	1	4	1	1	4	4	3	3	4	3	4	4	3	4	4	4	1	1	1	1	1	1	1	1	1	1	1	1	1	1	1	1	1	1	1	1	1	1	1	1	36.8	23.5	23.5	15.312
NVE15669	NVE15669	1	1	1	NVE15669	1	1	1	1	1	1	1	0	0	0	0	0	0	0	0	0	1	1	1	0	0	0	0	0	0	0	0	0	1	1	1	0	0	0	0	0	0	0	0	0	5.1	5.1	5.1	46.033
NVE1567	NVE1567	9	9	9	NVE1567	1	9	9	9	8	7	7	8	7	7	8	8	9	8	9	8	8	7	7	8	7	7	8	8	9	8	9	8	8	7	7	8	7	7	8	8	9	8	9	8	26.7	26.7	26.7	39.455
NVE15677	NVE15677	4	4	4	NVE15677	1	4	4	4	3	3	3	3	4	3	2	2	3	4	3	4	3	3	3	3	4	3	2	2	3	4	3	4	3	3	3	3	4	3	2	2	3	4	3	4	50.4	50.4	50.4	15.525
NVE15678	NVE15678	4	4	4	NVE15678	1	4	4	4	3	3	3	1	1	1	3	3	1	3	2	2	3	3	3	1	1	1	3	3	1	3	2	2	3	3	3	1	1	1	3	3	1	3	2	2	15	15	15	60.469
NVE1568	NVE1568	1	1	1	NVE1568	1	1	1	1	1	0	1	1	1	1	1	1	0	1	0	1	1	0	1	1	1	1	1	1	0	1	0	1	1	0	1	1	1	1	1	1	0	1	0	1	1	1	1	197.16
NVE15701	NVE15701	9	9	9	NVE15701	1	9	9	9	5	8	8	5	8	7	6	5	5	5	6	4	5	8	8	5	8	7	6	5	5	5	6	4	5	8	8	5	8	7	6	5	5	5	6	4	29.3	29.3	29.3	44.891
NVE15709	NVE15709	2	2	2	NVE15709	1	2	2	2	0	1	2	0	0	0	1	1	1	1	1	1	0	1	2	0	0	0	1	1	1	1	1	1	0	1	2	0	0	0	1	1	1	1	1	1	3	3	3	125.62
NVE15714	NVE15714	3	3	3	NVE15714	1	3	3	3	2	2	2	2	2	2	2	2	2	2	2	3	2	2	2	2	2	2	2	2	2	2	2	3	2	2	2	2	2	2	2	2	2	2	2	3	16.7	16.7	16.7	41.441
NVE15723;NVE1761	NVE15723	11;3	11;3	11;3	NVE15723	2	11	11	11	7	6	5	6	5	7	9	8	9	9	7	9	7	6	5	6	5	7	9	8	9	9	7	9	7	6	5	6	5	7	9	8	9	9	7	9	46.8	46.8	46.8	29.644
NVE15724	NVE15724	4	4	3	NVE15724	1	4	4	3	4	4	4	4	4	4	3	3	4	4	4	4	4	4	4	4	4	4	3	3	4	4	4	4	3	3	3	3	3	3	3	3	3	3	3	3	50.8	50.8	33.7	19.429
NVE15734;NVE22852	NVE15734	30;6	30;6	29;6	NVE15734	2	30	30	29	20	23	24	20	22	24	18	19	19	16	17	22	20	23	24	20	22	24	18	19	19	16	17	22	20	23	23	20	22	23	18	19	19	16	17	22	45.2	45.2	43.1	52.474
NVE15738	NVE15738	4	4	4	NVE15738	1	4	4	4	3	4	4	4	4	4	3	3	4	4	4	4	3	4	4	4	4	4	3	3	4	4	4	4	3	4	4	4	4	4	3	3	4	4	4	4	5.6	5.6	5.6	117.98
NVE15748	NVE15748	12	12	9	NVE15748	1	12	12	9	7	7	8	8	8	7	8	7	6	6	8	8	7	7	8	8	8	7	8	7	6	6	8	8	7	7	8	7	7	7	7	6	6	6	6	7	28.8	28.8	24.6	63.924
NVE15749	NVE15749	2	2	2	NVE15749	1	2	2	2	2	2	2	0	1	2	1	2	2	1	2	2	2	2	2	0	1	2	1	2	2	1	2	2	2	2	2	0	1	2	1	2	2	1	2	2	9.5	9.5	9.5	31.082
NVE15750	NVE15750	12	12	12	NVE15750	1	12	12	12	9	10	8	11	9	10	8	7	7	7	7	7	9	10	8	11	9	10	8	7	7	7	7	7	9	10	8	11	9	10	8	7	7	7	7	7	31	31	31	78.073
NVE15752	NVE15752	3	3	3	NVE15752	1	3	3	3	2	3	3	2	2	2	2	2	2	3	3	2	2	3	3	2	2	2	2	2	2	3	3	2	2	3	3	2	2	2	2	2	2	3	3	2	9.1	9.1	9.1	149.31
NVE15760	NVE15760	4	4	4	NVE15760	1	4	4	4	3	3	2	3	3	3	1	2	1	2	4	3	3	3	2	3	3	3	1	2	1	2	4	3	3	3	2	3	3	3	1	2	1	2	4	3	21.2	21.2	21.2	31.279
NVE15767	NVE15767	1	1	1	NVE15767	1	1	1	1	0	1	1	0	0	1	1	1	1	1	1	1	0	1	1	0	0	1	1	1	1	1	1	1	0	1	1	0	0	1	1	1	1	1	1	1	2.4	2.4	2.4	79.745
NVE15772	NVE15772	3	3	3	NVE15772	1	3	3	3	1	2	2	1	1	1	1	2	2	1	2	1	1	2	2	1	1	1	1	2	2	1	2	1	1	2	2	1	1	1	1	2	2	1	2	1	11.1	11.1	11.1	44.775
NVE15773	NVE15773	2	2	2	NVE15773	1	2	2	2	2	1	1	1	0	0	0	0	0	0	0	0	2	1	1	1	0	0	0	0	0	0	0	0	2	1	1	1	0	0	0	0	0	0	0	0	3.2	3.2	3.2	111.82
NVE15778	NVE15778	2	2	2	NVE15778	1	2	2	2	2	2	2	1	1	1	2	0	0	0	2	2	2	2	2	1	1	1	2	0	0	0	2	2	2	2	2	1	1	1	2	0	0	0	2	2	30	30	30	7.0953
NVE15781;NVE15780	NVE15781	13;1	13;1	13;1	NVE15781	2	13	13	13	9	7	8	5	5	7	9	5	6	6	7	8	9	7	8	5	5	7	9	5	6	6	7	8	9	7	8	5	5	7	9	5	6	6	7	8	10.6	10.6	10.6	242.96
NVE15782	NVE15782	2	2	2	NVE15782	1	2	2	2	1	1	1	0	1	1	0	0	0	0	1	0	1	1	1	0	1	1	0	0	0	0	1	0	1	1	1	0	1	1	0	0	0	0	1	0	6.6	6.6	6.6	37.083
NVE15787	NVE15787	1	1	1	NVE15787	1	1	1	1	1	1	1	1	1	1	1	0	1	1	1	1	1	1	1	1	1	1	1	0	1	1	1	1	1	1	1	1	1	1	1	0	1	1	1	1	11.5	11.5	11.5	14.198
NVE15789	NVE15789	2	2	2	NVE15789	1	2	2	2	2	2	2	2	2	2	1	1	1	2	0	1	2	2	2	2	2	2	1	1	1	2	0	1	2	2	2	2	2	2	1	1	1	2	0	1	14.5	14.5	14.5	21.456
NVE15791	NVE15791	2	2	2	NVE15791	1	2	2	2	2	2	1	2	2	1	1	1	1	1	2	2	2	2	1	2	2	1	1	1	1	1	2	2	2	2	1	2	2	1	1	1	1	1	2	2	22.4	22.4	22.4	26.975
NVE15792	NVE15792	6	6	6	NVE15792	1	6	6	6	5	6	6	5	6	5	4	5	5	5	4	5	5	6	6	5	6	5	4	5	5	5	4	5	5	6	6	5	6	5	4	5	5	5	4	5	36.7	36.7	36.7	27.146
NVE15793	NVE15793	1	1	1	NVE15793	1	1	1	1	1	0	1	0	0	1	0	0	0	0	0	0	1	0	1	0	0	1	0	0	0	0	0	0	1	0	1	0	0	1	0	0	0	0	0	0	6.3	6.3	6.3	49.227
NVE15797	NVE15797	4	4	4	NVE15797	1	4	4	4	2	2	2	2	2	1	1	4	3	3	3	3	2	2	2	2	2	1	1	4	3	3	3	3	2	2	2	2	2	1	1	4	3	3	3	3	13	13	13	70.922
NVE15799	NVE15799	4	4	4	NVE15799	1	4	4	4	0	1	0	2	0	0	2	1	1	0	1	0	0	1	0	2	0	0	2	1	1	0	1	0	0	1	0	2	0	0	2	1	1	0	1	0	14.3	14.3	14.3	45.595
NVE15801	NVE15801	24	24	24	NVE15801	1	24	24	24	15	8	9	14	10	10	15	14	14	9	17	13	15	8	9	14	10	10	15	14	14	9	17	13	15	8	9	14	10	10	15	14	14	9	17	13	33.1	33.1	33.1	117.99
NVE15807	NVE15807	1	1	1	NVE15807	1	1	1	1	1	1	0	1	1	1	0	0	0	1	1	1	1	1	0	1	1	1	0	0	0	1	1	1	1	1	0	1	1	1	0	0	0	1	1	1	3	3	3	71.531
NVE15809;NVE15811	NVE15809	12;1	12;1	12;1	NVE15809	2	12	12	12	8	7	7	7	9	8	3	6	8	6	9	7	8	7	7	7	9	8	3	6	8	6	9	7	8	7	7	7	9	8	3	6	8	6	9	7	28.6	28.6	28.6	68.784
NVE15813	NVE15813	3	3	3	NVE15813	1	3	3	3	3	2	2	2	2	1	1	1	1	1	0	1	3	2	2	2	2	1	1	1	1	1	0	1	3	2	2	2	2	1	1	1	1	1	0	1	6.6	6.6	6.6	75.318
NVE15816;NVE24220	NVE15816;NVE24220	2;1	2;1	2;1	NVE15816;NVE24220	2	2	2	2	1	1	1	1	1	1	0	2	2	1	2	1	1	1	1	1	1	1	0	2	2	1	2	1	1	1	1	1	1	1	0	2	2	1	2	1	12.2	12.2	12.2	21.089
NVE24219;NVE15817	NVE24219;NVE15817	2;2	2;2	2;2	NVE24219;NVE15817	2	2	2	2	1	1	0	1	1	2	1	0	1	0	1	1	1	1	0	1	1	2	1	0	1	0	1	1	1	1	0	1	1	2	1	0	1	0	1	1	36.9	36.9	36.9	9.615
NVE15821	NVE15821	2	2	2	NVE15821	1	2	2	2	1	2	0	1	2	2	0	1	2	1	0	1	1	2	0	1	2	2	0	1	2	1	0	1	1	2	0	1	2	2	0	1	2	1	0	1	6.4	6.4	6.4	84.042
NVE15822	NVE15822	4	4	4	NVE15822	1	4	4	4	3	2	1	2	3	3	2	2	2	0	1	2	3	2	1	2	3	3	2	2	2	0	1	2	3	2	1	2	3	3	2	2	2	0	1	2	11.3	11.3	11.3	53.025
NVE15835	NVE15835	17	17	17	NVE15835	1	17	17	17	12	9	10	11	11	10	9	8	11	7	9	8	12	9	10	11	11	10	9	8	11	7	9	8	12	9	10	11	11	10	9	8	11	7	9	8	33.7	33.7	33.7	67.841
NVE15838	NVE15838	2	2	2	NVE15838	1	2	2	2	1	1	2	1	2	1	2	2	2	2	2	2	1	1	2	1	2	1	2	2	2	2	2	2	1	1	2	1	2	1	2	2	2	2	2	2	15.1	15.1	15.1	40.486
NVE15854	NVE15854	2	2	2	NVE15854	1	2	2	2	0	1	1	0	0	0	0	1	1	1	0	1	0	1	1	0	0	0	0	1	1	1	0	1	0	1	1	0	0	0	0	1	1	1	0	1	15.5	15.5	15.5	17.894
NVE15859	NVE15859	4	4	4	NVE15859	1	4	4	4	0	1	1	2	3	2	1	0	1	0	2	2	0	1	1	2	3	2	1	0	1	0	2	2	0	1	1	2	3	2	1	0	1	0	2	2	4.8	4.8	4.8	145.96
NVE15862;NVE15861;NVE15863	NVE15862;NVE15861;NVE15863	1;1;1	1;1;1	1;1;1	NVE15862;NVE15861;NVE15863	3	1	1	1	1	0	1	1	1	1	1	1	1	0	1	1	1	0	1	1	1	1	1	1	1	0	1	1	1	0	1	1	1	1	1	1	1	0	1	1	10.6	10.6	10.6	14.863
NVE1587	NVE1587	4	4	4	NVE1587	1	4	4	4	4	3	2	2	3	3	2	2	2	2	1	2	4	3	2	2	3	3	2	2	2	2	1	2	4	3	2	2	3	3	2	2	2	2	1	2	9.5	9.5	9.5	113.81
NVE15872	NVE15872	3	3	3	NVE15872	1	3	3	3	0	2	1	1	2	3	1	1	1	0	2	3	0	2	1	1	2	3	1	1	1	0	2	3	0	2	1	1	2	3	1	1	1	0	2	3	4.7	4.7	4.7	110.39
NVE15882;NVE15880	NVE15882;NVE15880	6;5	6;5	6;5	NVE15882;NVE15880	2	6	6	6	6	4	5	5	6	5	5	4	3	5	4	2	6	4	5	5	6	5	5	4	3	5	4	2	6	4	5	5	6	5	5	4	3	5	4	2	18.7	18.7	18.7	40.904
NVE15893	NVE15893	3	3	3	NVE15893	1	3	3	3	3	2	2	3	2	2	2	1	2	2	2	2	3	2	2	3	2	2	2	1	2	2	2	2	3	2	2	3	2	2	2	1	2	2	2	2	74.7	74.7	74.7	10.875
NVE15894	NVE15894	10	10	10	NVE15894	1	10	10	10	6	7	6	5	8	6	4	7	7	6	8	7	6	7	6	5	8	6	4	7	7	6	8	7	6	7	6	5	8	6	4	7	7	6	8	7	71.6	71.6	71.6	10.854
NVE15896;NVE4637	NVE15896	40;10	40;10	40;10	NVE15896	2	40	40	40	33	31	32	33	36	34	32	34	37	30	36	36	33	31	32	33	36	34	32	34	37	30	36	36	33	31	32	33	36	34	32	34	37	30	36	36	60.7	60.7	60.7	68.624
NVE15913	NVE15913	10	10	10	NVE15913	1	10	10	10	7	7	6	7	8	7	5	7	7	5	8	6	7	7	6	7	8	7	5	7	7	5	8	6	7	7	6	7	8	7	5	7	7	5	8	6	23.9	23.9	23.9	57.89
NVE15920	NVE15920	10	3	2	NVE15920	1	10	3	2	10	8	9	10	8	7	7	6	7	8	6	6	3	3	3	3	2	2	2	2	2	3	2	1	2	2	2	2	2	2	1	1	1	2	2	1	30.6	11	6.8	45.093
NVE15921	NVE15921	1	1	1	NVE15921	1	1	1	1	0	0	0	1	0	0	0	0	0	0	0	0	0	0	0	1	0	0	0	0	0	0	0	0	0	0	0	1	0	0	0	0	0	0	0	0	5.4	5.4	5.4	37.336
NVE15922	NVE15922	1	1	1	NVE15922	1	1	1	1	1	1	1	1	0	1	0	0	0	1	1	1	1	1	1	1	0	1	0	0	0	1	1	1	1	1	1	1	0	1	0	0	0	1	1	1	5.2	5.2	5.2	39.057
NVE1593	NVE1593	2	2	2	NVE1593	1	2	2	2	1	1	0	1	1	2	2	2	0	1	1	1	1	1	0	1	1	2	2	2	0	1	1	1	1	1	0	1	1	2	2	2	0	1	1	1	9.7	9.7	9.7	32.967
NVE15935	NVE15935	3	3	3	NVE15935	1	3	3	3	2	2	2	2	2	3	1	1	1	0	2	2	2	2	2	2	2	3	1	1	1	0	2	2	2	2	2	2	2	3	1	1	1	0	2	2	6.6	6.6	6.6	70.83
NVE15943;NVE15945	NVE15943;NVE15945	12;11	5;5	4;4	NVE15943;NVE15945	2	12	5	4	10	6	6	10	7	6	6	5	2	7	6	5	4	2	2	4	2	2	2	3	2	3	4	3	3	2	2	4	2	2	2	3	2	3	4	3	60.5	46.5	46.5	19.857
NVE15947;NVE15944	NVE15947;NVE15944	16;16	16;16	5;5	NVE15947;NVE15944	2	16	16	5	15	15	14	14	14	11	4	3	0	3	2	1	15	15	14	14	14	11	4	3	0	3	2	1	5	5	4	5	4	3	0	0	0	0	0	0	69.2	69.2	27.9	19.97
NVE15951	NVE15951	1	1	1	NVE15951	1	1	1	1	0	0	0	1	1	0	0	0	0	0	0	0	0	0	0	1	1	0	0	0	0	0	0	0	0	0	0	1	1	0	0	0	0	0	0	0	3	3	3	54.814
NVE15962;NVE15967	NVE15962;NVE15967	2;1	2;1	2;1	NVE15962;NVE15967	2	2	2	2	1	0	1	2	1	1	1	1	0	1	1	0	1	0	1	2	1	1	1	1	0	1	1	0	1	0	1	2	1	1	1	1	0	1	1	0	13.8	13.8	13.8	15.612
NVE15966	NVE15966	4	4	4	NVE15966	1	4	4	4	2	2	3	2	3	3	2	0	2	2	1	2	2	2	3	2	3	3	2	0	2	2	1	2	2	2	3	2	3	3	2	0	2	2	1	2	15.7	15.7	15.7	31.741
NVE15969;NVE16856	NVE15969	12;1	12;1	12;1	NVE15969	2	12	12	12	9	8	8	9	9	11	10	10	10	7	9	10	9	8	8	9	9	11	10	10	10	7	9	10	9	8	8	9	9	11	10	10	10	7	9	10	26.3	26.3	26.3	75.77
NVE15970;NVE22777	NVE15970	4;1	4;1	4;1	NVE15970	2	4	4	4	4	3	4	4	3	4	3	2	3	4	3	4	4	3	4	4	3	4	3	2	3	4	3	4	4	3	4	4	3	4	3	2	3	4	3	4	32.9	32.9	32.9	25.79
NVE15974	NVE15974	13	13	13	NVE15974	1	13	13	13	10	10	10	12	10	9	8	6	9	10	9	8	10	10	10	12	10	9	8	6	9	10	9	8	10	10	10	12	10	9	8	6	9	10	9	8	50.9	50.9	50.9	34.518
NVE15988;NVE16723	NVE15988	3;1	3;1	3;1	NVE15988	2	3	3	3	1	1	2	1	1	1	0	1	1	0	1	1	1	1	2	1	1	1	0	1	1	0	1	1	1	1	2	1	1	1	0	1	1	0	1	1	4.2	4.2	4.2	140.96
NVE15999;NVE7051	NVE15999	3;1	3;1	3;1	NVE15999	2	3	3	3	3	2	1	2	1	1	1	0	1	1	1	2	3	2	1	2	1	1	1	0	1	1	1	2	3	2	1	2	1	1	1	0	1	1	1	2	11.4	11.4	11.4	57.806
NVE160	NVE160	11	11	11	NVE160	1	11	11	11	9	9	6	7	9	6	5	7	4	4	4	5	9	9	6	7	9	6	5	7	4	4	4	5	9	9	6	7	9	6	5	7	4	4	4	5	16.3	16.3	16.3	111.93
NVE16002;NVE10262	NVE16002;NVE10262	2;1	2;1	2;1	NVE16002;NVE10262	2	2	2	2	0	0	1	0	0	0	0	1	1	0	2	0	0	0	1	0	0	0	0	1	1	0	2	0	0	0	1	0	0	0	0	1	1	0	2	0	1.1	1.1	1.1	382.13
NVE16028	NVE16028	2	2	2	NVE16028	1	2	2	2	0	1	2	1	0	0	0	0	0	0	1	1	0	1	2	1	0	0	0	0	0	0	1	1	0	1	2	1	0	0	0	0	0	0	1	1	9.1	9.1	9.1	41.842
NVE16029	NVE16029	1	1	1	NVE16029	1	1	1	1	0	1	1	1	1	1	0	0	0	1	1	1	0	1	1	1	1	1	0	0	0	1	1	1	0	1	1	1	1	1	0	0	0	1	1	1	0.7	0.7	0.7	190.28
NVE16039	NVE16039	1	1	1	NVE16039	1	1	1	1	1	1	1	1	1	1	1	0	1	0	1	1	1	1	1	1	1	1	1	0	1	0	1	1	1	1	1	1	1	1	1	0	1	0	1	1	17.3	17.3	17.3	10.386
NVE16040	NVE16040	2	2	2	NVE16040	1	2	2	2	2	1	1	1	1	1	1	1	1	0	1	1	2	1	1	1	1	1	1	1	1	0	1	1	2	1	1	1	1	1	1	1	1	0	1	1	21.6	21.6	21.6	20.339
NVE16041	NVE16041	9	9	9	NVE16041	1	9	9	9	6	6	3	6	7	5	5	6	6	5	7	5	6	6	3	6	7	5	5	6	6	5	7	5	6	6	3	6	7	5	5	6	6	5	7	5	25.1	25.1	25.1	58.971
NVE16066	NVE16066	2	2	2	NVE16066	1	2	2	2	1	1	1	0	1	1	1	1	1	1	2	2	1	1	1	0	1	1	1	1	1	1	2	2	1	1	1	0	1	1	1	1	1	1	2	2	13.8	13.8	13.8	23.952
NVE16071	NVE16071	3	3	3	NVE16071	1	3	3	3	2	3	2	2	3	3	2	3	3	2	3	2	2	3	2	2	3	3	2	3	3	2	3	2	2	3	2	2	3	3	2	3	3	2	3	2	1.7	1.7	1.7	287.67
NVE1608	NVE1608	5	5	5	NVE1608	1	5	5	5	5	3	3	4	3	3	5	3	2	3	3	3	5	3	3	4	3	3	5	3	2	3	3	3	5	3	3	4	3	3	5	3	2	3	3	3	26.8	26.8	26.8	40.075
NVE1609	NVE1609	1	1	1	NVE1609	1	1	1	1	1	1	1	1	1	1	1	1	0	1	1	1	1	1	1	1	1	1	1	1	0	1	1	1	1	1	1	1	1	1	1	1	0	1	1	1	3.4	3.4	3.4	58.612
NVE23622;NVE16096	NVE23622;NVE16096	4;4	4;4	4;4	NVE23622;NVE16096	2	4	4	4	3	3	4	1	3	2	3	3	3	2	3	2	3	3	4	1	3	2	3	3	3	2	3	2	3	3	4	1	3	2	3	3	3	2	3	2	12.6	12.6	12.6	37.458
NVE16097	NVE16097	13	13	13	NVE16097	1	13	13	13	9	10	12	8	5	4	7	4	5	5	2	5	9	10	12	8	5	4	7	4	5	5	2	5	9	10	12	8	5	4	7	4	5	5	2	5	15.6	15.6	15.6	146.87
NVE161	NVE161	12	12	12	NVE161	1	12	12	12	11	8	6	9	7	5	0	1	1	1	2	2	11	8	6	9	7	5	0	1	1	1	2	2	11	8	6	9	7	5	0	1	1	1	2	2	23.9	23.9	23.9	107.92
NVE16104	NVE16104	4	4	4	NVE16104	1	4	4	4	2	2	2	1	2	2	2	2	2	3	3	3	2	2	2	1	2	2	2	2	2	3	3	3	2	2	2	1	2	2	2	2	2	3	3	3	12	12	12	71.766
NVE16112	NVE16112	11	11	11	NVE16112	1	11	11	11	5	5	7	5	6	4	7	7	8	8	8	8	5	5	7	5	6	4	7	7	8	8	8	8	5	5	7	5	6	4	7	7	8	8	8	8	46.2	46.2	46.2	18.192
NVE1612	NVE1612	2	2	2	NVE1612	1	2	2	2	1	0	0	0	2	1	1	1	1	1	0	1	1	0	0	0	2	1	1	1	1	1	0	1	1	0	0	0	2	1	1	1	1	1	0	1	0.9	0.9	0.9	339.58
NVE16131	NVE16131	4	4	4	NVE16131	1	4	4	4	4	4	4	4	4	3	3	3	3	4	3	3	4	4	4	4	4	3	3	3	3	4	3	3	4	4	4	4	4	3	3	3	3	4	3	3	26.9	26.9	26.9	19.485
NVE16133	NVE16133	1	1	1	NVE16133	1	1	1	1	0	0	1	1	0	0	0	0	0	0	0	0	0	0	1	1	0	0	0	0	0	0	0	0	0	0	1	1	0	0	0	0	0	0	0	0	3.2	3.2	3.2	89.332
NVE16135	NVE16135	1	1	1	NVE16135	1	1	1	1	1	0	0	0	0	0	0	0	0	0	0	0	1	0	0	0	0	0	0	0	0	0	0	0	1	0	0	0	0	0	0	0	0	0	0	0	3.2	3.2	3.2	107.4
NVE16136	NVE16136	29	29	29	NVE16136	1	29	29	29	19	21	19	19	20	19	22	23	23	24	23	26	19	21	19	19	20	19	22	23	23	24	23	26	19	21	19	19	20	19	22	23	23	24	23	26	63.7	63.7	63.7	49.98
NVE1614;NVE20318	NVE1614;NVE20318	1;1	1;1	1;1	NVE1614;NVE20318	2	1	1	1	1	1	1	1	1	0	0	1	1	0	1	1	1	1	1	1	1	0	0	1	1	0	1	1	1	1	1	1	1	0	0	1	1	0	1	1	2.4	2.4	2.4	64.84
NVE16142	NVE16142	6	6	6	NVE16142	1	6	6	6	3	4	4	3	5	5	4	4	4	5	5	6	3	4	4	3	5	5	4	4	4	5	5	6	3	4	4	3	5	5	4	4	4	5	5	6	30.7	30.7	30.7	20.864
NVE16143	NVE16143	2	2	2	NVE16143	1	2	2	2	2	2	2	2	2	1	1	2	1	1	2	1	2	2	2	2	2	1	1	2	1	1	2	1	2	2	2	2	2	1	1	2	1	1	2	1	13.2	13.2	13.2	28.362
NVE16146	NVE16146	1	1	1	NVE16146	1	1	1	1	1	1	0	1	1	1	1	1	1	1	1	1	1	1	0	1	1	1	1	1	1	1	1	1	1	1	0	1	1	1	1	1	1	1	1	1	4.6	4.6	4.6	65.28
NVE16149	NVE16149	2	2	2	NVE16149	1	2	2	2	1	1	1	2	2	2	1	2	1	1	1	2	1	1	1	2	2	2	1	2	1	1	1	2	1	1	1	2	2	2	1	2	1	1	1	2	5.3	5.3	5.3	52.001
NVE16158;NVE24682;NVE16156	NVE16158;NVE24682;NVE16156	1;1;1	1;1;1	1;1;1	NVE16158;NVE24682;NVE16156	3	1	1	1	1	1	1	1	1	1	0	0	0	0	0	0	1	1	1	1	1	1	0	0	0	0	0	0	1	1	1	1	1	1	0	0	0	0	0	0	18.2	18.2	18.2	9.2508
NVE16176	NVE16176	3	3	3	NVE16176	1	3	3	3	1	0	0	1	0	0	2	2	0	2	1	0	1	0	0	1	0	0	2	2	0	2	1	0	1	0	0	1	0	0	2	2	0	2	1	0	16.4	16.4	16.4	24.35
NVE16181	NVE16181	17	17	17	NVE16181	1	17	17	17	15	12	13	14	12	13	12	12	11	10	13	11	15	12	13	14	12	13	12	12	11	10	13	11	15	12	13	14	12	13	12	12	11	10	13	11	40	40	40	62.456
NVE16182	NVE16182	3	3	3	NVE16182	1	3	3	3	2	2	2	2	2	2	1	2	1	2	1	1	2	2	2	2	2	2	1	2	1	2	1	1	2	2	2	2	2	2	1	2	1	2	1	1	8.9	8.9	8.9	50.198
NVE16183	NVE16183	4	4	4	NVE16183	1	4	4	4	4	2	3	2	1	2	0	0	0	0	0	0	4	2	3	2	1	2	0	0	0	0	0	0	4	2	3	2	1	2	0	0	0	0	0	0	8.5	8.5	8.5	83.737
NVE16199	NVE16199	1	1	1	NVE16199	1	1	1	1	0	0	0	0	1	1	0	1	0	0	0	0	0	0	0	0	1	1	0	1	0	0	0	0	0	0	0	0	1	1	0	1	0	0	0	0	21.2	21.2	21.2	7.2029
NVE16202	NVE16202	4	4	4	NVE16202	1	4	4	4	4	2	2	3	3	2	2	1	1	0	1	1	4	2	2	3	3	2	2	1	1	0	1	1	4	2	2	3	3	2	2	1	1	0	1	1	3	3	3	228.82
NVE16210	NVE16210	3	3	3	NVE16210	1	3	3	3	2	2	2	3	1	2	1	1	1	2	2	1	2	2	2	3	1	2	1	1	1	2	2	1	2	2	2	3	1	2	1	1	1	2	2	1	68.4	68.4	68.4	12.621
NVE16211;NVE23332	NVE16211	14;5	14;5	14;5	NVE16211	2	14	14	14	11	11	11	10	10	11	8	9	10	8	9	9	11	11	11	10	10	11	8	9	10	8	9	9	11	11	11	10	10	11	8	9	10	8	9	9	43.2	43.2	43.2	51.525
NVE16228	NVE16228	2	2	2	NVE16228	1	2	2	2	2	2	2	1	2	1	2	0	1	2	1	2	2	2	2	1	2	1	2	0	1	2	1	2	2	2	2	1	2	1	2	0	1	2	1	2	13.8	13.8	13.8	30.094
NVE16229	NVE16229	8	8	8	NVE16229	1	8	8	8	7	8	8	4	8	7	6	6	6	7	6	7	7	8	8	4	8	7	6	6	6	7	6	7	7	8	8	4	8	7	6	6	6	7	6	7	46.4	46.4	46.4	36.422
NVE16231	NVE16231	3	3	3	NVE16231	1	3	3	3	3	0	0	2	1	0	1	1	0	0	0	0	3	0	0	2	1	0	1	1	0	0	0	0	3	0	0	2	1	0	1	1	0	0	0	0	14	14	14	36.987
NVE16233	NVE16233	3	3	3	NVE16233	1	3	3	3	3	3	3	3	2	2	1	2	2	1	2	2	3	3	3	3	2	2	1	2	2	1	2	2	3	3	3	3	2	2	1	2	2	1	2	2	23.1	23.1	23.1	28.62
NVE16243	NVE16243	2	2	2	NVE16243	1	2	2	2	1	1	1	2	1	2	2	2	2	2	2	1	1	1	1	2	1	2	2	2	2	2	2	1	1	1	1	2	1	2	2	2	2	2	2	1	3.1	3.1	3.1	90.565
NVE16244	NVE16244	3	3	3	NVE16244	1	3	3	3	2	2	2	1	1	2	0	0	0	0	1	1	2	2	2	1	1	2	0	0	0	0	1	1	2	2	2	1	1	2	0	0	0	0	1	1	3.6	3.6	3.6	125.43
NVE16255	NVE16255	3	3	3	NVE16255	1	3	3	3	1	1	1	0	1	3	2	0	0	1	0	1	1	1	1	0	1	3	2	0	0	1	0	1	1	1	1	0	1	3	2	0	0	1	0	1	10.5	10.5	10.5	53.921
NVE16257	NVE16257	7	7	7	NVE16257	1	7	7	7	7	7	6	6	7	6	5	6	6	4	5	6	7	7	6	6	7	6	5	6	6	4	5	6	7	7	6	6	7	6	5	6	6	4	5	6	47.1	47.1	47.1	11.515
NVE16284	NVE16284	16	16	16	NVE16284	1	16	16	16	11	14	10	12	10	11	9	6	7	9	11	12	11	14	10	12	10	11	9	6	7	9	11	12	11	14	10	12	10	11	9	6	7	9	11	12	19.4	19.4	19.4	145.89
NVE16289	NVE16289	9	9	9	NVE16289	1	9	9	9	5	5	5	4	6	6	4	3	4	4	4	4	5	5	5	4	6	6	4	3	4	4	4	4	5	5	5	4	6	6	4	3	4	4	4	4	43.9	43.9	43.9	67.411
NVE16290;NVE13781;NVE23243	NVE16290	9;2;2	9;2;2	9;2;2	NVE16290	3	9	9	9	6	8	6	7	6	6	8	7	6	8	8	7	6	8	6	7	6	6	8	7	6	8	8	7	6	8	6	7	6	6	8	7	6	8	8	7	27.9	27.9	27.9	52.731
NVE16291;NVE23244	NVE16291;NVE23244	3;2	3;2	3;2	NVE16291;NVE23244	2	3	3	3	3	3	3	3	2	2	3	3	3	3	3	3	3	3	3	3	2	2	3	3	3	3	3	3	3	3	3	3	2	2	3	3	3	3	3	3	24.3	24.3	24.3	13.365
NVE16295	NVE16295	6	1	1	NVE16295	1	6	1	1	3	5	4	4	5	5	4	5	4	4	5	5	1	1	1	1	1	1	1	1	1	1	1	1	1	1	1	1	1	1	1	1	1	1	1	1	41.1	7.6	7.6	18.778
NVE16296	NVE16296	7	7	2	NVE16296	1	7	7	2	4	5	4	5	6	5	5	6	5	5	6	6	4	5	4	5	6	5	5	6	5	5	6	6	2	1	1	2	2	1	2	2	2	2	2	2	26.8	26.8	5.6	29.616
NVE16306	NVE16306	20	20	19	NVE16306	1	20	20	19	18	14	15	18	15	15	15	15	15	13	14	14	18	14	15	18	15	15	15	15	15	13	14	14	17	13	14	17	14	14	14	14	14	13	13	13	52.4	52.4	50.6	45.379
NVE16307	NVE16307	19	18	18	NVE16307	1	19	18	18	16	18	16	15	16	16	18	16	16	17	16	17	15	17	15	14	15	15	17	15	15	17	15	16	15	17	15	14	15	15	17	15	15	17	15	16	50.4	48.5	48.5	42.812
NVE16308	NVE16308	3	3	3	NVE16308	1	3	3	3	2	3	2	2	1	1	0	0	0	0	0	0	2	3	2	2	1	1	0	0	0	0	0	0	2	3	2	2	1	1	0	0	0	0	0	0	10.7	10.7	10.7	47.875
NVE16309	NVE16309	3	3	3	NVE16309	1	3	3	3	2	2	1	3	2	2	1	2	2	2	2	1	2	2	1	3	2	2	1	2	2	2	2	1	2	2	1	3	2	2	1	2	2	2	2	1	16.9	16.9	16.9	28.52
NVE16318	NVE16318	1	1	1	NVE16318	1	1	1	1	0	1	0	0	0	0	0	0	1	0	0	1	0	1	0	0	0	0	0	0	1	0	0	1	0	1	0	0	0	0	0	0	1	0	0	1	4	4	4	37.938
NVE16326	NVE16326	1	1	1	NVE16326	1	1	1	1	1	1	1	1	1	1	1	1	0	1	1	1	1	1	1	1	1	1	1	1	0	1	1	1	1	1	1	1	1	1	1	1	0	1	1	1	1	1	1	144.62
NVE16334	NVE16334	1	1	1	NVE16334	1	1	1	1	1	1	1	1	1	1	0	1	0	1	1	1	1	1	1	1	1	1	0	1	0	1	1	1	1	1	1	1	1	1	0	1	0	1	1	1	8.2	8.2	8.2	34.255
NVE16339	NVE16339	1	1	1	NVE16339	1	1	1	1	1	1	1	1	1	1	0	0	1	0	1	1	1	1	1	1	1	1	0	0	1	0	1	1	1	1	1	1	1	1	0	0	1	0	1	1	4.5	4.5	4.5	32.695
NVE16345	NVE16345	2	2	2	NVE16345	1	2	2	2	1	0	0	1	1	1	0	1	1	0	1	0	1	0	0	1	1	1	0	1	1	0	1	0	1	0	0	1	1	1	0	1	1	0	1	0	15.3	15.3	15.3	18.117
NVE16356	NVE16356	36	28	28	NVE16356	1	36	28	28	25	21	24	23	26	25	31	30	28	34	31	31	19	17	18	17	19	20	25	22	21	27	23	23	19	17	18	17	19	20	25	22	21	27	23	23	55.6	43	43	78.16
NVE16360	NVE16360	8	8	8	NVE16360	1	8	8	8	8	6	5	7	5	6	3	2	3	2	4	3	8	6	5	7	5	6	3	2	3	2	4	3	8	6	5	7	5	6	3	2	3	2	4	3	13	13	13	119.13
NVE16362;NVE3132;NVE23479;NVE13548	NVE16362	10;1;1;1	10;1;1;1	8;0;0;0	NVE16362	4	10	10	8	9	7	9	7	8	10	7	7	8	8	8	9	9	7	9	7	8	10	7	7	8	8	8	9	7	6	7	7	7	8	6	6	6	7	7	8	20.8	20.8	15.7	70.518
NVE1638	NVE1638	8	8	8	NVE1638	1	8	8	8	5	6	6	6	6	6	4	5	5	4	6	6	5	6	6	6	6	6	4	5	5	4	6	6	5	6	6	6	6	6	4	5	5	4	6	6	47	47	47	13.346
NVE16390;NVE20710	NVE16390	21;1	21;1	21;1	NVE16390	2	21	21	21	19	17	19	20	18	19	15	16	18	15	16	16	19	17	19	20	18	19	15	16	18	15	16	16	19	17	19	20	18	19	15	16	18	15	16	16	15.8	15.8	15.8	225.09
NVE16397	NVE16397	2	2	2	NVE16397	1	2	2	2	2	1	1	2	0	1	2	0	0	0	0	0	2	1	1	2	0	1	2	0	0	0	0	0	2	1	1	2	0	1	2	0	0	0	0	0	8.8	8.8	8.8	15.824
NVE164	NVE164	6	6	5	NVE164	1	6	6	5	3	3	2	3	3	3	4	5	6	4	5	4	3	3	2	3	3	3	4	5	6	4	5	4	3	3	2	3	3	3	4	4	5	4	4	4	58	58	43.2	9.2078
NVE1640	NVE1640	1	1	1	NVE1640	1	1	1	1	0	1	0	0	0	1	0	0	1	0	0	1	0	1	0	0	0	1	0	0	1	0	0	1	0	1	0	0	0	1	0	0	1	0	0	1	6	6	6	34.978
NVE16402	NVE16402	13	13	13	NVE16402	1	13	13	13	11	11	8	10	10	10	8	8	8	8	8	8	11	11	8	10	10	10	8	8	8	8	8	8	11	11	8	10	10	10	8	8	8	8	8	8	26.1	26.1	26.1	86.049
NVE16403	NVE16403	3	3	3	NVE16403	1	3	3	3	2	2	3	2	1	2	1	2	2	2	2	2	2	2	3	2	1	2	1	2	2	2	2	2	2	2	3	2	1	2	1	2	2	2	2	2	44	44	44	12.18
NVE16404	NVE16404	9	9	9	NVE16404	1	9	9	9	7	6	5	8	5	5	3	5	4	5	6	6	7	6	5	8	5	5	3	5	4	5	6	6	7	6	5	8	5	5	3	5	4	5	6	6	21.1	21.1	21.1	66.951
NVE16406	NVE16406	7	7	7	NVE16406	1	7	7	7	6	6	6	5	7	5	4	6	5	5	6	4	6	6	6	5	7	5	4	6	5	5	6	4	6	6	6	5	7	5	4	6	5	5	6	4	32.2	32.2	32.2	37.703
NVE16410	NVE16410	2	2	2	NVE16410	1	2	2	2	2	1	1	1	1	0	2	1	1	0	1	0	2	1	1	1	1	0	2	1	1	0	1	0	2	1	1	1	1	0	2	1	1	0	1	0	5.6	5.6	5.6	37.02
NVE16413	NVE16413	4	4	4	NVE16413	1	4	4	4	3	3	3	3	3	2	3	2	2	3	4	2	3	3	3	3	3	2	3	2	2	3	4	2	3	3	3	3	3	2	3	2	2	3	4	2	53	53	53	11.519
NVE16416	NVE16416	4	4	4	NVE16416	1	4	4	4	4	4	2	4	4	2	2	3	2	2	2	2	4	4	2	4	4	2	2	3	2	2	2	2	4	4	2	4	4	2	2	3	2	2	2	2	16.5	16.5	16.5	50.282
NVE16418	NVE16418	4	4	4	NVE16418	1	4	4	4	1	3	2	3	2	2	3	2	3	1	2	3	1	3	2	3	2	2	3	2	3	1	2	3	1	3	2	3	2	2	3	2	3	1	2	3	8.2	8.2	8.2	68.713
NVE1642	NVE1642	4	4	4	NVE1642	1	4	4	4	3	4	4	4	3	3	3	3	3	4	3	3	3	4	4	4	3	3	3	3	3	4	3	3	3	4	4	4	3	3	3	3	3	4	3	3	41	41	41	14.777
NVE16422	NVE16422	18	18	18	NVE16422	1	18	18	18	14	14	16	13	15	13	14	12	14	13	14	13	14	14	16	13	15	13	14	12	14	13	14	13	14	14	16	13	15	13	14	12	14	13	14	13	34.8	34.8	34.8	76.979
NVE16423	NVE16423	2	2	2	NVE16423	1	2	2	2	1	0	0	1	2	1	0	1	2	1	1	2	1	0	0	1	2	1	0	1	2	1	1	2	1	0	0	1	2	1	0	1	2	1	1	2	3.8	3.8	3.8	122.89
NVE16429	NVE16429	4	4	4	NVE16429	1	4	4	4	4	3	3	4	3	3	2	1	1	3	2	2	4	3	3	4	3	3	2	1	1	3	2	2	4	3	3	4	3	3	2	1	1	3	2	2	22.7	22.7	22.7	39.014
NVE16446	NVE16446	2	2	2	NVE16446	1	2	2	2	2	2	2	2	2	2	2	2	2	0	2	2	2	2	2	2	2	2	2	2	2	0	2	2	2	2	2	2	2	2	2	2	2	0	2	2	10.1	10.1	10.1	28.616
NVE16447	NVE16447	2	2	2	NVE16447	1	2	2	2	0	1	2	1	0	1	2	2	2	1	2	2	0	1	2	1	0	1	2	2	2	1	2	2	0	1	2	1	0	1	2	2	2	1	2	2	20.6	20.6	20.6	12.367
NVE16448	NVE16448	2	2	1	NVE16448	1	2	2	1	1	1	0	2	2	1	1	1	0	1	1	1	1	1	0	2	2	1	1	1	0	1	1	1	1	1	0	1	1	0	1	1	0	1	1	0	2.4	2.4	1.6	112.6
NVE16451	NVE16451	8	8	8	NVE16451	1	8	8	8	7	7	8	7	5	6	5	4	4	7	6	5	7	7	8	7	5	6	5	4	4	7	6	5	7	7	8	7	5	6	5	4	4	7	6	5	29.9	29.9	29.9	53.228
NVE16453;NVE23507	NVE16453	21;1	21;1	21;1	NVE16453	2	21	21	21	12	16	13	12	13	15	12	13	13	12	13	15	12	16	13	12	13	15	12	13	13	12	13	15	12	16	13	12	13	15	12	13	13	12	13	15	38.9	38.9	38.9	95.062
NVE16461	NVE16461	18	18	18	NVE16461	1	18	18	18	14	15	14	13	12	14	15	15	16	14	10	13	14	15	14	13	12	14	15	15	16	14	10	13	14	15	14	13	12	14	15	15	16	14	10	13	22.8	22.8	22.8	120.71
NVE16463	NVE16463	2	2	2	NVE16463	1	2	2	2	2	1	1	1	1	2	2	2	1	1	2	0	2	1	1	1	1	2	2	2	1	1	2	0	2	1	1	1	1	2	2	2	1	1	2	0	10.9	10.9	10.9	40.161
NVE16467	NVE16467	1	1	1	NVE16467	1	1	1	1	0	0	0	1	1	1	0	0	1	0	0	1	0	0	0	1	1	1	0	0	1	0	0	1	0	0	0	1	1	1	0	0	1	0	0	1	3.5	3.5	3.5	78.681
NVE16468	NVE16468	1	1	1	NVE16468	1	1	1	1	1	0	1	0	1	1	0	0	1	0	0	0	1	0	1	0	1	1	0	0	1	0	0	0	1	0	1	0	1	1	0	0	1	0	0	0	1.5	1.5	1.5	103.42
NVE1647	NVE1647	1	1	1	NVE1647	1	1	1	1	1	1	1	1	1	1	1	0	0	1	1	1	1	1	1	1	1	1	1	0	0	1	1	1	1	1	1	1	1	1	1	0	0	1	1	1	22.3	22.3	22.3	11.516
NVE16477	NVE16477	4	3	3	NVE16477	1	4	3	3	4	3	3	2	3	4	3	3	2	2	3	4	3	2	2	1	2	3	2	2	1	1	2	3	3	2	2	1	2	3	2	2	1	1	2	3	15.5	12.6	12.6	44.717
NVE16481	NVE16481	26	26	26	NVE16481	1	26	26	26	20	17	16	21	20	20	18	14	17	15	15	16	20	17	16	21	20	20	18	14	17	15	15	16	20	17	16	21	20	20	18	14	17	15	15	16	30.7	30.7	30.7	135.12
NVE16484	NVE16484	4	4	4	NVE16484	1	4	4	4	3	0	2	2	0	1	2	1	1	1	1	1	3	0	2	2	0	1	2	1	1	1	1	1	3	0	2	2	0	1	2	1	1	1	1	1	12.3	12.3	12.3	48.579
NVE16485	NVE16485	1	1	1	NVE16485	1	1	1	1	0	0	0	1	0	0	0	0	0	0	0	0	0	0	0	1	0	0	0	0	0	0	0	0	0	0	0	1	0	0	0	0	0	0	0	0	7.7	7.7	7.7	29.411
NVE16494	NVE16494	1	1	1	NVE16494	1	1	1	1	0	0	0	0	0	0	0	0	0	1	0	0	0	0	0	0	0	0	0	0	0	1	0	0	0	0	0	0	0	0	0	0	0	1	0	0	0.6	0.6	0.6	225.97
NVE16498	NVE16498	2	2	2	NVE16498	1	2	2	2	2	2	2	2	2	1	0	1	0	0	1	2	2	2	2	2	2	1	0	1	0	0	1	2	2	2	2	2	2	1	0	1	0	0	1	2	1.3	1.3	1.3	262.03
NVE16500	NVE16500	3	3	3	NVE16500	1	3	3	3	1	0	3	2	0	0	0	0	0	0	0	0	1	0	3	2	0	0	0	0	0	0	0	0	1	0	3	2	0	0	0	0	0	0	0	0	2.8	2.8	2.8	321.87
NVE16507	NVE16507	6	6	6	NVE16507	1	6	6	6	3	4	4	4	4	3	4	3	4	2	4	3	3	4	4	4	4	3	4	3	4	2	4	3	3	4	4	4	4	3	4	3	4	2	4	3	3.9	3.9	3.9	259.33
NVE16512;NVE16509	NVE16512	3;1	3;1	3;1	NVE16512	2	3	3	3	1	1	1	1	2	1	1	1	2	1	2	1	1	1	1	1	2	1	1	1	2	1	2	1	1	1	1	1	2	1	1	1	2	1	2	1	6.8	6.8	6.8	93.095
NVE16517	NVE16517	5	5	5	NVE16517	1	5	5	5	3	5	4	4	5	4	5	5	4	5	4	4	3	5	4	4	5	4	5	5	4	5	4	4	3	5	4	4	5	4	5	5	4	5	4	4	42.3	42.3	42.3	21.763
NVE16519	NVE16519	4	4	4	NVE16519	1	4	4	4	1	1	1	0	0	1	1	1	0	2	1	2	1	1	1	0	0	1	1	1	0	2	1	2	1	1	1	0	0	1	1	1	0	2	1	2	5.1	5.1	5.1	127.87
NVE16526	NVE16526	4	4	4	NVE16526	1	4	4	4	4	4	3	4	4	4	4	4	3	4	4	4	4	4	3	4	4	4	4	4	3	4	4	4	4	4	3	4	4	4	4	4	3	4	4	4	26.7	26.7	26.7	18.666
NVE16527	NVE16527	4	4	4	NVE16527	1	4	4	4	1	1	3	3	4	1	2	2	2	2	1	2	1	1	3	3	4	1	2	2	2	2	1	2	1	1	3	3	4	1	2	2	2	2	1	2	15.5	15.5	15.5	76.092
NVE16528	NVE16528	9	9	9	NVE16528	1	9	9	9	4	5	4	7	8	5	4	5	5	3	4	7	4	5	4	7	8	5	4	5	5	3	4	7	4	5	4	7	8	5	4	5	5	3	4	7	33.1	33.1	33.1	54.754
NVE16532	NVE16532	17	17	17	NVE16532	1	17	17	17	14	11	13	12	14	13	13	13	14	14	13	13	14	11	13	12	14	13	13	13	14	14	13	13	14	11	13	12	14	13	13	13	14	14	13	13	39.1	39.1	39.1	56.368
NVE16533	NVE16533	2	2	2	NVE16533	1	2	2	2	2	1	2	2	1	2	1	2	1	2	1	1	2	1	2	2	1	2	1	2	1	2	1	1	2	1	2	2	1	2	1	2	1	2	1	1	14.9	14.9	14.9	21.716
NVE16535	NVE16535	4	4	4	NVE16535	1	4	4	4	4	2	4	4	2	2	3	3	3	3	3	3	4	2	4	4	2	2	3	3	3	3	3	3	4	2	4	4	2	2	3	3	3	3	3	3	38.1	38.1	38.1	25.449
NVE1654;NVE23579	NVE1654;NVE23579	6;3	6;3	6;3	NVE1654;NVE23579	2	6	6	6	3	2	4	4	4	4	3	2	2	3	3	3	3	2	4	4	4	4	3	2	2	3	3	3	3	2	4	4	4	4	3	2	2	3	3	3	37.9	37.9	37.9	27.779
NVE16540	NVE16540	10	10	10	NVE16540	1	10	10	10	8	7	8	7	9	7	7	7	6	8	7	9	8	7	8	7	9	7	7	7	6	8	7	9	8	7	8	7	9	7	7	7	6	8	7	9	38.8	38.8	38.8	34.03
NVE16548;NVE4195	NVE16548	10;1	10;1	8;1	NVE16548	2	10	10	8	8	7	6	6	5	5	1	1	1	1	1	2	8	7	6	6	5	5	1	1	1	1	1	2	6	5	4	4	3	3	0	0	0	0	0	0	24.9	24.9	22.1	76.137
NVE16551;NVE16550	NVE16551	6;2	6;2	6;2	NVE16551	2	6	6	6	4	3	4	2	4	2	4	3	4	3	3	5	4	3	4	2	4	2	4	3	4	3	3	5	4	3	4	2	4	2	4	3	4	3	3	5	16.6	16.6	16.6	70.198
NVE16552	NVE16552	6	6	6	NVE16552	1	6	6	6	4	5	6	5	4	3	4	4	0	4	6	5	4	5	6	5	4	3	4	4	0	4	6	5	4	5	6	5	4	3	4	4	0	4	6	5	13	13	13	71.364
NVE16553	NVE16553	1	1	1	NVE16553	1	1	1	1	1	1	1	1	1	1	1	1	1	1	1	1	1	1	1	1	1	1	1	1	1	1	1	1	1	1	1	1	1	1	1	1	1	1	1	1	8.2	8.2	8.2	37.666
NVE16558	NVE16558	3	3	3	NVE16558	1	3	3	3	3	1	1	3	2	2	1	1	3	2	1	2	3	1	1	3	2	2	1	1	3	2	1	2	3	1	1	3	2	2	1	1	3	2	1	2	7.2	7.2	7.2	46.276
NVE17200;NVE1656	NVE17200;NVE1656	4;4	4;4	4;4	NVE17200;NVE1656	2	4	4	4	4	4	4	4	3	4	3	3	3	4	4	3	4	4	4	4	3	4	3	3	3	4	4	3	4	4	4	4	3	4	3	3	3	4	4	3	48.5	48.5	48.5	11.335
NVE16561	NVE16561	10	10	10	NVE16561	1	10	10	10	9	9	10	9	7	9	2	2	2	1	2	1	9	9	10	9	7	9	2	2	2	1	2	1	9	9	10	9	7	9	2	2	2	1	2	1	36.5	36.5	36.5	36.932
NVE16564	NVE16564	1	1	1	NVE16564	1	1	1	1	1	0	0	0	0	0	0	0	0	0	0	0	1	0	0	0	0	0	0	0	0	0	0	0	1	0	0	0	0	0	0	0	0	0	0	0	3.8	3.8	3.8	55.601
NVE16571	NVE16571	2	2	2	NVE16571	1	2	2	2	0	0	0	0	0	0	2	1	2	1	2	1	0	0	0	0	0	0	2	1	2	1	2	1	0	0	0	0	0	0	2	1	2	1	2	1	15.3	15.3	15.3	19.895
NVE16580	NVE16580	9	9	9	NVE16580	1	9	9	9	8	5	6	6	5	5	6	6	6	5	5	6	8	5	6	6	5	5	6	6	6	5	5	6	8	5	6	6	5	5	6	6	6	5	5	6	39	39	39	33.936
NVE16598;NVE16595	NVE16598	23;1	23;1	23;1	NVE16598	2	23	23	23	18	16	15	15	16	14	14	14	16	15	18	14	18	16	15	15	16	14	14	14	16	15	18	14	18	16	15	15	16	14	14	14	16	15	18	14	28.5	28.5	28.5	121.38
NVE16604	NVE16604	3	3	3	NVE16604	1	3	3	3	3	3	3	3	3	3	2	3	3	3	3	3	3	3	3	3	3	3	2	3	3	3	3	3	3	3	3	3	3	3	2	3	3	3	3	3	12.4	12.4	12.4	30.796
NVE16608	NVE16608	7	7	7	NVE16608	1	7	7	7	6	6	6	6	7	7	4	4	3	6	5	6	6	6	6	6	7	7	4	4	3	6	5	6	6	6	6	6	7	7	4	4	3	6	5	6	68.7	68.7	68.7	16.512
NVE16619	NVE16619	2	2	2	NVE16619	1	2	2	2	1	0	1	1	0	1	0	1	0	0	0	1	1	0	1	1	0	1	0	1	0	0	0	1	1	0	1	1	0	1	0	1	0	0	0	1	14.3	14.3	14.3	22.689
NVE16620	NVE16620	2	2	2	NVE16620	1	2	2	2	1	1	0	1	0	1	1	0	1	0	1	1	1	1	0	1	0	1	1	0	1	0	1	1	1	1	0	1	0	1	1	0	1	0	1	1	16.8	16.8	16.8	21.668
NVE16633;NVE3681	NVE16633	6;1	6;1	6;1	NVE16633	2	6	6	6	6	3	3	5	3	3	4	3	3	4	2	4	6	3	3	5	3	3	4	3	3	4	2	4	6	3	3	5	3	3	4	3	3	4	2	4	9.2	9.2	9.2	79.046
NVE16634	NVE16634	2	2	2	NVE16634	1	2	2	2	0	1	0	0	1	1	0	2	2	0	2	0	0	1	0	0	1	1	0	2	2	0	2	0	0	1	0	0	1	1	0	2	2	0	2	0	0.9	0.9	0.9	301.69
NVE1664	NVE1664	1	1	1	NVE1664	1	1	1	1	0	0	0	0	1	0	0	1	1	1	0	1	0	0	0	0	1	0	0	1	1	1	0	1	0	0	0	0	1	0	0	1	1	1	0	1	1.7	1.7	1.7	167.96
NVE16645	NVE16645	1	1	1	NVE16645	1	1	1	1	1	1	1	1	1	1	1	0	1	1	1	0	1	1	1	1	1	1	1	0	1	1	1	0	1	1	1	1	1	1	1	0	1	1	1	0	10.5	10.5	10.5	32.621
NVE16657	NVE16657	1	1	1	NVE16657	1	1	1	1	1	0	0	0	0	1	1	1	1	1	1	1	1	0	0	0	0	1	1	1	1	1	1	1	1	0	0	0	0	1	1	1	1	1	1	1	4.7	4.7	4.7	51.833
NVE16672;NVE16788;NVE16713	NVE16672;NVE16788;NVE16713	2;2;1	2;2;1	2;2;1	NVE16672;NVE16788;NVE16713	3	2	2	2	1	1	1	1	1	1	2	2	2	2	2	2	1	1	1	1	1	1	2	2	2	2	2	2	1	1	1	1	1	1	2	2	2	2	2	2	5.4	5.4	5.4	90.582
NVE16676;NVE7291;NVE16789;NVE16681;NVE7290;NVE16670;NVE16668;NVE16707;NVE16786;NVE16787;NVE6803;NVE16712;NVE16671;NVE6802;NVE16709	NVE16676;NVE7291;NVE16789;NVE16681;NVE7290	3;2;2;2;2;1;1;1;1;1;1;1;1;1;1	1;1;0;1;0;0;0;1;0;0;0;0;0;0;0	1;1;0;1;0;0;0;1;0;0;0;0;0;0;0	NVE16676;NVE7291;NVE16789;NVE16681;NVE7290	15	3	1	1	2	1	2	1	1	2	3	3	3	1	2	2	0	0	0	0	0	0	1	1	1	0	0	0	0	0	0	0	0	0	1	1	1	0	0	0	4.9	0.8	0.8	192.89
NVE16678	NVE16678	3	3	1	NVE16678	1	3	3	1	3	2	3	2	1	2	3	2	2	1	2	2	3	2	3	2	1	2	3	2	2	1	2	2	1	1	1	1	0	0	1	0	0	0	0	0	5.1	5.1	1	140.44
NVE1670	NVE1670	1	1	1	NVE1670	1	1	1	1	0	1	1	0	1	1	1	1	1	1	1	1	0	1	1	0	1	1	1	1	1	1	1	1	0	1	1	0	1	1	1	1	1	1	1	1	3	3	3	82.269
NVE16717	NVE16717	2	2	2	NVE16717	1	2	2	2	0	2	1	1	1	1	0	1	1	0	1	0	0	2	1	1	1	1	0	1	1	0	1	0	0	2	1	1	1	1	0	1	1	0	1	0	19	19	19	26.955
NVE20433;NVE16736	NVE20433;NVE16736	1;1	1;1	1;1	NVE20433;NVE16736	2	1	1	1	1	1	1	1	1	1	1	1	1	1	1	1	1	1	1	1	1	1	1	1	1	1	1	1	1	1	1	1	1	1	1	1	1	1	1	1	7.6	7.6	7.6	17.461
NVE1674	NVE1674	18	18	18	NVE1674	1	18	18	18	15	13	14	16	12	11	15	12	12	12	12	12	15	13	14	16	12	11	15	12	12	12	12	12	15	13	14	16	12	11	15	12	12	12	12	12	37.9	37.9	37.9	66.288
NVE16749	NVE16749	7	7	7	NVE16749	1	7	7	7	6	4	4	6	4	4	4	5	4	4	5	4	6	4	4	6	4	4	4	5	4	4	5	4	6	4	4	6	4	4	4	5	4	4	5	4	43.3	43.3	43.3	31.38
NVE16757	NVE16757	3	3	3	NVE16757	1	3	3	3	3	2	2	3	2	2	2	2	2	2	3	2	3	2	2	3	2	2	2	2	2	2	3	2	3	2	2	3	2	2	2	2	2	2	3	2	36	36	36	10.736
NVE16759	NVE16759	2	2	2	NVE16759	1	2	2	2	2	2	1	1	0	1	1	0	0	1	1	1	2	2	1	1	0	1	1	0	0	1	1	1	2	2	1	1	0	1	1	0	0	1	1	1	9.1	9.1	9.1	54.758
NVE24484;NVE16766	NVE24484;NVE16766	6;6	6;6	6;6	NVE24484;NVE16766	2	6	6	6	5	6	6	6	6	6	5	5	5	5	5	5	5	6	6	6	6	6	5	5	5	5	5	5	5	6	6	6	6	6	5	5	5	5	5	5	47.1	47.1	47.1	17.129
NVE16768	NVE16768	7	7	6	NVE16768	1	7	7	6	5	6	6	6	6	4	5	5	6	3	4	4	5	6	6	6	6	4	5	5	6	3	4	4	4	5	5	5	5	3	4	4	5	2	3	3	21	21	14.8	38.705
NVE16780	NVE16780	3	3	3	NVE16780	1	3	3	3	3	1	1	2	1	1	2	1	1	1	1	2	3	1	1	2	1	1	2	1	1	1	1	2	3	1	1	2	1	1	2	1	1	1	1	2	4.6	4.6	4.6	98.891
NVE1679	NVE1679	10	10	10	NVE1679	1	10	10	10	6	5	7	7	6	6	8	7	5	6	6	4	6	5	7	7	6	6	8	7	5	6	6	4	6	5	7	7	6	6	8	7	5	6	6	4	28.8	28.8	28.8	42.591
NVE16793	NVE16793	4	4	4	NVE16793	1	4	4	4	3	2	2	3	2	2	4	2	1	2	2	2	3	2	2	3	2	2	4	2	1	2	2	2	3	2	2	3	2	2	4	2	1	2	2	2	38.6	38.6	38.6	23.967
NVE168	NVE168	22	22	22	NVE168	1	22	22	22	16	18	18	18	16	16	15	17	17	13	16	17	16	18	18	18	16	16	15	17	17	13	16	17	16	18	18	18	16	16	15	17	17	13	16	17	44.1	44.1	44.1	63.542
NVE16812	NVE16812	1	1	1	NVE16812	1	1	1	1	1	1	1	1	1	1	0	0	1	0	0	0	1	1	1	1	1	1	0	0	1	0	0	0	1	1	1	1	1	1	0	0	1	0	0	0	4	4	4	47.028
NVE16813	NVE16813	5	5	5	NVE16813	1	5	5	5	4	3	3	4	3	3	5	3	3	3	3	3	4	3	3	4	3	3	5	3	3	3	3	3	4	3	3	4	3	3	5	3	3	3	3	3	12.9	12.9	12.9	80.387
NVE16815	NVE16815	5	5	5	NVE16815	1	5	5	5	5	5	5	2	5	3	2	3	3	2	3	2	5	5	5	2	5	3	2	3	3	2	3	2	5	5	5	2	5	3	2	3	3	2	3	2	17.5	17.5	17.5	64.203
NVE16818	NVE16818	3	3	3	NVE16818	1	3	3	3	3	2	3	2	3	3	2	2	2	2	2	2	3	2	3	2	3	3	2	2	2	2	2	2	3	2	3	2	3	3	2	2	2	2	2	2	15.7	15.7	15.7	33.574
NVE16820	NVE16820	4	4	4	NVE16820	1	4	4	4	4	4	4	4	4	4	4	4	4	4	4	4	4	4	4	4	4	4	4	4	4	4	4	4	4	4	4	4	4	4	4	4	4	4	4	4	56.6	56.6	56.6	8.4373
NVE16831	NVE16831	5	5	5	NVE16831	1	5	5	5	5	4	1	3	2	3	3	3	3	1	2	1	5	4	1	3	2	3	3	3	3	1	2	1	5	4	1	3	2	3	3	3	3	1	2	1	13.2	13.2	13.2	84.034
NVE16850	NVE16850	4	4	1	NVE16850	1	4	4	1	3	1	2	0	2	2	1	1	1	0	1	2	3	1	2	0	2	2	1	1	1	0	1	2	0	0	1	0	0	0	0	0	0	0	0	0	13.3	13.3	3.4	60.027
NVE16853	NVE16853	1	1	1	NVE16853	1	1	1	1	1	0	1	1	1	1	0	1	0	0	0	1	1	0	1	1	1	1	0	1	0	0	0	1	1	0	1	1	1	1	0	1	0	0	0	1	8.6	8.6	8.6	30.167
NVE16854	NVE16854	7	7	7	NVE16854	1	7	7	7	6	5	5	3	5	5	5	4	3	4	4	4	6	5	5	3	5	5	5	4	3	4	4	4	6	5	5	3	5	5	5	4	3	4	4	4	27	27	27	43.53
NVE16862	NVE16862	10	10	10	NVE16862	1	10	10	10	7	9	10	5	6	8	6	6	5	4	4	5	7	9	10	5	6	8	6	6	5	4	4	5	7	9	10	5	6	8	6	6	5	4	4	5	25.8	25.8	25.8	64.261
NVE16867	NVE16867	2	2	2	NVE16867	1	2	2	2	1	0	0	1	0	0	1	1	1	1	1	0	1	0	0	1	0	0	1	1	1	1	1	0	1	0	0	1	0	0	1	1	1	1	1	0	20.3	20.3	20.3	19.102
NVE1687;NVE20226;NVE1688	NVE1687;NVE20226;NVE1688	3;3;2	3;3;2	3;3;2	NVE1687;NVE20226;NVE1688	3	3	3	3	0	0	0	0	0	0	0	0	0	2	3	2	0	0	0	0	0	0	0	0	0	2	3	2	0	0	0	0	0	0	0	0	0	2	3	2	31	31	31	14.605
NVE16872	NVE16872	11	11	11	NVE16872	1	11	11	11	6	6	5	5	5	4	10	10	9	3	8	6	6	6	5	5	5	4	10	10	9	3	8	6	6	6	5	5	5	4	10	10	9	3	8	6	9.5	9.5	9.5	183.85
NVE16875	NVE16875	8	8	8	NVE16875	1	8	8	8	7	8	8	7	6	5	6	6	6	6	6	7	7	8	8	7	6	5	6	6	6	6	6	7	7	8	8	7	6	5	6	6	6	6	6	7	37.5	37.5	37.5	21.689
NVE16879	NVE16879	12	12	12	NVE16879	1	12	12	12	7	11	11	9	10	9	8	7	7	8	7	7	7	11	11	9	10	9	8	7	7	8	7	7	7	11	11	9	10	9	8	7	7	8	7	7	19.5	19.5	19.5	96.907
NVE16882;NVE15319;NVE24571	NVE16882	12;5;4	12;5;4	12;5;4	NVE16882	3	12	12	12	11	11	11	12	10	10	6	7	10	7	7	8	11	11	11	12	10	10	6	7	10	7	7	8	11	11	11	12	10	10	6	7	10	7	7	8	35	35	35	51.95
NVE16889	NVE16889	1	1	1	NVE16889	1	1	1	1	0	1	0	0	1	0	0	0	0	0	0	0	0	1	0	0	1	0	0	0	0	0	0	0	0	1	0	0	1	0	0	0	0	0	0	0	21.1	21.1	21.1	13.934
NVE16890	NVE16890	1	1	1	NVE16890	1	1	1	1	1	1	1	1	1	1	1	0	0	1	1	1	1	1	1	1	1	1	1	0	0	1	1	1	1	1	1	1	1	1	1	0	0	1	1	1	4.9	4.9	4.9	49.337
NVE16891	NVE16891	3	3	3	NVE16891	1	3	3	3	2	2	3	1	3	3	2	2	1	1	1	0	2	2	3	1	3	3	2	2	1	1	1	0	2	2	3	1	3	3	2	2	1	1	1	0	12.4	12.4	12.4	24.288
NVE16892	NVE16892	2	2	2	NVE16892	1	2	2	2	2	2	2	1	1	2	0	0	0	0	2	0	2	2	2	1	1	2	0	0	0	0	2	0	2	2	2	1	1	2	0	0	0	0	2	0	13.1	13.1	13.1	23.963
NVE16896	NVE16896	1	1	1	NVE16896	1	1	1	1	1	0	1	1	0	0	1	0	0	1	0	1	1	0	1	1	0	0	1	0	0	1	0	1	1	0	1	1	0	0	1	0	0	1	0	1	8.2	8.2	8.2	19.608
NVE16903	NVE16903	1	1	1	NVE16903	1	1	1	1	1	1	0	1	1	0	1	1	0	0	0	1	1	1	0	1	1	0	1	1	0	0	0	1	1	1	0	1	1	0	1	1	0	0	0	1	9.1	9.1	9.1	32.373
NVE16905;NVE18846	NVE16905;NVE18846	1;1	1;1	1;1	NVE16905;NVE18846	2	1	1	1	1	1	1	1	1	1	0	0	0	1	1	0	1	1	1	1	1	1	0	0	0	1	1	0	1	1	1	1	1	1	0	0	0	1	1	0	9.8	9.8	9.8	32.19
NVE16906	NVE16906	5	4	4	NVE16906	1	5	4	4	4	3	3	2	3	4	0	1	1	1	2	2	3	3	3	2	3	4	0	0	0	1	1	1	3	3	3	2	3	4	0	0	0	1	1	1	18.5	16.4	16.4	46.432
NVE16915	NVE16915	17	17	12	NVE16915	1	17	17	12	13	15	14	11	15	14	10	13	13	9	11	12	13	15	14	11	15	14	10	13	13	9	11	12	10	11	10	9	12	12	9	10	10	8	10	10	34.7	34.7	27.7	64.323
NVE16944	NVE16944	9	9	9	NVE16944	1	9	9	9	9	7	8	7	9	8	6	5	4	7	6	6	9	7	8	7	9	8	6	5	4	7	6	6	9	7	8	7	9	8	6	5	4	7	6	6	28.6	28.6	28.6	43.291
NVE16946	NVE16946	1	1	1	NVE16946	1	1	1	1	0	0	0	0	0	0	0	1	1	0	1	1	0	0	0	0	0	0	0	1	1	0	1	1	0	0	0	0	0	0	0	1	1	0	1	1	1.9	1.9	1.9	64.336
NVE16948	NVE16948	3	3	3	NVE16948	1	3	3	3	1	1	1	2	1	1	0	0	0	0	0	0	1	1	1	2	1	1	0	0	0	0	0	0	1	1	1	2	1	1	0	0	0	0	0	0	18.8	18.8	18.8	35.387
NVE1697	NVE1697	1	1	1	NVE1697	1	1	1	1	1	1	1	1	1	1	1	1	1	1	1	1	1	1	1	1	1	1	1	1	1	1	1	1	1	1	1	1	1	1	1	1	1	1	1	1	5.4	5.4	5.4	44.452
NVE1698	NVE1698	1	1	1	NVE1698	1	1	1	1	1	1	1	1	1	1	0	0	0	0	0	0	1	1	1	1	1	1	0	0	0	0	0	0	1	1	1	1	1	1	0	0	0	0	0	0	7.7	7.7	7.7	28.052
NVE1700	NVE1700	4	1	1	NVE1700	1	4	1	1	3	1	1	3	1	1	2	1	1	2	1	1	0	0	0	0	0	0	0	0	0	1	0	0	0	0	0	0	0	0	0	0	0	1	0	0	19.5	5.4	5.4	28.431
NVE17001	NVE17001	1	1	1	NVE17001	1	1	1	1	1	0	1	1	1	1	1	1	1	1	1	0	1	0	1	1	1	1	1	1	1	1	1	0	1	0	1	1	1	1	1	1	1	1	1	0	6.7	6.7	6.7	34.087
NVE17003	NVE17003	8	8	8	NVE17003	1	8	8	8	8	8	6	5	5	5	5	4	3	4	7	5	8	8	6	5	5	5	5	4	3	4	7	5	8	8	6	5	5	5	5	4	3	4	7	5	35	35	35	33.502
NVE17024;NVE23094;NVE6038	NVE17024	15;4;2	15;4;2	15;4;2	NVE17024	3	15	15	15	12	12	12	13	12	13	11	10	11	12	13	14	12	12	12	13	12	13	11	10	11	12	13	14	12	12	12	13	12	13	11	10	11	12	13	14	42.8	42.8	42.8	53.841
NVE17027	NVE17027	2	2	2	NVE17027	1	2	2	2	1	2	2	1	2	2	0	0	0	0	0	0	1	2	2	1	2	2	0	0	0	0	0	0	1	2	2	1	2	2	0	0	0	0	0	0	4.6	4.6	4.6	56.727
NVE17029	NVE17029	9	9	9	NVE17029	1	9	9	9	8	8	8	4	7	9	5	3	5	5	8	8	8	8	8	4	7	9	5	3	5	5	8	8	8	8	8	4	7	9	5	3	5	5	8	8	24.6	24.6	24.6	53.283
NVE17041	NVE17041	1	1	1	NVE17041	1	1	1	1	0	1	1	1	1	1	1	1	1	1	1	1	0	1	1	1	1	1	1	1	1	1	1	1	0	1	1	1	1	1	1	1	1	1	1	1	4.7	4.7	4.7	54.785
NVE17048	NVE17048	11	11	11	NVE17048	1	11	11	11	9	8	9	9	9	10	8	6	7	7	8	9	9	8	9	9	9	10	8	6	7	7	8	9	9	8	9	9	9	10	8	6	7	7	8	9	54.5	54.5	54.5	18.382
NVE17049	NVE17049	13	13	13	NVE17049	1	13	13	13	11	10	10	10	9	8	8	10	10	11	10	10	11	10	10	10	9	8	8	10	10	11	10	10	11	10	10	10	9	8	8	10	10	11	10	10	55.6	55.6	55.6	21.492
NVE17058;NVE5812	NVE17058;NVE5812	12;9	12;9	12;9	NVE17058;NVE5812	2	12	12	12	8	8	8	6	7	5	3	3	2	3	3	2	8	8	8	6	7	5	3	3	2	3	3	2	8	8	8	6	7	5	3	3	2	3	3	2	28.8	28.8	28.8	56.936
NVE17059;NVE17061	NVE17059	5;1	5;1	5;1	NVE17059	2	5	5	5	2	3	3	2	5	4	3	5	4	4	4	5	2	3	3	2	5	4	3	5	4	4	4	5	2	3	3	2	5	4	3	5	4	4	4	5	23.4	23.4	23.4	27.691
NVE17069;NVE17067	NVE17069;NVE17067	1;1	1;1	1;1	NVE17069;NVE17067	2	1	1	1	0	0	1	0	0	0	0	0	0	0	0	0	0	0	1	0	0	0	0	0	0	0	0	0	0	0	1	0	0	0	0	0	0	0	0	0	6.9	6.9	6.9	28.682
NVE17075;NVE4986	NVE17075;NVE4986	6;3	6;3	6;3	NVE17075;NVE4986	2	6	6	6	5	5	5	5	4	6	2	2	2	3	2	4	5	5	5	5	4	6	2	2	2	3	2	4	5	5	5	5	4	6	2	2	2	3	2	4	22.2	22.2	22.2	47.201
NVE17079;NVE4985	NVE17079;NVE4985	3;2	3;2	3;2	NVE17079;NVE4985	2	3	3	3	1	2	2	2	3	2	1	3	1	2	2	1	1	2	2	2	3	2	1	3	1	2	2	1	1	2	2	2	3	2	1	3	1	2	2	1	22.8	22.8	22.8	22.097
NVE17081	NVE17081	1	1	1	NVE17081	1	1	1	1	1	1	1	0	0	1	0	0	0	0	1	1	1	1	1	0	0	1	0	0	0	0	1	1	1	1	1	0	0	1	0	0	0	0	1	1	9	9	9	26.122
NVE17089;NVE19453	NVE17089;NVE19453	5;3	5;3	5;3	NVE17089;NVE19453	2	5	5	5	3	3	3	4	2	4	4	3	3	4	5	4	3	3	3	4	2	4	4	3	3	4	5	4	3	3	3	4	2	4	4	3	3	4	5	4	9.6	9.6	9.6	102.22
NVE17090	NVE17090	4	4	4	NVE17090	1	4	4	4	2	3	3	1	2	2	0	1	1	0	2	2	2	3	3	1	2	2	0	1	1	0	2	2	2	3	3	1	2	2	0	1	1	0	2	2	49.4	49.4	49.4	10.184
NVE17095	NVE17095	32	32	32	NVE17095	1	32	32	32	29	28	26	23	24	25	25	24	27	23	25	26	29	28	26	23	24	25	25	24	27	23	25	26	29	28	26	23	24	25	25	24	27	23	25	26	69.7	69.7	69.7	72.668
NVE17108	NVE17108	2	2	2	NVE17108	1	2	2	2	1	0	1	1	2	2	2	1	1	1	2	2	1	0	1	1	2	2	2	1	1	1	2	2	1	0	1	1	2	2	2	1	1	1	2	2	18.9	18.9	18.9	15.173
NVE17114	NVE17114	2	2	2	NVE17114	1	2	2	2	1	0	1	1	1	1	1	1	2	0	2	0	1	0	1	1	1	1	1	1	2	0	2	0	1	0	1	1	1	1	1	1	2	0	2	0	2.3	2.3	2.3	185.41
NVE17121;NVE17122	NVE17121;NVE17122	1;1	1;1	1;1	NVE17121;NVE17122	2	1	1	1	1	0	0	0	0	0	0	0	0	0	0	0	1	0	0	0	0	0	0	0	0	0	0	0	1	0	0	0	0	0	0	0	0	0	0	0	10	10	10	13.54
NVE17138	NVE17138	4	4	4	NVE17138	1	4	4	4	4	4	4	3	4	4	3	4	4	3	4	4	4	4	4	3	4	4	3	4	4	3	4	4	4	4	4	3	4	4	3	4	4	3	4	4	19.3	19.3	19.3	33.805
NVE17153	NVE17153	4	4	4	NVE17153	1	4	4	4	1	2	2	2	1	1	1	1	2	1	2	2	1	2	2	2	1	1	1	1	2	1	2	2	1	2	2	2	1	1	1	1	2	1	2	2	6.6	6.6	6.6	113.31
NVE17154	NVE17154	16	16	16	NVE17154	1	16	16	16	13	11	11	13	14	12	11	13	12	11	14	14	13	11	11	13	14	12	11	13	12	11	14	14	13	11	11	13	14	12	11	13	12	11	14	14	55.7	55.7	55.7	32.112
NVE17161	NVE17161	1	1	1	NVE17161	1	1	1	1	1	1	1	1	1	1	1	0	0	1	0	0	1	1	1	1	1	1	1	0	0	1	0	0	1	1	1	1	1	1	1	0	0	1	0	0	4.7	4.7	4.7	41.611
NVE17170	NVE17170	3	2	2	NVE17170	1	3	2	2	1	1	1	1	1	1	2	2	2	2	2	3	0	0	0	0	0	0	2	2	2	2	2	2	0	0	0	0	0	0	2	2	2	2	2	2	28.7	13.2	13.2	13.919
NVE17187	NVE17187	2	2	2	NVE17187	1	2	2	2	0	0	1	1	1	0	0	1	0	1	0	1	0	0	1	1	1	0	0	1	0	1	0	1	0	0	1	1	1	0	0	1	0	1	0	1	7.9	7.9	7.9	43.189
NVE17194	NVE17194	4	4	4	NVE17194	1	4	4	4	1	2	2	1	3	3	1	2	2	2	3	3	1	2	2	1	3	3	1	2	2	2	3	3	1	2	2	1	3	3	1	2	2	2	3	3	13.9	13.9	13.9	48.626
NVE17197	NVE17197	19	19	19	NVE17197	1	19	19	19	17	15	14	14	16	15	13	13	12	15	14	15	17	15	14	14	16	15	13	13	12	15	14	15	17	15	14	14	16	15	13	13	12	15	14	15	34.9	34.9	34.9	79.99
NVE17198	NVE17198	2	2	2	NVE17198	1	2	2	2	1	1	1	1	1	1	0	0	0	1	0	0	1	1	1	1	1	1	0	0	0	1	0	0	1	1	1	1	1	1	0	0	0	1	0	0	17.3	17.3	17.3	18.542
NVE172	NVE172	14	14	14	NVE172	1	14	14	14	9	9	10	11	9	9	6	6	5	9	6	8	9	9	10	11	9	9	6	6	5	9	6	8	9	9	10	11	9	9	6	6	5	9	6	8	50.8	50.8	50.8	35.734
NVE17212	NVE17212	10	10	10	NVE17212	1	10	10	10	6	8	7	6	8	8	5	6	8	6	7	8	6	8	7	6	8	8	5	6	8	6	7	8	6	8	7	6	8	8	5	6	8	6	7	8	51.4	51.4	51.4	38.76
NVE17215	NVE17215	6	6	6	NVE17215	1	6	6	6	3	3	3	2	4	2	4	3	3	2	3	3	3	3	3	2	4	2	4	3	3	2	3	3	3	3	3	2	4	2	4	3	3	2	3	3	53	53	53	19.02
NVE17216	NVE17216	5	5	5	NVE17216	1	5	5	5	3	2	2	4	2	2	2	2	1	0	1	1	3	2	2	4	2	2	2	2	1	0	1	1	3	2	2	4	2	2	2	2	1	0	1	1	12.6	12.6	12.6	105.97
NVE17217	NVE17217	12	12	12	NVE17217	1	12	12	12	10	10	9	9	6	6	9	8	9	10	11	9	10	10	9	9	6	6	9	8	9	10	11	9	10	10	9	9	6	6	9	8	9	10	11	9	47.3	47.3	47.3	36.34
NVE17218;NVE17219;NVE17220	NVE17218;NVE17219;NVE17220	4;3;2	4;3;2	4;3;2	NVE17218;NVE17219;NVE17220	3	4	4	4	2	4	4	1	1	1	3	4	4	2	4	2	2	4	4	1	1	1	3	4	4	2	4	2	2	4	4	1	1	1	3	4	4	2	4	2	24	24	24	19.812
NVE1722	NVE1722	1	1	1	NVE1722	1	1	1	1	0	1	1	0	1	1	0	0	0	0	0	0	0	1	1	0	1	1	0	0	0	0	0	0	0	1	1	0	1	1	0	0	0	0	0	0	1.4	1.4	1.4	227.55
NVE1723	NVE1723	4	4	4	NVE1723	1	4	4	4	2	2	2	1	2	2	1	2	1	4	3	3	2	2	2	1	2	2	1	2	1	4	3	3	2	2	2	1	2	2	1	2	1	4	3	3	21.2	21.2	21.2	39.316
NVE17231	NVE17231	4	3	3	NVE17231	1	4	3	3	2	0	0	1	3	2	0	1	1	0	1	1	2	0	0	1	2	1	0	1	0	0	0	0	2	0	0	1	2	1	0	1	0	0	0	0	8.5	6.5	6.5	56.391
NVE17236	NVE17236	2	2	2	NVE17236	1	2	2	2	1	2	2	1	1	2	0	1	0	1	0	1	1	2	2	1	1	2	0	1	0	1	0	1	1	2	2	1	1	2	0	1	0	1	0	1	2.1	2.1	2.1	197.1
NVE17241	NVE17241	6	6	6	NVE17241	1	6	6	6	5	4	4	4	3	3	3	2	2	3	3	3	5	4	4	4	3	3	3	2	2	3	3	3	5	4	4	4	3	3	3	2	2	3	3	3	15.9	15.9	15.9	77.79
NVE1725	NVE1725	37	37	37	NVE1725	1	37	37	37	31	31	30	30	30	29	31	30	28	31	29	28	31	31	30	30	30	29	31	30	28	31	29	28	31	31	30	30	30	29	31	30	28	31	29	28	79.4	79.4	79.4	32.772
NVE17297	NVE17297	2	2	2	NVE17297	1	2	2	2	1	1	1	1	1	1	1	2	1	1	1	1	1	1	1	1	1	1	1	2	1	1	1	1	1	1	1	1	1	1	1	2	1	1	1	1	9	9	9	58.616
NVE173	NVE173	3	3	3	NVE173	1	3	3	3	1	1	2	1	3	1	2	3	3	3	3	3	1	1	2	1	3	1	2	3	3	3	3	3	1	1	2	1	3	1	2	3	3	3	3	3	7.6	7.6	7.6	54.149
NVE17308	NVE17308	1	1	1	NVE17308	1	1	1	1	1	1	1	1	1	0	1	0	1	1	1	1	1	1	1	1	1	0	1	0	1	1	1	1	1	1	1	1	1	0	1	0	1	1	1	1	3.1	3.1	3.1	37.074
NVE17309	NVE17309	3	3	3	NVE17309	1	3	3	3	2	2	2	2	2	3	1	3	1	2	2	1	2	2	2	2	2	3	1	3	1	2	2	1	2	2	2	2	2	3	1	3	1	2	2	1	19.4	19.4	19.4	19.464
NVE17310	NVE17310	10	10	10	NVE17310	1	10	10	10	4	6	4	4	5	8	4	4	4	4	5	4	4	6	4	4	5	8	4	4	4	4	5	4	4	6	4	4	5	8	4	4	4	4	5	4	13.5	13.5	13.5	147.18
NVE17311	NVE17311	1	1	1	NVE17311	1	1	1	1	1	1	1	1	1	1	1	1	1	0	1	1	1	1	1	1	1	1	1	1	1	0	1	1	1	1	1	1	1	1	1	1	1	0	1	1	15.3	15.3	15.3	9.639
NVE17314	NVE17314	2	2	2	NVE17314	1	2	2	2	2	1	1	1	1	0	1	0	0	1	0	0	2	1	1	1	1	0	1	0	0	1	0	0	2	1	1	1	1	0	1	0	0	1	0	0	11.9	11.9	11.9	46.545
NVE17317	NVE17317	4	4	4	NVE17317	1	4	4	4	1	2	2	2	2	1	3	2	2	1	4	4	1	2	2	2	2	1	3	2	2	1	4	4	1	2	2	2	2	1	3	2	2	1	4	4	11.9	11.9	11.9	46.547
NVE17319	NVE17319	1	1	1	NVE17319	1	1	1	1	0	0	0	0	1	0	0	1	0	0	0	0	0	0	0	0	1	0	0	1	0	0	0	0	0	0	0	0	1	0	0	1	0	0	0	0	2.5	2.5	2.5	61.918
NVE17322	NVE17322	15	15	15	NVE17322	1	15	15	15	14	13	13	13	12	11	7	7	7	11	11	10	14	13	13	13	12	11	7	7	7	11	11	10	14	13	13	13	12	11	7	7	7	11	11	10	42.5	42.5	42.5	47.647
NVE17325	NVE17325	2	2	2	NVE17325	1	2	2	2	1	2	1	2	2	2	1	1	0	1	1	1	1	2	1	2	2	2	1	1	0	1	1	1	1	2	1	2	2	2	1	1	0	1	1	1	14.1	14.1	14.1	23.737
NVE17328	NVE17328	1	1	1	NVE17328	1	1	1	1	1	1	1	1	1	1	1	1	1	1	1	1	1	1	1	1	1	1	1	1	1	1	1	1	1	1	1	1	1	1	1	1	1	1	1	1	15.9	15.9	15.9	8.1492
NVE17335	NVE17335	7	2	2	NVE17335	1	7	2	2	5	6	4	2	4	4	4	4	5	4	6	6	1	1	1	0	1	0	0	0	0	1	1	1	1	1	1	0	1	0	0	0	0	1	1	1	26.6	2.9	2.9	273.24
NVE17336;NVE17993	NVE17336;NVE17993	7;4	7;4	2;0	NVE17336;NVE17993	2	7	7	2	5	7	5	4	5	5	6	6	6	5	7	7	5	7	5	4	5	5	6	6	6	5	7	7	1	2	2	2	2	1	2	2	1	2	2	2	40.8	40.8	4.6	178.88
NVE17337	NVE17337	27	27	27	NVE17337	1	27	27	27	17	11	8	14	10	7	12	11	9	12	11	11	17	11	8	14	10	7	12	11	9	12	11	11	17	11	8	14	10	7	12	11	9	12	11	11	18.1	18.1	18.1	260.92
NVE17341	NVE17341	3	3	3	NVE17341	1	3	3	3	1	3	2	2	1	2	1	2	1	1	1	2	1	3	2	2	1	2	1	2	1	1	1	2	1	3	2	2	1	2	1	2	1	1	1	2	3.7	3.7	3.7	152.14
NVE17350	NVE17350	4	4	4	NVE17350	1	4	4	4	4	3	4	3	4	4	1	1	1	4	1	2	4	3	4	3	4	4	1	1	1	4	1	2	4	3	4	3	4	4	1	1	1	4	1	2	9.9	9.9	9.9	82.665
NVE17355	NVE17355	4	4	4	NVE17355	1	4	4	4	2	1	2	4	2	2	1	2	1	2	2	2	2	1	2	4	2	2	1	2	1	2	2	2	2	1	2	4	2	2	1	2	1	2	2	2	9.2	9.2	9.2	116.64
NVE17357	NVE17357	2	2	2	NVE17357	1	2	2	2	2	2	2	0	0	1	1	2	2	0	0	1	2	2	2	0	0	1	1	2	2	0	0	1	2	2	2	0	0	1	1	2	2	0	0	1	6.1	6.1	6.1	46.325
NVE17358	NVE17358	1	1	1	NVE17358	1	1	1	1	1	1	1	1	1	1	1	1	0	0	0	0	1	1	1	1	1	1	1	1	0	0	0	0	1	1	1	1	1	1	1	1	0	0	0	0	3.1	3.1	3.1	44.002
NVE17367	NVE17367	1	1	1	NVE17367	1	1	1	1	1	1	1	1	1	0	1	0	0	1	1	1	1	1	1	1	1	0	1	0	0	1	1	1	1	1	1	1	1	0	1	0	0	1	1	1	11.1	11.1	11.1	28.463
NVE17368	NVE17368	1	1	1	NVE17368	1	1	1	1	0	0	1	0	1	1	0	1	0	1	1	1	0	0	1	0	1	1	0	1	0	1	1	1	0	0	1	0	1	1	0	1	0	1	1	1	2.8	2.8	2.8	81.45
NVE17369	NVE17369	2	2	2	NVE17369	1	2	2	2	1	2	2	1	1	1	1	0	1	1	0	1	1	2	2	1	1	1	1	0	1	1	0	1	1	2	2	1	1	1	1	0	1	1	0	1	8.1	8.1	8.1	56.295
NVE17374	NVE17374	5	5	5	NVE17374	1	5	5	5	3	3	4	3	2	5	2	3	3	3	3	2	3	3	4	3	2	5	2	3	3	3	3	2	3	3	4	3	2	5	2	3	3	3	3	2	8.8	8.8	8.8	128.01
NVE1738	NVE1738	1	1	1	NVE1738	1	1	1	1	1	1	1	1	1	1	1	1	1	1	1	1	1	1	1	1	1	1	1	1	1	1	1	1	1	1	1	1	1	1	1	1	1	1	1	1	2.4	2.4	2.4	70.633
NVE17395	NVE17395	3	3	3	NVE17395	1	3	3	3	2	1	2	2	1	3	1	1	1	1	1	1	2	1	2	2	1	3	1	1	1	1	1	1	2	1	2	2	1	3	1	1	1	1	1	1	4.7	4.7	4.7	150.32
NVE17398;NVE6820;NVE6657;NVE8449;NVE6656;NVE8451;NVE6658;NVE22641;NVE3693	NVE17398	81;5;5;3;3;3;2;1;1	81;5;5;3;3;3;2;1;1	73;5;5;3;3;3;2;1;1	NVE17398	9	81	81	73	57	59	54	62	62	58	55	52	51	49	59	56	57	59	54	62	62	58	55	52	51	49	59	56	52	55	50	56	57	55	51	49	47	46	54	53	26.9	26.9	24.5	530.95
NVE174	NVE174	2	2	2	NVE174	1	2	2	2	2	1	1	2	1	1	1	1	1	1	1	1	2	1	1	2	1	1	1	1	1	1	1	1	2	1	1	2	1	1	1	1	1	1	1	1	14.9	14.9	14.9	36.301
NVE1740	NVE1740	17	17	17	NVE1740	1	17	17	17	14	13	12	15	13	15	13	11	14	14	13	13	14	13	12	15	13	15	13	11	14	14	13	13	14	13	12	15	13	15	13	11	14	14	13	13	38.7	38.7	38.7	82.191
NVE17400;NVE23774;NVE21186	NVE17400;NVE23774	5;3;1	5;3;1	5;3;1	NVE17400;NVE23774	3	5	5	5	4	5	4	4	5	5	5	5	5	4	5	5	4	5	4	4	5	5	5	5	5	4	5	5	4	5	4	4	5	5	5	5	5	4	5	5	18.5	18.5	18.5	57.765
NVE17407	NVE17407	6	6	6	NVE17407	1	6	6	6	6	4	4	4	4	4	5	5	4	5	4	4	6	4	4	4	4	4	5	5	4	5	4	4	6	4	4	4	4	4	5	5	4	5	4	4	28.5	28.5	28.5	48.727
NVE1743;NVE5860	NVE1743	7;3	5;2	5;2	NVE1743	2	7	5	5	5	6	5	5	6	6	6	6	5	7	5	6	4	5	4	4	4	4	5	5	4	5	4	5	4	5	4	4	4	4	5	5	4	5	4	5	25.9	23.1	23.1	28.418
NVE17436	NVE17436	1	1	1	NVE17436	1	1	1	1	1	1	1	1	1	1	0	0	0	0	0	0	1	1	1	1	1	1	0	0	0	0	0	0	1	1	1	1	1	1	0	0	0	0	0	0	11.6	11.6	11.6	10.003
NVE17453	NVE17453	3	3	3	NVE17453	1	3	3	3	2	1	1	1	2	1	3	2	2	1	2	2	2	1	1	1	2	1	3	2	2	1	2	2	2	1	1	1	2	1	3	2	2	1	2	2	25.4	25.4	25.4	22.365
NVE17456	NVE17456	9	9	9	NVE17456	1	9	9	9	3	3	5	4	5	6	3	5	6	4	3	6	3	3	5	4	5	6	3	5	6	4	3	6	3	3	5	4	5	6	3	5	6	4	3	6	20	20	20	89.722
NVE17459	NVE17459	1	1	1	NVE17459	1	1	1	1	1	1	1	1	1	1	1	1	1	1	1	1	1	1	1	1	1	1	1	1	1	1	1	1	1	1	1	1	1	1	1	1	1	1	1	1	5	5	5	58.434
NVE17462	NVE17462	3	3	3	NVE17462	1	3	3	3	2	3	2	3	3	2	1	2	3	2	0	1	2	3	2	3	3	2	1	2	3	2	0	1	2	3	2	3	3	2	1	2	3	2	0	1	21	21	21	42.988
NVE17521;NVE22787	NVE17521;NVE22787	6;3	6;3	6;3	NVE17521;NVE22787	2	6	6	6	3	3	2	4	3	3	4	2	2	4	3	3	3	3	2	4	3	3	4	2	2	4	3	3	3	3	2	4	3	3	4	2	2	4	3	3	23.9	23.9	23.9	33.787
NVE17550	NVE17550	1	1	1	NVE17550	1	1	1	1	1	1	1	1	1	1	1	1	0	1	1	0	1	1	1	1	1	1	1	1	0	1	1	0	1	1	1	1	1	1	1	1	0	1	1	0	1.4	1.4	1.4	110.31
NVE7823;NVE1757	NVE7823;NVE1757	6;6	6;6	6;6	NVE7823;NVE1757	2	6	6	6	4	4	4	5	5	6	4	5	5	5	6	6	4	4	4	5	5	6	4	5	5	5	6	6	4	4	4	5	5	6	4	5	5	5	6	6	74.4	74.4	74.4	8.5466
NVE17571	NVE17571	9	9	9	NVE17571	1	9	9	9	7	4	6	6	3	4	2	2	2	4	3	3	7	4	6	6	3	4	2	2	2	4	3	3	7	4	6	6	3	4	2	2	2	4	3	3	34.2	34.2	34.2	62.532
NVE17574	NVE17574	2	2	2	NVE17574	1	2	2	2	1	1	1	1	1	1	1	1	2	1	2	2	1	1	1	1	1	1	1	1	2	1	2	2	1	1	1	1	1	1	1	1	2	1	2	2	5	5	5	24.183
NVE17599	NVE17599	3	3	3	NVE17599	1	3	3	3	1	1	1	1	2	2	1	2	2	1	2	1	1	1	1	1	2	2	1	2	2	1	2	1	1	1	1	1	2	2	1	2	2	1	2	1	26.3	26.3	26.3	20.928
NVE176	NVE176	5	5	5	NVE176	1	5	5	5	2	4	4	3	4	4	3	3	3	3	3	3	2	4	4	3	4	4	3	3	3	3	3	3	2	4	4	3	4	4	3	3	3	3	3	3	12.4	12.4	12.4	55.611
NVE17606	NVE17606	2	2	2	NVE17606	1	2	2	2	1	1	1	2	1	2	1	1	1	1	1	1	1	1	1	2	1	2	1	1	1	1	1	1	1	1	1	2	1	2	1	1	1	1	1	1	24.2	24.2	24.2	18.059
NVE17607	NVE17607	3	3	3	NVE17607	1	3	3	3	1	2	2	1	2	2	1	1	2	1	1	2	1	2	2	1	2	2	1	1	2	1	1	2	1	2	2	1	2	2	1	1	2	1	1	2	15.2	15.2	15.2	26.864
NVE17614	NVE17614	1	1	1	NVE17614	1	1	1	1	0	0	0	1	0	0	0	0	0	0	0	0	0	0	0	1	0	0	0	0	0	0	0	0	0	0	0	1	0	0	0	0	0	0	0	0	36.7	36.7	36.7	8.8521
NVE17619	NVE17619	1	1	1	NVE17619	1	1	1	1	1	1	0	0	1	0	0	0	0	0	0	0	1	1	0	0	1	0	0	0	0	0	0	0	1	1	0	0	1	0	0	0	0	0	0	0	2.8	2.8	2.8	42.609
NVE17623	NVE17623	1	1	1	NVE17623	1	1	1	1	1	1	1	1	1	1	0	1	1	0	1	1	1	1	1	1	1	1	0	1	1	0	1	1	1	1	1	1	1	1	0	1	1	0	1	1	2.7	2.7	2.7	55.778
NVE17625	NVE17625	2	2	2	NVE17625	1	2	2	2	2	1	2	0	1	0	1	2	1	2	2	1	2	1	2	0	1	0	1	2	1	2	2	1	2	1	2	0	1	0	1	2	1	2	2	1	1.9	1.9	1.9	196
NVE17628	NVE17628	1	1	1	NVE17628	1	1	1	1	1	0	0	0	0	0	0	0	0	0	0	0	1	0	0	0	0	0	0	0	0	0	0	0	1	0	0	0	0	0	0	0	0	0	0	0	11	11	11	30.778
NVE17629;NVE17630	NVE17629	6;2	6;2	6;2	NVE17629	2	6	6	6	3	2	3	3	2	3	3	4	4	3	3	4	3	2	3	3	2	3	3	4	4	3	3	4	3	2	3	3	2	3	3	4	4	3	3	4	17.4	17.4	17.4	91.452
NVE17645	NVE17645	9	9	9	NVE17645	1	9	9	9	7	6	6	5	7	7	7	6	6	7	5	6	7	6	6	5	7	7	7	6	6	7	5	6	7	6	6	5	7	7	7	6	6	7	5	6	47.6	47.6	47.6	25.924
NVE17646	NVE17646	2	2	2	NVE17646	1	2	2	2	2	2	2	1	2	2	1	2	1	0	2	1	2	2	2	1	2	2	1	2	1	0	2	1	2	2	2	1	2	2	1	2	1	0	2	1	6	6	6	57.291
NVE17650	NVE17650	2	2	2	NVE17650	1	2	2	2	1	1	1	2	1	1	0	0	0	0	1	0	1	1	1	2	1	1	0	0	0	0	1	0	1	1	1	2	1	1	0	0	0	0	1	0	8.7	8.7	8.7	38.125
NVE17652	NVE17652	1	1	1	NVE17652	1	1	1	1	1	1	1	1	1	1	1	1	1	1	1	1	1	1	1	1	1	1	1	1	1	1	1	1	1	1	1	1	1	1	1	1	1	1	1	1	3.6	3.6	3.6	83.669
NVE17680	NVE17680	2	2	2	NVE17680	1	2	2	2	1	1	1	1	1	1	2	1	1	1	1	1	1	1	1	1	1	1	2	1	1	1	1	1	1	1	1	1	1	1	2	1	1	1	1	1	3.5	3.5	3.5	109.45
NVE17682	NVE17682	1	1	1	NVE17682	1	1	1	1	1	1	0	0	1	1	0	0	0	1	0	1	1	1	0	0	1	1	0	0	0	1	0	1	1	1	0	0	1	1	0	0	0	1	0	1	3.1	3.1	3.1	41.309
NVE17685	NVE17685	1	1	1	NVE17685	1	1	1	1	0	1	1	0	1	0	1	0	0	0	0	1	0	1	1	0	1	0	1	0	0	0	0	1	0	1	1	0	1	0	1	0	0	0	0	1	2.3	2.3	2.3	136.11
NVE17688	NVE17688	2	2	2	NVE17688	1	2	2	2	1	2	1	1	1	1	0	2	2	0	1	2	1	2	1	1	1	1	0	2	2	0	1	2	1	2	1	1	1	1	0	2	2	0	1	2	3	3	3	104.31
NVE17689	NVE17689	1	1	1	NVE17689	1	1	1	1	0	0	1	1	1	1	1	1	1	1	1	1	0	0	1	1	1	1	1	1	1	1	1	1	0	0	1	1	1	1	1	1	1	1	1	1	3.9	3.9	3.9	60.767
NVE17698	NVE17698	6	6	6	NVE17698	1	6	6	6	4	4	4	1	4	4	2	2	3	2	5	4	4	4	4	1	4	4	2	2	3	2	5	4	4	4	4	1	4	4	2	2	3	2	5	4	9.4	9.4	9.4	102.01
NVE1770	NVE1770	5	5	5	NVE1770	1	5	5	5	3	3	3	4	3	3	3	2	2	3	3	3	3	3	3	4	3	3	3	2	2	3	3	3	3	3	3	4	3	3	3	2	2	3	3	3	27.9	27.9	27.9	23.339
NVE17707	NVE17707	3	3	3	NVE17707	1	3	3	3	2	2	2	2	2	2	3	3	3	3	3	3	2	2	2	2	2	2	3	3	3	3	3	3	2	2	2	2	2	2	3	3	3	3	3	3	90.7	90.7	90.7	4.6792
NVE17728	NVE17728	1	1	1	NVE17728	1	1	1	1	1	1	1	1	1	1	1	1	1	1	1	1	1	1	1	1	1	1	1	1	1	1	1	1	1	1	1	1	1	1	1	1	1	1	1	1	15.1	15.1	15.1	9.2663
NVE17729;NVE6176	NVE17729;NVE6176	4;4	4;4	4;4	NVE17729;NVE6176	2	4	4	4	4	4	3	4	4	4	3	3	3	4	4	3	4	4	3	4	4	4	3	3	3	4	4	3	4	4	3	4	4	4	3	3	3	4	4	3	15.2	15.2	15.2	42.658
NVE1774	NVE1774	14	14	14	NVE1774	1	14	14	14	8	9	8	7	8	9	5	5	5	2	5	8	8	9	8	7	8	9	5	5	5	2	5	8	8	9	8	7	8	9	5	5	5	2	5	8	23.5	23.5	23.5	135.57
NVE1775	NVE1775	4	4	4	NVE1775	1	4	4	4	2	3	4	2	1	1	2	2	2	2	2	3	2	3	4	2	1	1	2	2	2	2	2	3	2	3	4	2	1	1	2	2	2	2	2	3	39.7	39.7	39.7	13.243
NVE17752	NVE17752	13	13	13	NVE17752	1	13	13	13	9	7	9	10	10	9	9	10	8	8	10	10	9	7	9	10	10	9	9	10	8	8	10	10	9	7	9	10	10	9	9	10	8	8	10	10	32.7	32.7	32.7	39.801
NVE17780	NVE17780	1	1	1	NVE17780	1	1	1	1	1	1	1	1	1	1	1	1	1	1	1	1	1	1	1	1	1	1	1	1	1	1	1	1	1	1	1	1	1	1	1	1	1	1	1	1	5.3	5.3	5.3	50.184
NVE1779	NVE1779	7	7	7	NVE1779	1	7	7	7	4	5	6	3	7	6	3	5	3	3	4	3	4	5	6	3	7	6	3	5	3	3	4	3	4	5	6	3	7	6	3	5	3	3	4	3	14	14	14	108.56
NVE17809;NVE2991	NVE17809;NVE2991	1;1	1;1	1;1	NVE17809;NVE2991	2	1	1	1	0	0	0	0	1	0	0	0	0	0	0	0	0	0	0	0	1	0	0	0	0	0	0	0	0	0	0	0	1	0	0	0	0	0	0	0	19.2	19.2	19.2	14.189
NVE17813	NVE17813	4	4	4	NVE17813	1	4	4	4	4	4	4	4	4	4	2	2	2	3	2	3	4	4	4	4	4	4	2	2	2	3	2	3	4	4	4	4	4	4	2	2	2	3	2	3	13.4	13.4	13.4	38.818
NVE17816	NVE17816	1	1	1	NVE17816	1	1	1	1	1	1	1	1	1	1	1	1	1	0	1	1	1	1	1	1	1	1	1	1	1	0	1	1	1	1	1	1	1	1	1	1	1	0	1	1	12	12	12	16.754
NVE17825;NVE17823	NVE17825;NVE17823	1;1	1;1	1;1	NVE17825;NVE17823	2	1	1	1	0	0	0	0	0	0	0	0	1	0	1	1	0	0	0	0	0	0	0	0	1	0	1	1	0	0	0	0	0	0	0	0	1	0	1	1	11.1	11.1	11.1	14.453
NVE17832;NVE12756	NVE17832	3;1	3;1	3;1	NVE17832	2	3	3	3	3	1	2	3	0	0	2	2	1	1	2	1	3	1	2	3	0	0	2	2	1	1	2	1	3	1	2	3	0	0	2	2	1	1	2	1	7.3	7.3	7.3	52.087
NVE17839	NVE17839	2	2	2	NVE17839	1	2	2	2	2	2	1	2	2	2	1	2	1	0	0	0	2	2	1	2	2	2	1	2	1	0	0	0	2	2	1	2	2	2	1	2	1	0	0	0	20.9	20.9	20.9	22.991
NVE17841;NVE18239	NVE17841	31;1	31;1	31;1	NVE17841	2	31	31	31	25	26	25	19	23	21	23	25	21	21	23	23	25	26	25	19	23	21	23	25	21	21	23	23	25	26	25	19	23	21	23	25	21	21	23	23	39.8	39.8	39.8	101.04
NVE17850	NVE17850	1	1	1	NVE17850	1	1	1	1	0	0	0	1	1	1	1	0	0	0	0	0	0	0	0	1	1	1	1	0	0	0	0	0	0	0	0	1	1	1	1	0	0	0	0	0	5.4	5.4	5.4	58.265
NVE17856	NVE17856	1	1	1	NVE17856	1	1	1	1	0	0	0	0	0	1	1	1	1	1	1	1	0	0	0	0	0	1	1	1	1	1	1	1	0	0	0	0	0	1	1	1	1	1	1	1	2.3	2.3	2.3	99.944
NVE17861	NVE17861	9	9	9	NVE17861	1	9	9	9	7	6	8	7	5	5	4	6	6	4	7	5	7	6	8	7	5	5	4	6	6	4	7	5	7	6	8	7	5	5	4	6	6	4	7	5	19	19	19	68.085
NVE17862	NVE17862	2	2	2	NVE17862	1	2	2	2	0	1	1	1	1	1	0	0	1	0	1	1	0	1	1	1	1	1	0	0	1	0	1	1	0	1	1	1	1	1	0	0	1	0	1	1	12.6	12.6	12.6	29.216
NVE17864;NVE23225	NVE17864;NVE23225	4;3	4;3	4;3	NVE17864;NVE23225	2	4	4	4	3	3	3	3	3	3	2	3	2	2	2	2	3	3	3	3	3	3	2	3	2	2	2	2	3	3	3	3	3	3	2	3	2	2	2	2	35	35	35	28.338
NVE17866	NVE17866	1	1	1	NVE17866	1	1	1	1	0	1	1	0	1	1	0	0	0	0	1	1	0	1	1	0	1	1	0	0	0	0	1	1	0	1	1	0	1	1	0	0	0	0	1	1	6.3	6.3	6.3	37.279
NVE17867	NVE17867	8	8	8	NVE17867	1	8	8	8	6	5	3	2	5	5	3	4	4	2	5	6	6	5	3	2	5	5	3	4	4	2	5	6	6	5	3	2	5	5	3	4	4	2	5	6	14.1	14.1	14.1	102.17
NVE17868	NVE17868	8	8	8	NVE17868	1	8	8	8	6	4	4	5	6	6	5	6	6	4	7	7	6	4	4	5	6	6	5	6	6	4	7	7	6	4	4	5	6	6	5	6	6	4	7	7	47.1	47.1	47.1	30.109
NVE17869	NVE17869	3	3	3	NVE17869	1	3	3	3	0	0	0	1	0	0	1	2	1	3	1	1	0	0	0	1	0	0	1	2	1	3	1	1	0	0	0	1	0	0	1	2	1	3	1	1	17.3	17.3	17.3	34.199
NVE1787;NVE9177	NVE1787	3;1	3;1	3;1	NVE1787	2	3	3	3	3	3	2	3	2	1	1	1	1	1	1	2	3	3	2	3	2	1	1	1	1	1	1	2	3	3	2	3	2	1	1	1	1	1	1	2	58.7	58.7	58.7	10.098
NVE17882	NVE17882	8	8	8	NVE17882	1	8	8	8	5	4	6	4	5	3	2	2	2	5	4	4	5	4	6	4	5	3	2	2	2	5	4	4	5	4	6	4	5	3	2	2	2	5	4	4	27.4	27.4	27.4	49.458
NVE17883	NVE17883	10	10	10	NVE17883	1	10	10	10	6	9	9	6	8	8	7	6	6	6	6	7	6	9	9	6	8	8	7	6	6	6	6	7	6	9	9	6	8	8	7	6	6	6	6	7	43.8	43.8	43.8	27.47
NVE17886	NVE17886	3	3	3	NVE17886	1	3	3	3	2	3	3	2	2	3	1	3	2	1	2	1	2	3	3	2	2	3	1	3	2	1	2	1	2	3	3	2	2	3	1	3	2	1	2	1	18.8	18.8	18.8	24.866
NVE17900	NVE17900	2	2	2	NVE17900	1	2	2	2	1	2	0	2	2	2	0	2	2	2	2	1	1	2	0	2	2	2	0	2	2	2	2	1	1	2	0	2	2	2	0	2	2	2	2	1	2.3	2.3	2.3	226.23
NVE17903	NVE17903	1	1	1	NVE17903	1	1	1	1	0	0	0	0	1	1	1	0	1	1	0	1	0	0	0	0	1	1	1	0	1	1	0	1	0	0	0	0	1	1	1	0	1	1	0	1	2.3	2.3	2.3	83.677
NVE1791;NVE10781	NVE1791	5;1	5;1	5;1	NVE1791	2	5	5	5	2	3	2	2	2	2	2	0	2	1	2	2	2	3	2	2	2	2	2	0	2	1	2	2	2	3	2	2	2	2	2	0	2	1	2	2	9.5	9.5	9.5	101.08
NVE17914;NVE22939	NVE17914;NVE22939	5;4	5;4	5;4	NVE17914;NVE22939	2	5	5	5	3	4	5	2	3	4	2	1	2	2	1	1	3	4	5	2	3	4	2	1	2	2	1	1	3	4	5	2	3	4	2	1	2	2	1	1	14.7	14.7	14.7	95.938
NVE17918	NVE17918	5	5	5	NVE17918	1	5	5	5	1	2	3	2	2	3	2	4	3	3	4	3	1	2	3	2	2	3	2	4	3	3	4	3	1	2	3	2	2	3	2	4	3	3	4	3	20.5	20.5	20.5	32.811
NVE17919	NVE17919	12	12	12	NVE17919	1	12	12	12	10	11	9	9	10	9	9	10	9	10	9	9	10	11	9	9	10	9	9	10	9	10	9	9	10	11	9	9	10	9	9	10	9	10	9	9	36.8	36.8	36.8	41.467
NVE17939	NVE17939	15	15	15	NVE17939	1	15	15	15	13	11	11	8	10	9	10	9	9	10	10	13	13	11	11	8	10	9	10	9	9	10	10	13	13	11	11	8	10	9	10	9	9	10	10	13	52.3	52.3	52.3	40.385
NVE17949	NVE17949	4	4	4	NVE17949	1	4	4	4	3	4	3	2	2	3	1	3	2	1	3	2	3	4	3	2	2	3	1	3	2	1	3	2	3	4	3	2	2	3	1	3	2	1	3	2	13	13	13	48.586
NVE1795	NVE1795	1	1	1	NVE1795	1	1	1	1	0	0	0	1	0	0	0	0	0	0	0	0	0	0	0	1	0	0	0	0	0	0	0	0	0	0	0	1	0	0	0	0	0	0	0	0	6.4	6.4	6.4	42.727
NVE17950	NVE17950	8	8	8	NVE17950	1	8	8	8	6	4	3	5	5	4	3	2	3	4	4	5	6	4	3	5	5	4	3	2	3	4	4	5	6	4	3	5	5	4	3	2	3	4	4	5	27.6	27.6	27.6	54.39
NVE17951	NVE17951	2	2	2	NVE17951	1	2	2	2	2	2	2	2	1	1	1	1	2	1	1	1	2	2	2	2	1	1	1	1	2	1	1	1	2	2	2	2	1	1	1	1	2	1	1	1	23.7	23.7	23.7	10.977
NVE7426;NVE17980	NVE7426;NVE17980	2;2	2;2	2;2	NVE7426;NVE17980	2	2	2	2	0	0	0	0	0	0	1	0	0	1	0	0	0	0	0	0	0	0	1	0	0	1	0	0	0	0	0	0	0	0	1	0	0	1	0	0	22.1	22.1	22.1	15.693
NVE17981	NVE17981	1	1	1	NVE17981	1	1	1	1	1	1	1	1	1	1	1	1	1	1	1	1	1	1	1	1	1	1	1	1	1	1	1	1	1	1	1	1	1	1	1	1	1	1	1	1	24.2	24.2	24.2	7.5337
NVE17983	NVE17983	1	1	1	NVE17983	1	1	1	1	1	1	1	1	1	1	1	1	1	1	1	1	1	1	1	1	1	1	1	1	1	1	1	1	1	1	1	1	1	1	1	1	1	1	1	1	6.1	6.1	6.1	47.76
NVE18002	NVE18002	10	10	10	NVE18002	1	10	10	10	7	7	8	6	5	5	5	5	4	4	6	5	7	7	8	6	5	5	5	5	4	4	6	5	7	7	8	6	5	5	5	5	4	4	6	5	69.6	69.6	69.6	20.603
NVE18012	NVE18012	3	3	3	NVE18012	1	3	3	3	2	1	1	2	2	2	2	2	2	2	2	3	2	1	1	2	2	2	2	2	2	2	2	3	2	1	1	2	2	2	2	2	2	2	2	3	27.9	27.9	27.9	12.449
NVE18014	NVE18014	9	9	9	NVE18014	1	9	9	9	7	6	5	7	7	5	6	6	4	5	8	7	7	6	5	7	7	5	6	6	4	5	8	7	7	6	5	7	7	5	6	6	4	5	8	7	37.1	37.1	37.1	46.09
NVE18015	NVE18015	3	3	3	NVE18015	1	3	3	3	3	3	2	2	2	1	2	2	2	1	1	2	3	3	2	2	2	1	2	2	2	1	1	2	3	3	2	2	2	1	2	2	2	1	1	2	10.8	10.8	10.8	49.818
NVE18016	NVE18016	3	3	3	NVE18016	1	3	3	3	2	3	3	3	1	3	2	2	1	1	2	2	2	3	3	3	1	3	2	2	1	1	2	2	2	3	3	3	1	3	2	2	1	1	2	2	46.9	46.9	46.9	12.875
NVE18019	NVE18019	3	3	3	NVE18019	1	3	3	3	2	3	3	2	3	3	3	3	3	2	3	2	2	3	3	2	3	3	3	3	3	2	3	2	2	3	3	2	3	3	3	3	3	2	3	2	6.4	6.4	6.4	70.035
NVE18020	NVE18020	2	2	2	NVE18020	1	2	2	2	1	2	1	1	2	2	1	2	2	0	2	2	1	2	1	1	2	2	1	2	2	0	2	2	1	2	1	1	2	2	1	2	2	0	2	2	14.8	14.8	14.8	22.033
NVE18027	NVE18027	17	17	17	NVE18027	1	17	17	17	15	15	14	9	10	9	2	4	4	6	8	5	15	15	14	9	10	9	2	4	4	6	8	5	15	15	14	9	10	9	2	4	4	6	8	5	32.2	32.2	32.2	88.254
NVE18033	NVE18033	1	1	1	NVE18033	1	1	1	1	1	1	0	1	1	1	1	0	1	0	0	1	1	1	0	1	1	1	1	0	1	0	0	1	1	1	0	1	1	1	1	0	1	0	0	1	13.7	13.7	13.7	14.123
NVE1804	NVE1804	1	1	1	NVE1804	1	1	1	1	0	1	1	0	1	1	0	0	0	1	0	0	0	1	1	0	1	1	0	0	0	1	0	0	0	1	1	0	1	1	0	0	0	1	0	0	14.7	14.7	14.7	12.863
NVE18045	NVE18045	5	5	5	NVE18045	1	5	5	5	5	4	4	5	4	4	3	2	2	4	2	2	5	4	4	5	4	4	3	2	2	4	2	2	5	4	4	5	4	4	3	2	2	4	2	2	32.9	32.9	32.9	18.607
NVE18054	NVE18054	7	7	7	NVE18054	1	7	7	7	6	4	4	5	5	3	3	5	3	2	4	3	6	4	4	5	5	3	3	5	3	2	4	3	6	4	4	5	5	3	3	5	3	2	4	3	32.4	32.4	32.4	40.5
NVE18057	NVE18057	4	4	4	NVE18057	1	4	4	4	1	2	2	2	1	2	1	0	0	1	0	0	1	2	2	2	1	2	1	0	0	1	0	0	1	2	2	2	1	2	1	0	0	1	0	0	32.2	32.2	32.2	29.792
NVE18061	NVE18061	1	1	1	NVE18061	1	1	1	1	1	1	1	1	1	1	1	1	1	1	1	0	1	1	1	1	1	1	1	1	1	1	1	0	1	1	1	1	1	1	1	1	1	1	1	0	8.7	8.7	8.7	19.495
NVE18062	NVE18062	2	2	2	NVE18062	1	2	2	2	1	0	2	1	2	1	1	0	1	1	0	1	1	0	2	1	2	1	1	0	1	1	0	1	1	0	2	1	2	1	1	0	1	1	0	1	9.6	9.6	9.6	20.324
NVE18069	NVE18069	2	2	2	NVE18069	1	2	2	2	1	1	0	0	0	0	0	0	0	0	0	0	1	1	0	0	0	0	0	0	0	0	0	0	1	1	0	0	0	0	0	0	0	0	0	0	13.7	13.7	13.7	22.259
NVE1807	NVE1807	4	4	4	NVE1807	1	4	4	4	3	3	2	2	3	3	4	0	2	3	1	1	3	3	2	2	3	3	4	0	2	3	1	1	3	3	2	2	3	3	4	0	2	3	1	1	16.4	16.4	16.4	70.057
NVE18071	NVE18071	3	3	3	NVE18071	1	3	3	3	2	1	1	1	2	2	2	0	2	2	2	2	2	1	1	1	2	2	2	0	2	2	2	2	2	1	1	1	2	2	2	0	2	2	2	2	46.5	46.5	46.5	17.803
NVE18075	NVE18075	10	10	10	NVE18075	1	10	10	10	9	8	8	10	9	5	9	7	8	10	9	7	9	8	8	10	9	5	9	7	8	10	9	7	9	8	8	10	9	5	9	7	8	10	9	7	27.9	27.9	27.9	34.349
NVE18077	NVE18077	3	3	3	NVE18077	1	3	3	3	3	2	2	3	2	2	3	3	1	2	3	1	3	2	2	3	2	2	3	3	1	2	3	1	3	2	2	3	2	2	3	3	1	2	3	1	32.8	32.8	32.8	21.755
NVE18079	NVE18079	2	2	2	NVE18079	1	2	2	2	1	2	1	0	2	1	0	1	0	1	2	0	1	2	1	0	2	1	0	1	0	1	2	0	1	2	1	0	2	1	0	1	0	1	2	0	10.4	10.4	10.4	34.146
NVE18080	NVE18080	4	4	4	NVE18080	1	4	4	4	1	2	0	3	2	1	2	2	2	1	3	2	1	2	0	3	2	1	2	2	2	1	3	2	1	2	0	3	2	1	2	2	2	1	3	2	20.7	20.7	20.7	16.779
NVE18100	NVE18100	2	2	2	NVE18100	1	2	2	2	0	0	1	0	1	1	0	2	2	0	1	1	0	0	1	0	1	1	0	2	2	0	1	1	0	0	1	0	1	1	0	2	2	0	1	1	6	6	6	65.706
NVE18111	NVE18111	7	7	7	NVE18111	1	7	7	7	3	4	2	3	3	2	3	3	4	3	4	4	3	4	2	3	3	2	3	3	4	3	4	4	3	4	2	3	3	2	3	3	4	3	4	4	24.7	24.7	24.7	56.579
NVE18113	NVE18113	5	5	5	NVE18113	1	5	5	5	3	3	3	5	4	4	2	2	2	1	4	3	3	3	3	5	4	4	2	2	2	1	4	3	3	3	3	5	4	4	2	2	2	1	4	3	6.9	6.9	6.9	94.392
NVE18114	NVE18114	3	3	3	NVE18114	1	3	3	3	2	3	3	1	3	1	2	1	1	1	1	1	2	3	3	1	3	1	2	1	1	1	1	1	2	3	3	1	3	1	2	1	1	1	1	1	29.4	29.4	29.4	9.5071
NVE18122	NVE18122	1	1	1	NVE18122	1	1	1	1	0	0	0	1	1	1	1	1	1	1	1	1	0	0	0	1	1	1	1	1	1	1	1	1	0	0	0	1	1	1	1	1	1	1	1	1	6	6	6	33.327
NVE18136	NVE18136	2	2	2	NVE18136	1	2	2	2	1	1	1	0	1	0	0	0	0	0	1	0	1	1	1	0	1	0	0	0	0	0	1	0	1	1	1	0	1	0	0	0	0	0	1	0	12	12	12	53.485
NVE1814;NVE1815;NVE7900	NVE1814	9;2;1	9;2;1	8;2;1	NVE1814	3	9	9	8	7	6	5	5	7	7	4	6	6	5	5	7	7	6	5	5	7	7	4	6	6	5	5	7	7	6	5	5	6	6	4	5	5	5	5	6	47.5	47.5	45.2	33.119
NVE18167	NVE18167	4	4	4	NVE18167	1	4	4	4	1	2	2	1	2	2	3	3	3	2	4	4	1	2	2	1	2	2	3	3	3	2	4	4	1	2	2	1	2	2	3	3	3	2	4	4	16.7	16.7	16.7	67.727
NVE18173;NVE20840	NVE18173;NVE20840	2;1	2;1	2;1	NVE18173;NVE20840	2	2	2	2	2	2	2	1	1	2	1	2	2	2	2	2	2	2	2	1	1	2	1	2	2	2	2	2	2	2	2	1	1	2	1	2	2	2	2	2	15.1	15.1	15.1	34.734
NVE18185	NVE18185	5	5	5	NVE18185	1	5	5	5	3	4	4	4	5	4	2	3	3	3	5	5	3	4	4	4	5	4	2	3	3	3	5	5	3	4	4	4	5	4	2	3	3	3	5	5	15.9	15.9	15.9	50.083
NVE1819;NVE2869	NVE1819;NVE2869	1;1	1;1	1;1	NVE1819;NVE2869	2	1	1	1	0	0	0	1	0	0	0	0	0	0	0	0	0	0	0	1	0	0	0	0	0	0	0	0	0	0	0	1	0	0	0	0	0	0	0	0	10.1	10.1	10.1	15.318
NVE182	NVE182	1	1	1	NVE182	1	1	1	1	1	1	1	0	1	0	1	0	1	1	1	1	1	1	1	0	1	0	1	0	1	1	1	1	1	1	1	0	1	0	1	0	1	1	1	1	17.9	17.9	17.9	7.8217
NVE1821;NVE2871	NVE1821;NVE2871	2;2	2;2	2;2	NVE1821;NVE2871	2	2	2	2	1	2	2	2	2	2	1	2	2	2	2	2	1	2	2	2	2	2	1	2	2	2	2	2	1	2	2	2	2	2	1	2	2	2	2	2	13.8	13.8	13.8	35.956
NVE18234	NVE18234	2	2	2	NVE18234	1	2	2	2	2	1	1	2	2	2	2	1	1	2	1	2	2	1	1	2	2	2	2	1	1	2	1	2	2	1	1	2	2	2	2	1	1	2	1	2	23.2	23.2	23.2	20.087
NVE18235	NVE18235	1	1	1	NVE18235	1	1	1	1	1	0	0	1	0	0	1	1	1	1	0	0	1	0	0	1	0	0	1	1	1	1	0	0	1	0	0	1	0	0	1	1	1	1	0	0	8.9	8.9	8.9	24.352
NVE18245	NVE18245	2	2	2	NVE18245	1	2	2	2	0	1	1	0	2	2	1	2	1	2	2	2	0	1	1	0	2	2	1	2	1	2	2	2	0	1	1	0	2	2	1	2	1	2	2	2	10.7	10.7	10.7	36.126
NVE18248	NVE18248	8	8	8	NVE18248	1	8	8	8	6	8	7	6	7	7	5	6	6	6	7	7	6	8	7	6	7	7	5	6	6	6	7	7	6	8	7	6	7	7	5	6	6	6	7	7	33.7	33.7	33.7	49.612
NVE18251	NVE18251	1	1	1	NVE18251	1	1	1	1	0	0	0	0	0	0	1	0	0	1	0	0	0	0	0	0	0	0	1	0	0	1	0	0	0	0	0	0	0	0	1	0	0	1	0	0	12.5	12.5	12.5	34.516
NVE18252	NVE18252	2	2	2	NVE18252	1	2	2	2	2	1	1	2	0	1	1	0	0	0	0	0	2	1	1	2	0	1	1	0	0	0	0	0	2	1	1	2	0	1	1	0	0	0	0	0	9.6	9.6	9.6	31.501
NVE18254	NVE18254	6	6	6	NVE18254	1	6	6	6	4	4	4	4	3	2	1	3	3	3	3	2	4	4	4	4	3	2	1	3	3	3	3	2	4	4	4	4	3	2	1	3	3	3	3	2	39.6	39.6	39.6	37.216
NVE18257;NVE18256	NVE18257;NVE18256	2;1	2;1	2;1	NVE18257;NVE18256	2	2	2	2	1	0	1	1	1	0	1	1	2	0	1	2	1	0	1	1	1	0	1	1	2	0	1	2	1	0	1	1	1	0	1	1	2	0	1	2	15.1	15.1	15.1	24.231
NVE18259	NVE18259	1	1	1	NVE18259	1	1	1	1	1	1	1	1	1	0	1	1	1	0	1	1	1	1	1	1	1	0	1	1	1	0	1	1	1	1	1	1	1	0	1	1	1	0	1	1	11.6	11.6	11.6	12.216
NVE1826;NVE13847;NVE16207;NVE13826;NVE7408	NVE1826;NVE13847;NVE16207;NVE13826;NVE7408	2;1;1;1;1	1;0;0;0;0	1;0;0;0;0	NVE1826;NVE13847;NVE16207;NVE13826;NVE7408	5	2	1	1	1	0	1	1	2	2	0	0	0	0	0	0	1	0	1	1	1	1	0	0	0	0	0	0	1	0	1	1	1	1	0	0	0	0	0	0	8.7	6.3	6.3	51.78
NVE18260	NVE18260	4	4	4	NVE18260	1	4	4	4	4	4	4	3	2	3	2	1	2	3	1	1	4	4	4	3	2	3	2	1	2	3	1	1	4	4	4	3	2	3	2	1	2	3	1	1	58.4	58.4	58.4	14.699
NVE18267	NVE18267	2	2	2	NVE18267	1	2	2	2	1	1	1	1	1	1	2	1	1	2	1	1	1	1	1	1	1	1	2	1	1	2	1	1	1	1	1	1	1	1	2	1	1	2	1	1	2.1	2.1	2.1	155.77
NVE18268;NVE18269	NVE18268	13;2	13;2	11;2	NVE18268	2	13	13	11	13	11	11	11	12	11	10	11	12	10	11	11	13	11	11	11	12	11	10	11	12	10	11	11	11	9	9	9	10	9	9	9	10	9	9	9	66.7	66.7	57.5	17.309
NVE18293	NVE18293	22	22	22	NVE18293	1	22	22	22	20	16	16	18	17	17	18	17	15	21	17	15	20	16	16	18	17	17	18	17	15	21	17	15	20	16	16	18	17	17	18	17	15	21	17	15	34.6	34.6	34.6	82.955
NVE18295	NVE18295	9	9	7	NVE18295	1	9	9	7	7	9	7	8	7	6	6	5	6	4	6	6	7	9	7	8	7	6	6	5	6	4	6	6	5	7	5	6	5	4	5	3	4	3	5	4	18.1	18.1	13.8	78.826
NVE18296	NVE18296	13	13	13	NVE18296	1	13	13	13	10	11	11	10	12	11	8	11	7	7	9	11	10	11	11	10	12	11	8	11	7	7	9	11	10	11	11	10	12	11	8	11	7	7	9	11	27.1	27.1	27.1	81.014
NVE23509;NVE18298	NVE23509;NVE18298	3;3	3;3	3;3	NVE23509;NVE18298	2	3	3	3	2	3	2	2	2	2	3	2	2	2	2	2	2	3	2	2	2	2	3	2	2	2	2	2	2	3	2	2	2	2	3	2	2	2	2	2	38.6	38.6	38.6	18.275
NVE18302	NVE18302	1	1	1	NVE18302	1	1	1	1	0	0	1	1	0	1	0	1	0	0	0	1	0	0	1	1	0	1	0	1	0	0	0	1	0	0	1	1	0	1	0	1	0	0	0	1	5.3	5.3	5.3	15.342
NVE18313	NVE18313	1	1	1	NVE18313	1	1	1	1	0	0	0	1	1	0	1	0	0	1	0	0	0	0	0	1	1	0	1	0	0	1	0	0	0	0	0	1	1	0	1	0	0	1	0	0	4	4	4	56.283
NVE18315	NVE18315	2	2	2	NVE18315	1	2	2	2	1	2	2	2	2	2	2	2	2	2	2	2	1	2	2	2	2	2	2	2	2	2	2	2	1	2	2	2	2	2	2	2	2	2	2	2	9.4	9.4	9.4	45.511
NVE18317	NVE18317	8	8	8	NVE18317	1	8	8	8	7	6	6	7	6	6	6	6	6	5	6	6	7	6	6	7	6	6	6	6	6	5	6	6	7	6	6	7	6	6	6	6	6	5	6	6	23.4	23.4	23.4	58.903
NVE18320	NVE18320	4	4	4	NVE18320	1	4	4	4	1	2	3	2	1	1	0	0	1	1	1	3	1	2	3	2	1	1	0	0	1	1	1	3	1	2	3	2	1	1	0	0	1	1	1	3	5.9	5.9	5.9	114.5
NVE18321	NVE18321	5	5	5	NVE18321	1	5	5	5	4	3	3	3	3	3	3	3	3	3	4	4	4	3	3	3	3	3	3	3	3	3	4	4	4	3	3	3	3	3	3	3	3	3	4	4	19.1	19.1	19.1	39.246
NVE18323	NVE18323	1	1	1	NVE18323	1	1	1	1	1	1	1	1	1	1	0	0	1	0	1	1	1	1	1	1	1	1	0	0	1	0	1	1	1	1	1	1	1	1	0	0	1	0	1	1	6.1	6.1	6.1	22.309
NVE18329;NVE22078	NVE18329;NVE22078	14;10	14;10	14;10	NVE18329;NVE22078	2	14	14	14	10	12	12	11	12	9	10	11	10	8	9	8	10	12	12	11	12	9	10	11	10	8	9	8	10	12	12	11	12	9	10	11	10	8	9	8	44.1	44.1	44.1	47.074
NVE18332	NVE18332	3	3	3	NVE18332	1	3	3	3	2	0	3	2	3	3	3	1	2	2	1	2	2	0	3	2	3	3	3	1	2	2	1	2	2	0	3	2	3	3	3	1	2	2	1	2	9.6	9.6	9.6	92.227
NVE18333	NVE18333	1	1	1	NVE18333	1	1	1	1	1	1	1	1	1	1	1	1	1	1	1	1	1	1	1	1	1	1	1	1	1	1	1	1	1	1	1	1	1	1	1	1	1	1	1	1	12.1	12.1	12.1	23.002
NVE18337	NVE18337	1	1	1	NVE18337	1	1	1	1	1	1	1	1	1	1	0	1	0	0	1	0	1	1	1	1	1	1	0	1	0	0	1	0	1	1	1	1	1	1	0	1	0	0	1	0	11.6	11.6	11.6	15.702
NVE18346	NVE18346	1	1	1	NVE18346	1	1	1	1	1	1	1	1	1	1	1	1	1	1	1	1	1	1	1	1	1	1	1	1	1	1	1	1	1	1	1	1	1	1	1	1	1	1	1	1	10.9	10.9	10.9	30.042
NVE18355	NVE18355	10	10	10	NVE18355	1	10	10	10	6	8	7	6	6	6	6	6	4	4	5	5	6	8	7	6	6	6	6	6	4	4	5	5	6	8	7	6	6	6	6	6	4	4	5	5	35.7	35.7	35.7	45.299
NVE18356	NVE18356	1	1	1	NVE18356	1	1	1	1	0	1	1	0	0	0	0	0	0	0	0	0	0	1	1	0	0	0	0	0	0	0	0	0	0	1	1	0	0	0	0	0	0	0	0	0	1	1	1	151.16
NVE18370	NVE18370	1	1	1	NVE18370	1	1	1	1	1	1	1	1	1	1	1	1	1	1	1	1	1	1	1	1	1	1	1	1	1	1	1	1	1	1	1	1	1	1	1	1	1	1	1	1	25	25	25	7.7831
NVE18371	NVE18371	3	3	3	NVE18371	1	3	3	3	3	2	3	2	3	2	2	2	3	2	3	3	3	2	3	2	3	2	2	2	3	2	3	3	3	2	3	2	3	2	2	2	3	2	3	3	10	10	10	58.539
NVE18372	NVE18372	1	1	1	NVE18372	1	1	1	1	1	0	1	0	0	1	1	0	0	0	0	1	1	0	1	0	0	1	1	0	0	0	0	1	1	0	1	0	0	1	1	0	0	0	0	1	1.9	1.9	1.9	153.13
NVE18375;NVE22177	NVE18375;NVE22177	13;10	13;10	5;3	NVE18375;NVE22177	2	13	13	5	10	7	7	9	12	11	5	7	7	10	10	8	10	7	7	9	12	11	5	7	7	10	10	8	4	3	3	4	5	5	1	3	3	4	4	3	34.1	34.1	12.6	71.417
NVE1838	NVE1838	1	1	1	NVE1838	1	1	1	1	0	1	0	0	0	1	1	0	0	1	0	0	0	1	0	0	0	1	1	0	0	1	0	0	0	1	0	0	0	1	1	0	0	1	0	0	18.6	18.6	18.6	14.454
NVE18384	NVE18384	1	1	1	NVE18384	1	1	1	1	1	1	1	1	1	1	0	1	1	1	1	1	1	1	1	1	1	1	0	1	1	1	1	1	1	1	1	1	1	1	0	1	1	1	1	1	16.1	16.1	16.1	12.164
NVE18385;NVE23069	NVE18385	10;1	10;1	10;1	NVE18385	2	10	10	10	8	7	8	10	7	7	9	7	6	7	7	7	8	7	8	10	7	7	9	7	6	7	7	7	8	7	8	10	7	7	9	7	6	7	7	7	42.4	42.4	42.4	22.517
NVE18387;NVE16663;NVE14752	NVE18387	16;7;1	16;7;1	16;7;1	NVE18387	3	16	16	16	11	8	7	10	9	7	10	8	8	8	9	9	11	8	7	10	9	7	10	8	8	8	9	9	11	8	7	10	9	7	10	8	8	8	9	9	30.9	30.9	30.9	78.972
NVE18425;NVE18428	NVE18425	3;1	3;1	3;1	NVE18425	2	3	3	3	2	2	1	1	1	1	2	3	1	3	2	3	2	2	1	1	1	1	2	3	1	3	2	3	2	2	1	1	1	1	2	3	1	3	2	3	51.8	51.8	51.8	12.774
NVE18443	NVE18443	8	1	1	NVE18443	1	8	1	1	6	7	6	6	7	7	4	3	3	2	3	4	1	1	1	1	1	1	0	0	0	0	0	0	1	1	1	1	1	1	0	0	0	0	0	0	30.2	5.6	5.6	30.425
NVE18450	NVE18450	1	1	1	NVE18450	1	1	1	1	1	1	0	1	0	1	0	1	0	0	1	1	1	1	0	1	0	1	0	1	0	0	1	1	1	1	0	1	0	1	0	1	0	0	1	1	4.5	4.5	4.5	39.096
NVE18451	NVE18451	4	4	4	NVE18451	1	4	4	4	3	4	4	3	4	4	2	3	3	2	2	2	3	4	4	3	4	4	2	3	3	2	2	2	3	4	4	3	4	4	2	3	3	2	2	2	25.7	25.7	25.7	21.492
NVE18455	NVE18455	5	5	5	NVE18455	1	5	5	5	5	5	5	5	4	4	5	4	4	4	4	4	5	5	5	5	4	4	5	4	4	4	4	4	5	5	5	5	4	4	5	4	4	4	4	4	17.7	17.7	17.7	34.937
NVE18456	NVE18456	10	10	10	NVE18456	1	10	10	10	7	7	7	7	9	9	7	6	7	5	6	5	7	7	7	7	9	9	7	6	7	5	6	5	7	7	7	7	9	9	7	6	7	5	6	5	52.3	52.3	52.3	16.168
NVE18460	NVE18460	1	1	1	NVE18460	1	1	1	1	1	1	1	1	0	0	1	1	0	0	0	0	1	1	1	1	0	0	1	1	0	0	0	0	1	1	1	1	0	0	1	1	0	0	0	0	2	2	2	74.218
NVE18470	NVE18470	3	3	3	NVE18470	1	3	3	3	2	1	2	2	0	0	0	0	0	0	0	0	2	1	2	2	0	0	0	0	0	0	0	0	2	1	2	2	0	0	0	0	0	0	0	0	21.5	21.5	21.5	36.27
NVE18476	NVE18476	3	3	3	NVE18476	1	3	3	3	3	2	1	2	2	2	3	2	2	3	2	2	3	2	1	2	2	2	3	2	2	3	2	2	3	2	1	2	2	2	3	2	2	3	2	2	11.3	11.3	11.3	36.926
NVE1848	NVE1848	6	6	6	NVE1848	1	6	6	6	4	4	5	5	4	4	5	3	3	5	2	3	4	4	5	5	4	4	5	3	3	5	2	3	4	4	5	5	4	4	5	3	3	5	2	3	22.2	22.2	22.2	61.778
NVE18484	NVE18484	4	4	4	NVE18484	1	4	4	4	2	2	3	1	2	1	0	1	2	1	2	2	2	2	3	1	2	1	0	1	2	1	2	2	2	2	3	1	2	1	0	1	2	1	2	2	8.1	8.1	8.1	49.753
NVE1849	NVE1849	4	4	4	NVE1849	1	4	4	4	3	4	4	3	4	4	3	3	3	2	3	3	3	4	4	3	4	4	3	3	3	2	3	3	3	4	4	3	4	4	3	3	3	2	3	3	13	13	13	34.066
NVE18491	NVE18491	1	1	1	NVE18491	1	1	1	1	1	1	1	1	1	1	1	1	1	1	1	1	1	1	1	1	1	1	1	1	1	1	1	1	1	1	1	1	1	1	1	1	1	1	1	1	11.9	11.9	11.9	7.4236
NVE18492	NVE18492	1	1	1	NVE18492	1	1	1	1	1	0	1	1	0	0	0	0	1	0	0	1	1	0	1	1	0	0	0	0	1	0	0	1	1	0	1	1	0	0	0	0	1	0	0	1	2.4	2.4	2.4	142.31
NVE18494	NVE18494	6	6	6	NVE18494	1	6	6	6	3	4	3	3	3	4	3	3	5	3	2	5	3	4	3	3	3	4	3	3	5	3	2	5	3	4	3	3	3	4	3	3	5	3	2	5	20.3	20.3	20.3	52.914
NVE18496	NVE18496	6	6	6	NVE18496	1	6	6	6	5	5	3	3	3	3	3	3	3	3	3	2	5	5	3	3	3	3	3	3	3	3	3	2	5	5	3	3	3	3	3	3	3	3	3	2	46.4	46.4	46.4	29.82
NVE18497	NVE18497	3	3	3	NVE18497	1	3	3	3	2	3	2	2	3	2	2	1	2	2	2	3	2	3	2	2	3	2	2	1	2	2	2	3	2	3	2	2	3	2	2	1	2	2	2	3	16.5	16.5	16.5	25.117
NVE1850;NVE1851	NVE1850	7;1	7;1	7;1	NVE1850	2	7	7	7	4	4	6	3	5	6	5	5	6	5	6	5	4	4	6	3	5	6	5	5	6	5	6	5	4	4	6	3	5	6	5	5	6	5	6	5	46	46	46	24.758
NVE18506	NVE18506	14	14	14	NVE18506	1	14	14	14	13	13	13	13	13	13	12	13	13	13	14	14	13	13	13	13	13	13	12	13	13	13	14	14	13	13	13	13	13	13	12	13	13	13	14	14	66.7	66.7	66.7	18.355
NVE18508	NVE18508	2	2	2	NVE18508	1	2	2	2	2	2	2	2	1	2	1	1	1	0	1	1	2	2	2	2	1	2	1	1	1	0	1	1	2	2	2	2	1	2	1	1	1	0	1	1	20.1	20.1	20.1	17.724
NVE18510	NVE18510	6	6	6	NVE18510	1	6	6	6	6	5	4	6	3	3	2	3	3	5	5	5	6	5	4	6	3	3	2	3	3	5	5	5	6	5	4	6	3	3	2	3	3	5	5	5	40.9	40.9	40.9	15.368
NVE18511	NVE18511	2	2	2	NVE18511	1	2	2	2	1	1	2	0	1	1	1	1	1	1	1	0	1	1	2	0	1	1	1	1	1	1	1	0	1	1	2	0	1	1	1	1	1	1	1	0	7	7	7	50.257
NVE18524	NVE18524	6	6	6	NVE18524	1	6	6	6	3	4	4	3	1	2	4	4	4	3	2	4	3	4	4	3	1	2	4	4	4	3	2	4	3	4	4	3	1	2	4	4	4	3	2	4	10.6	10.6	10.6	81.117
NVE18533;NVE18532	NVE18533	3;1	3;1	3;1	NVE18533	2	3	3	3	3	3	3	3	2	2	2	2	3	2	2	3	3	3	3	3	2	2	2	2	3	2	2	3	3	3	3	3	2	2	2	2	3	2	2	3	17.8	17.8	17.8	27.602
NVE18535	NVE18535	1	1	1	NVE18535	1	1	1	1	1	0	0	1	0	0	1	0	1	0	0	0	1	0	0	1	0	0	1	0	1	0	0	0	1	0	0	1	0	0	1	0	1	0	0	0	5.2	5.2	5.2	34.603
NVE18536	NVE18536	2	2	2	NVE18536	1	2	2	2	2	2	2	2	2	1	1	2	1	0	1	1	2	2	2	2	2	1	1	2	1	0	1	1	2	2	2	2	2	1	1	2	1	0	1	1	7.6	7.6	7.6	67.311
NVE18540	NVE18540	7	7	7	NVE18540	1	7	7	7	4	3	3	5	6	7	4	6	6	5	5	5	4	3	3	5	6	7	4	6	6	5	5	5	4	3	3	5	6	7	4	6	6	5	5	5	8.1	8.1	8.1	147.25
NVE18541	NVE18541	6	6	6	NVE18541	1	6	6	6	5	5	4	4	4	4	5	4	5	4	5	4	5	5	4	4	4	4	5	4	5	4	5	4	5	5	4	4	4	4	5	4	5	4	5	4	68.1	68.1	68.1	13.8
NVE18545	NVE18545	1	1	1	NVE18545	1	1	1	1	1	0	0	1	0	0	0	0	0	0	0	0	1	0	0	1	0	0	0	0	0	0	0	0	1	0	0	1	0	0	0	0	0	0	0	0	5.9	5.9	5.9	29.224
NVE18548	NVE18548	9	9	9	NVE18548	1	9	9	9	6	9	8	7	9	9	6	7	6	7	8	7	6	9	8	7	9	9	6	7	6	7	8	7	6	9	8	7	9	9	6	7	6	7	8	7	50.2	50.2	50.2	26.787
NVE18553	NVE18553	8	8	8	NVE18553	1	8	8	8	4	4	4	5	5	4	5	3	2	1	4	2	4	4	4	5	5	4	5	3	2	1	4	2	4	4	4	5	5	4	5	3	2	1	4	2	3.7	3.7	3.7	572.09
NVE18554;NVE6961	NVE18554;NVE6961	2;2	2;2	2;2	NVE18554;NVE6961	2	2	2	2	1	0	1	1	1	1	1	1	0	1	0	1	1	0	1	1	1	1	1	1	0	1	0	1	1	0	1	1	1	1	1	1	0	1	0	1	19.7	19.7	19.7	22.802
NVE18558	NVE18558	1	1	1	NVE18558	1	1	1	1	0	1	0	0	1	1	0	0	1	0	1	0	0	1	0	0	1	1	0	0	1	0	1	0	0	1	0	0	1	1	0	0	1	0	1	0	8.3	8.3	8.3	22.03
NVE18560	NVE18560	1	1	1	NVE18560	1	1	1	1	1	1	0	0	0	0	0	0	0	0	0	0	1	1	0	0	0	0	0	0	0	0	0	0	1	1	0	0	0	0	0	0	0	0	0	0	5.4	5.4	5.4	47.25
NVE18561	NVE18561	2	2	2	NVE18561	1	2	2	2	2	2	2	1	1	1	1	1	1	1	0	1	2	2	2	1	1	1	1	1	1	1	0	1	2	2	2	1	1	1	1	1	1	1	0	1	6.4	6.4	6.4	77.305
NVE1858	NVE1858	3	3	3	NVE1858	1	3	3	3	3	3	3	3	3	3	3	3	3	1	1	2	3	3	3	3	3	3	3	3	3	1	1	2	3	3	3	3	3	3	3	3	3	1	1	2	11.4	11.4	11.4	53.469
NVE18580	NVE18580	2	1	1	NVE18580	1	2	1	1	1	1	1	0	2	2	0	0	0	0	0	0	1	1	1	0	1	1	0	0	0	0	0	0	1	1	1	0	1	1	0	0	0	0	0	0	19.4	12.7	12.7	18.971
NVE18590;NVE18592	NVE18590	3;1	3;1	3;1	NVE18590	2	3	3	3	2	1	1	3	2	2	1	2	1	1	2	2	2	1	1	3	2	2	1	2	1	1	2	2	2	1	1	3	2	2	1	2	1	1	2	2	10.3	10.3	10.3	60.368
NVE18600;NVE18602;NVE18598;NVE18603;NVE18599	NVE18600;NVE18602;NVE18598	5;3;3;2;2	5;3;3;2;2	2;1;1;1;1	NVE18600;NVE18602;NVE18598	5	5	5	2	4	4	4	2	4	5	2	2	1	1	1	1	4	4	4	2	4	5	2	2	1	1	1	1	1	1	1	0	1	2	0	0	0	0	0	0	34	34	11.5	26.317
NVE18612	NVE18612	4	4	4	NVE18612	1	4	4	4	4	2	3	2	4	3	3	3	3	4	4	3	4	2	3	2	4	3	3	3	3	4	4	3	4	2	3	2	4	3	3	3	3	4	4	3	23.8	23.8	23.8	30.908
NVE18626	NVE18626	2	2	2	NVE18626	1	2	2	2	2	2	2	1	1	1	2	1	1	2	1	1	2	2	2	1	1	1	2	1	1	2	1	1	2	2	2	1	1	1	2	1	1	2	1	1	16.5	16.5	16.5	25.83
NVE18628	NVE18628	4	4	4	NVE18628	1	4	4	4	4	3	3	2	3	3	3	3	2	3	3	2	4	3	3	2	3	3	3	3	2	3	3	2	4	3	3	2	3	3	3	3	2	3	3	2	22.4	22.4	22.4	39.139
NVE18649	NVE18649	2	2	2	NVE18649	1	2	2	2	0	0	0	1	1	1	1	0	0	0	0	0	0	0	0	1	1	1	1	0	0	0	0	0	0	0	0	1	1	1	1	0	0	0	0	0	1.3	1.3	1.3	240.94
NVE18668	NVE18668	2	2	2	NVE18668	1	2	2	2	2	2	2	2	2	2	2	2	2	2	2	2	2	2	2	2	2	2	2	2	2	2	2	2	2	2	2	2	2	2	2	2	2	2	2	2	65	65	65	4.5173
NVE18671	NVE18671	2	2	2	NVE18671	1	2	2	2	2	2	2	1	1	1	0	0	0	2	1	1	2	2	2	1	1	1	0	0	0	2	1	1	2	2	2	1	1	1	0	0	0	2	1	1	82.5	82.5	82.5	4.439
NVE18686	NVE18686	2	2	2	NVE18686	1	2	2	2	1	0	0	1	1	1	1	1	0	0	2	2	1	0	0	1	1	1	1	1	0	0	2	2	1	0	0	1	1	1	1	1	0	0	2	2	19.3	19.3	19.3	12.665
NVE18687	NVE18687	15	15	14	NVE18687	1	15	15	14	13	12	12	9	11	11	9	9	9	9	9	10	13	12	12	9	11	11	9	9	9	9	9	10	13	11	11	8	10	10	9	9	9	9	8	9	49.9	49.9	48	48.075
NVE18689	NVE18689	1	1	1	NVE18689	1	1	1	1	0	1	1	0	0	1	0	0	0	0	1	0	0	1	1	0	0	1	0	0	0	0	1	0	0	1	1	0	0	1	0	0	0	0	1	0	5.2	5.2	5.2	38.719
NVE1869	NVE1869	8	7	7	NVE1869	1	8	7	7	7	8	7	8	7	7	6	7	7	6	7	7	6	7	6	7	6	6	6	6	6	5	6	6	6	7	6	7	6	6	6	6	6	5	6	6	52	45.1	45.1	23.081
NVE18692	NVE18692	1	1	1	NVE18692	1	1	1	1	1	1	1	1	1	1	1	1	1	1	1	1	1	1	1	1	1	1	1	1	1	1	1	1	1	1	1	1	1	1	1	1	1	1	1	1	25	25	25	10.849
NVE18699	NVE18699	3	3	3	NVE18699	1	3	3	3	2	2	2	1	2	1	1	1	1	1	1	1	2	2	2	1	2	1	1	1	1	1	1	1	2	2	2	1	2	1	1	1	1	1	1	1	9.1	9.1	9.1	61.205
NVE18701	NVE18701	2	2	2	NVE18701	1	2	2	2	1	1	1	1	1	2	0	0	0	0	0	0	1	1	1	1	1	2	0	0	0	0	0	0	1	1	1	1	1	2	0	0	0	0	0	0	4.6	4.6	4.6	54.072
NVE18702	NVE18702	14	14	14	NVE18702	1	14	14	14	7	5	8	6	4	9	5	5	5	4	7	4	7	5	8	6	4	9	5	5	5	4	7	4	7	5	8	6	4	9	5	5	5	4	7	4	41.4	41.4	41.4	57.597
NVE1871	NVE1871	8	8	8	NVE1871	1	8	8	8	7	6	5	7	6	7	4	3	3	6	3	4	7	6	5	7	6	7	4	3	3	6	3	4	7	6	5	7	6	7	4	3	3	6	3	4	10.6	10.6	10.6	130.74
NVE18711	NVE18711	3	3	2	NVE18711	1	3	3	2	3	3	2	2	2	3	2	2	1	1	2	2	3	3	2	2	2	3	2	2	1	1	2	2	2	2	1	1	1	2	1	1	0	1	1	1	31.7	31.7	25	11.424
NVE18712	NVE18712	5	5	5	NVE18712	1	5	5	5	4	5	4	4	4	4	4	4	4	4	4	4	4	5	4	4	4	4	4	4	4	4	4	4	4	5	4	4	4	4	4	4	4	4	4	4	24.4	24.4	24.4	24.283
NVE18715	NVE18715	4	4	4	NVE18715	1	4	4	4	4	2	2	4	3	2	2	2	2	3	1	1	4	2	2	4	3	2	2	2	2	3	1	1	4	2	2	4	3	2	2	2	2	3	1	1	26.1	26.1	26.1	33.066
NVE18717	NVE18717	1	1	1	NVE18717	1	1	1	1	1	1	1	0	1	0	0	0	0	0	0	0	1	1	1	0	1	0	0	0	0	0	0	0	1	1	1	0	1	0	0	0	0	0	0	0	22.7	22.7	22.7	11.511
NVE18720	NVE18720	6	5	5	NVE18720	1	6	5	5	2	4	3	2	4	4	3	3	2	4	3	3	2	3	2	2	3	3	2	2	1	3	2	2	2	3	2	2	3	3	2	2	1	3	2	2	44	36.9	36.9	18.659
NVE18721	NVE18721	3	2	2	NVE18721	1	3	2	2	2	3	3	3	3	3	2	3	3	3	3	3	1	2	2	2	2	2	2	2	2	2	2	2	1	2	2	2	2	2	2	2	2	2	2	2	19	12.2	12.2	26.381
NVE18722	NVE18722	7	7	5	NVE18722	1	7	7	5	4	6	6	6	5	6	4	5	5	6	4	6	4	6	6	6	5	6	4	5	5	6	4	6	3	4	4	5	3	4	3	3	3	4	2	4	32	32	22.1	31.258
NVE18733	NVE18733	16	16	16	NVE18733	1	16	16	16	15	13	13	13	13	12	11	12	11	7	11	11	15	13	13	13	13	12	11	12	11	7	11	11	15	13	13	13	13	12	11	12	11	7	11	11	33.3	33.3	33.3	61.822
NVE18735	NVE18735	12	12	12	NVE18735	1	12	12	12	11	10	8	10	11	9	7	10	10	4	10	9	11	10	8	10	11	9	7	10	10	4	10	9	11	10	8	10	11	9	7	10	10	4	10	9	49.1	49.1	49.1	45.489
NVE18736	NVE18736	1	1	1	NVE18736	1	1	1	1	0	0	1	1	1	0	1	0	1	1	1	0	0	0	1	1	1	0	1	0	1	1	1	0	0	0	1	1	1	0	1	0	1	1	1	0	28.7	28.7	28.7	11.977
NVE18738	NVE18738	3	3	3	NVE18738	1	3	3	3	3	1	2	3	2	1	1	1	2	1	1	2	3	1	2	3	2	1	1	1	2	1	1	2	3	1	2	3	2	1	1	1	2	1	1	2	3.9	3.9	3.9	127.86
NVE18746	NVE18746	1	1	1	NVE18746	1	1	1	1	0	1	0	1	1	1	0	1	1	1	1	0	0	1	0	1	1	1	0	1	1	1	1	0	0	1	0	1	1	1	0	1	1	1	1	0	3.3	3.3	3.3	72.837
NVE18748	NVE18748	1	1	1	NVE18748	1	1	1	1	0	1	1	0	0	1	0	0	0	0	0	1	0	1	1	0	0	1	0	0	0	0	0	1	0	1	1	0	0	1	0	0	0	0	0	1	4.1	4.1	4.1	73.292
NVE18757	NVE18757	1	1	1	NVE18757	1	1	1	1	1	0	0	1	0	0	1	0	0	0	0	0	1	0	0	1	0	0	1	0	0	0	0	0	1	0	0	1	0	0	1	0	0	0	0	0	6.1	6.1	6.1	45.327
NVE18765	NVE18765	3	3	3	NVE18765	1	3	3	3	2	1	2	0	2	2	2	1	1	1	1	0	2	1	2	0	2	2	2	1	1	1	1	0	2	1	2	0	2	2	2	1	1	1	1	0	10.9	10.9	10.9	58.122
NVE18766	NVE18766	3	3	3	NVE18766	1	3	3	3	1	2	2	2	2	2	1	2	2	1	1	1	1	2	2	2	2	2	1	2	2	1	1	1	1	2	2	2	2	2	1	2	2	1	1	1	9.4	9.4	9.4	58.079
NVE18771	NVE18771	3	3	3	NVE18771	1	3	3	3	3	1	2	3	3	3	2	2	1	2	3	2	3	1	2	3	3	3	2	2	1	2	3	2	3	1	2	3	3	3	2	2	1	2	3	2	21.6	21.6	21.6	15.765
NVE18776	NVE18776	3	3	3	NVE18776	1	3	3	3	2	1	2	2	1	1	2	1	2	3	2	1	2	1	2	2	1	1	2	1	2	3	2	1	2	1	2	2	1	1	2	1	2	3	2	1	16.1	16.1	16.1	26.982
NVE1879	NVE1879	20	20	20	NVE1879	1	20	20	20	16	15	15	14	14	14	8	9	12	10	11	13	16	15	15	14	14	14	8	9	12	10	11	13	16	15	15	14	14	14	8	9	12	10	11	13	45.3	45.3	45.3	73.049
NVE18831	NVE18831	1	1	1	NVE18831	1	1	1	1	1	1	0	1	0	1	1	0	0	1	1	0	1	1	0	1	0	1	1	0	0	1	1	0	1	1	0	1	0	1	1	0	0	1	1	0	9.4	9.4	9.4	20.974
NVE18842	NVE18842	4	1	1	NVE18842	1	4	1	1	4	4	3	3	4	3	3	3	3	3	4	3	1	1	1	1	1	1	0	0	1	0	1	0	1	1	1	1	1	1	0	0	1	0	1	0	28.7	15.4	15.4	15.387
NVE18847	NVE18847	7	7	7	NVE18847	1	7	7	7	5	6	6	6	5	5	6	7	7	5	7	7	5	6	6	6	5	5	6	7	7	5	7	7	5	6	6	6	5	5	6	7	7	5	7	7	26.1	26.1	26.1	53.951
NVE18850;NVE18848;NVE18849	NVE18850;NVE18848	10;5;3	10;5;3	10;5;3	NVE18850;NVE18848	3	10	10	10	8	6	8	6	6	7	5	4	5	4	5	5	8	6	8	6	6	7	5	4	5	4	5	5	8	6	8	6	6	7	5	4	5	4	5	5	62.1	62.1	62.1	21.432
NVE18855	NVE18855	4	4	4	NVE18855	1	4	4	4	2	3	4	1	2	1	3	2	3	2	4	4	2	3	4	1	2	1	3	2	3	2	4	4	2	3	4	1	2	1	3	2	3	2	4	4	39.4	39.4	39.4	15.85
NVE18861	NVE18861	2	2	2	NVE18861	1	2	2	2	2	2	1	2	1	0	0	1	0	1	1	1	2	2	1	2	1	0	0	1	0	1	1	1	2	2	1	2	1	0	0	1	0	1	1	1	11.9	11.9	11.9	45.347
NVE18862	NVE18862	2	2	2	NVE18862	1	2	2	2	1	1	1	0	1	0	0	0	0	0	0	0	1	1	1	0	1	0	0	0	0	0	0	0	1	1	1	0	1	0	0	0	0	0	0	0	12.9	12.9	12.9	36.741
NVE18866	NVE18866	3	2	2	NVE18866	1	3	2	2	1	3	3	1	3	3	1	3	2	1	3	3	1	2	2	1	2	2	1	2	1	1	2	2	1	2	2	1	2	2	1	2	1	1	2	2	25.4	17.4	17.4	16.048
NVE18869	NVE18869	1	1	1	NVE18869	1	1	1	1	0	1	1	0	1	1	1	1	1	1	1	1	0	1	1	0	1	1	1	1	1	1	1	1	0	1	1	0	1	1	1	1	1	1	1	1	24.5	24.5	24.5	6.3451
NVE18872	NVE18872	1	1	1	NVE18872	1	1	1	1	0	1	0	0	0	1	0	0	1	0	1	1	0	1	0	0	0	1	0	0	1	0	1	1	0	1	0	0	0	1	0	0	1	0	1	1	2.4	2.4	2.4	91.286
NVE18873	NVE18873	1	1	1	NVE18873	1	1	1	1	1	1	1	1	1	1	1	1	1	1	1	0	1	1	1	1	1	1	1	1	1	1	1	0	1	1	1	1	1	1	1	1	1	1	1	0	4.5	4.5	4.5	46.003
NVE18890	NVE18890	14	14	14	NVE18890	1	14	14	14	8	7	6	5	5	6	5	7	7	7	11	10	8	7	6	5	5	6	5	7	7	7	11	10	8	7	6	5	5	6	5	7	7	7	11	10	15.3	15.3	15.3	120.39
NVE18895;NVE18894	NVE18895	6;1	6;1	6;1	NVE18895	2	6	6	6	3	3	4	4	3	4	5	4	4	3	4	4	3	3	4	4	3	4	5	4	4	3	4	4	3	3	4	4	3	4	5	4	4	3	4	4	14.6	14.6	14.6	71.114
NVE189;NVE843	NVE189	10;1	10;1	10;1	NVE189	2	10	10	10	8	3	4	10	7	6	8	7	7	7	7	8	8	3	4	10	7	6	8	7	7	7	7	8	8	3	4	10	7	6	8	7	7	7	7	8	34.5	34.5	34.5	33.042
NVE18903	NVE18903	3	3	3	NVE18903	1	3	3	3	3	3	2	2	2	2	2	1	1	1	2	2	3	3	2	2	2	2	2	1	1	1	2	2	3	3	2	2	2	2	2	1	1	1	2	2	25.6	25.6	25.6	9.5639
NVE18904	NVE18904	3	3	3	NVE18904	1	3	3	3	2	1	1	2	2	2	1	1	1	1	1	1	2	1	1	2	2	2	1	1	1	1	1	1	2	1	1	2	2	2	1	1	1	1	1	1	29.9	29.9	29.9	19.158
NVE18909	NVE18909	25	25	25	NVE18909	1	25	25	25	20	18	17	22	19	20	18	17	15	21	20	19	20	18	17	22	19	20	18	17	15	21	20	19	20	18	17	22	19	20	18	17	15	21	20	19	45.5	45.5	45.5	82.856
NVE18913	NVE18913	2	2	2	NVE18913	1	2	2	2	2	1	0	2	1	1	0	0	0	0	0	0	2	1	0	2	1	1	0	0	0	0	0	0	2	1	0	2	1	1	0	0	0	0	0	0	8	8	8	45.652
NVE18920	NVE18920	2	2	2	NVE18920	1	2	2	2	1	1	1	1	0	0	2	2	2	1	1	1	1	1	1	1	0	0	2	2	2	1	1	1	1	1	1	1	0	0	2	2	2	1	1	1	4.2	4.2	4.2	77.68
NVE18923	NVE18923	7	7	7	NVE18923	1	7	7	7	4	6	4	4	4	3	5	4	4	4	3	6	4	6	4	4	4	3	5	4	4	4	3	6	4	6	4	4	4	3	5	4	4	4	3	6	26.5	26.5	26.5	51.944
NVE18924;NVE10081	NVE18924	7;2	7;2	7;2	NVE18924	2	7	7	7	5	4	3	5	5	6	4	5	5	4	5	5	5	4	3	5	5	6	4	5	5	4	5	5	5	4	3	5	5	6	4	5	5	4	5	5	20.4	20.4	20.4	59.192
NVE18925;NVE10477	NVE18925	20;2	20;2	20;2	NVE18925	2	20	20	20	11	9	10	12	11	12	9	12	11	7	10	10	11	9	10	12	11	12	9	12	11	7	10	10	11	9	10	12	11	12	9	12	11	7	10	10	33.2	33.2	33.2	97.813
NVE18926	NVE18926	8	8	8	NVE18926	1	8	8	8	5	7	7	4	7	7	5	5	5	5	5	6	5	7	7	4	7	7	5	5	5	5	5	6	5	7	7	4	7	7	5	5	5	5	5	6	92.7	92.7	92.7	9.3507
NVE18927	NVE18927	2	2	2	NVE18927	1	2	2	2	2	1	1	0	2	1	1	1	1	1	1	0	2	1	1	0	2	1	1	1	1	1	1	0	2	1	1	0	2	1	1	1	1	1	1	0	7.4	7.4	7.4	78.557
NVE18929	NVE18929	3	3	3	NVE18929	1	3	3	3	2	2	3	2	2	2	0	0	0	0	0	0	2	2	3	2	2	2	0	0	0	0	0	0	2	2	3	2	2	2	0	0	0	0	0	0	21.5	21.5	21.5	36.874
NVE18936	NVE18936	1	1	1	NVE18936	1	1	1	1	1	1	1	1	1	1	1	1	1	1	1	1	1	1	1	1	1	1	1	1	1	1	1	1	1	1	1	1	1	1	1	1	1	1	1	1	2	2	2	86.458
NVE18947	NVE18947	6	6	6	NVE18947	1	6	6	6	6	1	1	6	2	2	5	4	3	3	3	3	6	1	1	6	2	2	5	4	3	3	3	3	6	1	1	6	2	2	5	4	3	3	3	3	45.5	45.5	45.5	11.915
NVE18963	NVE18963	5	5	5	NVE18963	1	5	5	5	2	4	3	3	4	4	3	3	3	3	4	3	2	4	3	3	4	4	3	3	3	3	4	3	2	4	3	3	4	4	3	3	3	3	4	3	33	33	33	25.295
NVE18965	NVE18965	5	5	5	NVE18965	1	5	5	5	5	5	5	5	5	5	5	5	5	5	5	5	5	5	5	5	5	5	5	5	5	5	5	5	5	5	5	5	5	5	5	5	5	5	5	5	28.1	28.1	28.1	24.586
NVE18979	NVE18979	2	2	2	NVE18979	1	2	2	2	1	1	1	2	2	2	0	1	1	0	1	1	1	1	1	2	2	2	0	1	1	0	1	1	1	1	1	2	2	2	0	1	1	0	1	1	3.1	3.1	3.1	91.919
NVE18981	NVE18981	2	2	2	NVE18981	1	2	2	2	2	2	2	2	2	2	1	1	0	0	1	1	2	2	2	2	2	2	1	1	0	0	1	1	2	2	2	2	2	2	1	1	0	0	1	1	3.3	3.3	3.3	91.78
NVE18986	NVE18986	3	3	3	NVE18986	1	3	3	3	2	2	2	0	2	2	1	2	1	1	2	2	2	2	2	0	2	2	1	2	1	1	2	2	2	2	2	0	2	2	1	2	1	1	2	2	18.3	18.3	18.3	27.463
NVE18987	NVE18987	2	2	2	NVE18987	1	2	2	2	2	2	2	1	2	2	2	0	2	1	2	1	2	2	2	1	2	2	2	0	2	1	2	1	2	2	2	1	2	2	2	0	2	1	2	1	9.3	9.3	9.3	27.268
NVE18989	NVE18989	34	34	34	NVE18989	1	34	34	34	32	29	28	31	29	30	25	25	24	29	26	26	32	29	28	31	29	30	25	25	24	29	26	26	32	29	28	31	29	30	25	25	24	29	26	26	67.5	67.5	67.5	62.146
NVE18990	NVE18990	10	10	10	NVE18990	1	10	10	10	8	8	7	8	8	9	6	7	7	7	7	6	8	8	7	8	8	9	6	7	7	7	7	6	8	8	7	8	8	9	6	7	7	7	7	6	77.5	77.5	77.5	11.138
NVE18993	NVE18993	5	5	5	NVE18993	1	5	5	5	4	5	4	4	5	5	5	4	4	4	4	5	4	5	4	4	5	5	5	4	4	4	4	5	4	5	4	4	5	5	5	4	4	4	4	5	44	44	44	21.928
NVE190	NVE190	9	9	9	NVE190	1	9	9	9	8	6	8	7	7	7	6	6	5	6	6	6	8	6	8	7	7	7	6	6	5	6	6	6	8	6	8	7	7	7	6	6	5	6	6	6	30.1	30.1	30.1	43.71
NVE19001	NVE19001	2	2	2	NVE19001	1	2	2	2	1	1	1	1	0	0	2	1	1	0	0	1	1	1	1	1	0	0	2	1	1	0	0	1	1	1	1	1	0	0	2	1	1	0	0	1	3.5	3.5	3.5	104.13
NVE19008	NVE19008	2	2	2	NVE19008	1	2	2	2	2	1	1	2	1	1	2	1	1	1	1	1	2	1	1	2	1	1	2	1	1	1	1	1	2	1	1	2	1	1	2	1	1	1	1	1	5.1	5.1	5.1	60.836
NVE19014	NVE19014	1	1	1	NVE19014	1	1	1	1	1	1	1	1	1	1	1	1	1	1	1	1	1	1	1	1	1	1	1	1	1	1	1	1	1	1	1	1	1	1	1	1	1	1	1	1	28.6	28.6	28.6	5.4244
NVE19016	NVE19016	2	2	2	NVE19016	1	2	2	2	2	2	2	2	2	2	2	2	1	2	2	2	2	2	2	2	2	2	2	2	1	2	2	2	2	2	2	2	2	2	2	2	1	2	2	2	16.4	16.4	16.4	18.306
NVE19017	NVE19017	3	3	3	NVE19017	1	3	3	3	2	2	2	0	0	1	1	1	0	0	2	1	2	2	2	0	0	1	1	1	0	0	2	1	2	2	2	0	0	1	1	1	0	0	2	1	8.6	8.6	8.6	50.668
NVE19027	NVE19027	35	35	35	NVE19027	1	35	35	35	31	33	32	32	29	28	32	28	26	28	29	30	31	33	32	32	29	28	32	28	26	28	29	30	31	33	32	32	29	28	32	28	26	28	29	30	76.4	76.4	76.4	39.314
NVE19028	NVE19028	2	2	2	NVE19028	1	2	2	2	1	1	2	1	0	1	1	1	1	1	0	0	1	1	2	1	0	1	1	1	1	1	0	0	1	1	2	1	0	1	1	1	1	1	0	0	10.8	10.8	10.8	21.833
NVE19029	NVE19029	1	1	1	NVE19029	1	1	1	1	0	1	1	1	1	1	1	1	1	1	0	0	0	1	1	1	1	1	1	1	1	1	0	0	0	1	1	1	1	1	1	1	1	1	0	0	6.8	6.8	6.8	13.075
NVE19031;NVE19035;NVE19033	NVE19031;NVE19035;NVE19033	6;6;3	6;6;3	6;6;3	NVE19031;NVE19035;NVE19033	3	6	6	6	6	5	4	6	5	6	5	4	4	6	5	5	6	5	4	6	5	6	5	4	4	6	5	5	6	5	4	6	5	6	5	4	4	6	5	5	44.9	44.9	44.9	15.365
NVE19049	NVE19049	1	1	1	NVE19049	1	1	1	1	1	1	1	1	1	1	1	1	1	0	1	1	1	1	1	1	1	1	1	1	1	0	1	1	1	1	1	1	1	1	1	1	1	0	1	1	25	25	25	7.1913
NVE1905;NVE992	NVE1905;NVE992	2;1	2;1	2;1	NVE1905;NVE992	2	2	2	2	1	1	1	1	1	1	2	2	2	2	2	2	1	1	1	1	1	1	2	2	2	2	2	2	1	1	1	1	1	1	2	2	2	2	2	2	14.2	14.2	14.2	27.962
NVE19050	NVE19050	11	11	11	NVE19050	1	11	11	11	11	9	9	9	9	8	7	8	9	8	9	8	11	9	9	9	9	8	7	8	9	8	9	8	11	9	9	9	9	8	7	8	9	8	9	8	53.8	53.8	53.8	34.576
NVE19053	NVE19053	6	6	6	NVE19053	1	6	6	6	5	4	3	4	2	4	1	1	0	4	1	1	5	4	3	4	2	4	1	1	0	4	1	1	5	4	3	4	2	4	1	1	0	4	1	1	15.5	15.5	15.5	70.443
NVE19059	NVE19059	2	2	2	NVE19059	1	2	2	2	2	2	2	2	2	2	1	0	1	1	1	1	2	2	2	2	2	2	1	0	1	1	1	1	2	2	2	2	2	2	1	0	1	1	1	1	7.7	7.7	7.7	36.111
NVE1906	NVE1906	2	2	2	NVE1906	1	2	2	2	0	1	2	1	1	2	0	1	0	0	0	0	0	1	2	1	1	2	0	1	0	0	0	0	0	1	2	1	1	2	0	1	0	0	0	0	4.7	4.7	4.7	69.85
NVE19066	NVE19066	5	5	5	NVE19066	1	5	5	5	4	4	3	4	5	4	3	4	2	4	5	4	4	4	3	4	5	4	3	4	2	4	5	4	4	4	3	4	5	4	3	4	2	4	5	4	31.6	31.6	31.6	17.008
NVE19067	NVE19067	6	6	6	NVE19067	1	6	6	6	5	5	4	4	6	6	5	5	5	4	6	6	5	5	4	4	6	6	5	5	5	4	6	6	5	5	4	4	6	6	5	5	5	4	6	6	26	26	26	46.662
NVE19068	NVE19068	2	2	2	NVE19068	1	2	2	2	2	2	2	1	1	2	1	2	1	2	1	2	2	2	2	1	1	2	1	2	1	2	1	2	2	2	2	1	1	2	1	2	1	2	1	2	26.3	26.3	26.3	12.512
NVE19075	NVE19075	14	14	14	NVE19075	1	14	14	14	11	9	9	12	11	12	9	12	11	8	12	10	11	9	9	12	11	12	9	12	11	8	12	10	11	9	9	12	11	12	9	12	11	8	12	10	28.6	28.6	28.6	79.97
NVE19078	NVE19078	1	1	1	NVE19078	1	1	1	1	0	0	0	0	1	1	0	1	0	0	0	0	0	0	0	0	1	1	0	1	0	0	0	0	0	0	0	0	1	1	0	1	0	0	0	0	14.3	14.3	14.3	11.255
NVE1908	NVE1908	4	3	2	NVE1908	1	4	3	2	3	4	3	4	4	3	3	4	3	3	2	3	2	3	3	3	3	2	2	3	2	2	2	2	1	2	2	2	2	2	1	2	2	1	2	1	21.1	15.5	10.3	21.459
NVE19096	NVE19096	9	9	9	NVE19096	1	9	9	9	6	7	6	4	7	7	8	7	7	7	8	6	6	7	6	4	7	7	8	7	7	7	8	6	6	7	6	4	7	7	8	7	7	7	8	6	38.6	38.6	38.6	27.211
NVE1910	NVE1910	1	1	1	NVE1910	1	1	1	1	0	0	0	0	0	0	0	1	1	0	1	1	0	0	0	0	0	0	0	1	1	0	1	1	0	0	0	0	0	0	0	1	1	0	1	1	3.1	3.1	3.1	68.194
NVE19100	NVE19100	4	4	4	NVE19100	1	4	4	4	3	3	3	2	1	2	3	1	1	2	1	1	3	3	3	2	1	2	3	1	1	2	1	1	3	3	3	2	1	2	3	1	1	2	1	1	13.7	13.7	13.7	77.265
NVE19102	NVE19102	5	5	5	NVE19102	1	5	5	5	3	3	3	3	3	4	3	4	4	5	4	4	3	3	3	3	3	4	3	4	4	5	4	4	3	3	3	3	3	4	3	4	4	5	4	4	26.3	26.3	26.3	27.628
NVE1911	NVE1911	1	1	1	NVE1911	1	1	1	1	1	0	0	1	1	0	1	1	0	0	0	0	1	0	0	1	1	0	1	1	0	0	0	0	1	0	0	1	1	0	1	1	0	0	0	0	4.5	4.5	4.5	84.252
NVE19118	NVE19118	8	8	8	NVE19118	1	8	8	8	5	4	4	6	8	8	5	6	6	5	6	6	5	4	4	6	8	8	5	6	6	5	6	6	5	4	4	6	8	8	5	6	6	5	6	6	24.6	24.6	24.6	44.514
NVE19119	NVE19119	2	2	2	NVE19119	1	2	2	2	0	1	2	0	2	1	0	0	0	0	0	1	0	1	2	0	2	1	0	0	0	0	0	1	0	1	2	0	2	1	0	0	0	0	0	1	4.5	4.5	4.5	65.16
NVE19122	NVE19122	1	1	1	NVE19122	1	1	1	1	1	1	0	0	1	0	0	0	0	0	0	0	1	1	0	0	1	0	0	0	0	0	0	0	1	1	0	0	1	0	0	0	0	0	0	0	2.2	2.2	2.2	87.842
NVE19123	NVE19123	5	5	5	NVE19123	1	5	5	5	4	3	2	3	2	3	4	2	2	3	2	2	4	3	2	3	2	3	4	2	2	3	2	2	4	3	2	3	2	3	4	2	2	3	2	2	13.4	13.4	13.4	70.019
NVE1913	NVE1913	1	1	1	NVE1913	1	1	1	1	1	1	1	1	1	1	1	1	1	1	1	1	1	1	1	1	1	1	1	1	1	1	1	1	1	1	1	1	1	1	1	1	1	1	1	1	4.8	4.8	4.8	23.377
NVE19130;NVE5572	NVE19130	9;2	9;2	9;2	NVE19130	2	9	9	9	7	7	8	7	8	8	3	5	3	5	5	4	7	7	8	7	8	8	3	5	3	5	5	4	7	7	8	7	8	8	3	5	3	5	5	4	50.5	50.5	50.5	21.87
NVE19140	NVE19140	12	12	12	NVE19140	1	12	12	12	9	10	9	8	10	10	10	9	10	9	11	9	9	10	9	8	10	10	10	9	10	9	11	9	9	10	9	8	10	10	10	9	10	9	11	9	34.3	34.3	34.3	52.918
NVE19142	NVE19142	2	2	2	NVE19142	1	2	2	2	2	2	2	2	2	2	2	1	2	2	2	2	2	2	2	2	2	2	2	1	2	2	2	2	2	2	2	2	2	2	2	1	2	2	2	2	2.7	2.7	2.7	161.89
NVE19155;NVE22848	NVE19155	11;4	11;4	11;4	NVE19155	2	11	11	11	11	9	8	8	10	9	9	8	8	8	8	8	11	9	8	8	10	9	9	8	8	8	8	8	11	9	8	8	10	9	9	8	8	8	8	8	81.3	81.3	81.3	14.86
NVE19183	NVE19183	18	11	11	NVE19183	1	18	11	11	16	14	15	15	15	14	15	15	16	16	15	15	10	9	10	9	9	8	9	8	9	9	8	9	10	9	10	9	9	8	9	8	9	9	8	9	51.9	37.4	37.4	41.7
NVE19184	NVE19184	18	18	11	NVE19184	1	18	18	11	15	11	11	14	13	12	14	14	14	14	15	14	15	11	11	14	13	12	14	14	14	14	15	14	9	6	6	8	7	6	8	7	7	7	8	8	57.7	57.7	43.2	41.164
NVE19188	NVE19188	1	1	1	NVE19188	1	1	1	1	0	0	1	1	0	1	0	0	0	0	0	0	0	0	1	1	0	1	0	0	0	0	0	0	0	0	1	1	0	1	0	0	0	0	0	0	3.2	3.2	3.2	75.759
NVE19195;NVE9203	NVE19195	7;1	7;1	7;1	NVE19195	2	7	7	7	4	5	4	4	3	2	3	1	2	1	2	3	4	5	4	4	3	2	3	1	2	1	2	3	4	5	4	4	3	2	3	1	2	1	2	3	23.5	23.5	23.5	39.2
NVE19196	NVE19196	1	1	1	NVE19196	1	1	1	1	1	1	1	1	1	1	1	1	1	1	1	1	1	1	1	1	1	1	1	1	1	1	1	1	1	1	1	1	1	1	1	1	1	1	1	1	50	50	50	3.9334
NVE19197	NVE19197	1	1	1	NVE19197	1	1	1	1	1	1	1	1	1	1	0	0	0	0	1	1	1	1	1	1	1	1	0	0	0	0	1	1	1	1	1	1	1	1	0	0	0	0	1	1	5.5	5.5	5.5	26.689
NVE19200	NVE19200	12	12	12	NVE19200	1	12	12	12	8	11	11	9	7	7	6	6	6	4	8	10	8	11	11	9	7	7	6	6	6	4	8	10	8	11	11	9	7	7	6	6	6	4	8	10	34.4	34.4	34.4	54.256
NVE19202	NVE19202	3	3	1	NVE19202	1	3	3	1	2	2	2	2	2	2	2	2	2	2	3	2	2	2	2	2	2	2	2	2	2	2	3	2	1	1	1	1	1	1	1	1	1	1	1	1	19.8	19.8	7.8	27.153
NVE19203	NVE19203	1	1	1	NVE19203	1	1	1	1	0	1	1	0	0	0	0	0	0	1	0	0	0	1	1	0	0	0	0	0	0	1	0	0	0	1	1	0	0	0	0	0	0	1	0	0	3.2	3.2	3.2	67.222
NVE19205	NVE19205	4	4	4	NVE19205	1	4	4	4	4	3	2	3	3	3	0	1	1	1	1	2	4	3	2	3	3	3	0	1	1	1	1	2	4	3	2	3	3	3	0	1	1	1	1	2	18.3	18.3	18.3	28.166
NVE19208	NVE19208	38	38	38	NVE19208	1	38	38	38	31	28	27	29	26	25	29	22	21	25	24	26	31	28	27	29	26	25	29	22	21	25	24	26	31	28	27	29	26	25	29	22	21	25	24	26	64.5	64.5	64.5	66.897
NVE19211;NVE1749;NVE24356	NVE19211;NVE1749	19;11;4	19;11;4	19;11;4	NVE19211;NVE1749	3	19	19	19	18	16	17	18	17	18	14	12	13	15	14	17	18	16	17	18	17	18	14	12	13	15	14	17	18	16	17	18	17	18	14	12	13	15	14	17	43.3	43.3	43.3	57.195
NVE19212	NVE19212	3	3	3	NVE19212	1	3	3	3	2	2	3	1	1	1	1	0	2	1	0	2	2	2	3	1	1	1	1	0	2	1	0	2	2	2	3	1	1	1	1	0	2	1	0	2	3.6	3.6	3.6	222
NVE19214;NVE15099	NVE19214	18;2	18;2	18;2	NVE19214	2	18	18	18	13	13	13	14	14	13	10	8	8	12	11	11	13	13	13	14	14	13	10	8	8	12	11	11	13	13	13	14	14	13	10	8	8	12	11	11	55.5	55.5	55.5	47.573
NVE9751;NVE1923	NVE9751;NVE1923	1;1	1;1	1;1	NVE9751;NVE1923	2	1	1	1	1	1	1	1	1	0	1	1	0	1	1	1	1	1	1	1	1	0	1	1	0	1	1	1	1	1	1	1	1	0	1	1	0	1	1	1	32.4	32.4	32.4	7.7768
NVE19231	NVE19231	8	8	7	NVE19231	1	8	8	7	7	6	8	6	6	6	5	4	5	5	5	5	7	6	8	6	6	6	5	4	5	5	5	5	6	6	7	6	6	6	5	4	5	5	5	5	25.8	25.8	21.3	61.308
NVE19232	NVE19232	2	1	1	NVE19232	1	2	1	1	1	1	1	1	1	1	1	1	0	1	1	0	0	1	0	1	1	1	1	1	0	1	1	0	0	1	0	1	1	1	1	1	0	1	1	0	15.5	3.9	3.9	24.256
NVE19263	NVE19263	8	1	1	NVE19263	1	8	1	1	7	7	6	7	8	7	7	7	6	6	7	7	0	0	0	0	1	1	1	0	0	0	0	0	0	0	0	0	1	1	1	0	0	0	0	0	41.1	3.4	3.4	32.907
NVE19271;NVE19270	NVE19271	19;1	2;0	1;0	NVE19271	2	19	2	1	12	13	12	12	14	14	10	8	7	7	7	8	0	0	1	0	1	1	1	0	0	0	0	0	0	0	0	0	0	0	1	0	0	0	0	0	42.6	5.6	2.6	60.9
NVE19272;NVE21189;NVE12741;NVE23724	NVE19272	6;1;1;1	4;1;1;1	4;1;1;1	NVE19272	4	6	4	4	5	5	5	5	6	5	2	2	2	2	3	4	3	3	3	3	4	3	0	1	0	0	2	3	3	3	3	3	4	3	0	1	0	0	2	3	17	13	13	52.555
NVE19282	NVE19282	4	4	4	NVE19282	1	4	4	4	4	4	3	4	3	3	4	2	2	3	3	3	4	4	3	4	3	3	4	2	2	3	3	3	4	4	3	4	3	3	4	2	2	3	3	3	47.1	47.1	47.1	15.054
NVE193	NVE193	1	1	1	NVE193	1	1	1	1	1	1	1	1	1	1	1	1	1	1	1	1	1	1	1	1	1	1	1	1	1	1	1	1	1	1	1	1	1	1	1	1	1	1	1	1	6.2	6.2	6.2	25.079
NVE19309	NVE19309	2	2	2	NVE19309	1	2	2	2	1	2	2	1	2	1	2	2	1	1	1	1	1	2	2	1	2	1	2	2	1	1	1	1	1	2	2	1	2	1	2	2	1	1	1	1	18	18	18	16.704
NVE19311;NVE1899	NVE19311	10;1	10;1	10;1	NVE19311	2	10	10	10	8	8	5	5	7	6	6	5	5	6	8	7	8	8	5	5	7	6	6	5	5	6	8	7	8	8	5	5	7	6	6	5	5	6	8	7	16.2	16.2	16.2	108.79
NVE19312	NVE19312	13	13	13	NVE19312	1	13	13	13	11	9	10	11	11	11	9	7	9	10	8	7	11	9	10	11	11	11	9	7	9	10	8	7	11	9	10	11	11	11	9	7	9	10	8	7	54.3	54.3	54.3	23.931
NVE19336	NVE19336	1	1	1	NVE19336	1	1	1	1	1	1	1	1	1	1	1	1	1	1	1	1	1	1	1	1	1	1	1	1	1	1	1	1	1	1	1	1	1	1	1	1	1	1	1	1	9.8	9.8	9.8	34.196
NVE19339	NVE19339	1	1	1	NVE19339	1	1	1	1	0	0	0	0	1	0	0	0	0	0	0	0	0	0	0	0	1	0	0	0	0	0	0	0	0	0	0	0	1	0	0	0	0	0	0	0	21.7	21.7	21.7	12.032
NVE19349	NVE19349	8	8	8	NVE19349	1	8	8	8	7	5	4	5	2	2	4	2	1	1	1	1	7	5	4	5	2	2	4	2	1	1	1	1	7	5	4	5	2	2	4	2	1	1	1	1	9.1	9.1	9.1	166.56
NVE19351	NVE19351	8	8	8	NVE19351	1	8	8	8	5	6	4	6	7	7	5	7	7	6	7	8	5	6	4	6	7	7	5	7	7	6	7	8	5	6	4	6	7	7	5	7	7	6	7	8	32.4	32.4	32.4	30.74
NVE19352;NVE13258	NVE19352	51;1	51;1	51;1	NVE19352	2	51	51	51	39	41	41	38	36	37	35	36	33	32	31	31	39	41	41	38	36	37	35	36	33	32	31	31	39	41	41	38	36	37	35	36	33	32	31	31	40.7	40.7	40.7	212.86
NVE1936;NVE1935	NVE1936	7;2	7;2	7;2	NVE1936	2	7	7	7	5	5	6	4	5	4	5	4	5	4	4	5	5	5	6	4	5	4	5	4	5	4	4	5	5	5	6	4	5	4	5	4	5	4	4	5	33.4	33.4	33.4	47.435
NVE19363	NVE19363	9	9	9	NVE19363	1	9	9	9	9	9	9	8	9	9	7	9	9	7	8	8	9	9	9	8	9	9	7	9	9	7	8	8	9	9	9	8	9	9	7	9	9	7	8	8	73.2	73.2	73.2	13.288
NVE19366	NVE19366	4	4	4	NVE19366	1	4	4	4	4	4	4	3	3	4	3	3	3	3	3	3	4	4	4	3	3	4	3	3	3	3	3	3	4	4	4	3	3	4	3	3	3	3	3	3	61.5	61.5	61.5	10.347
NVE19369	NVE19369	9	9	9	NVE19369	1	9	9	9	7	7	8	6	7	7	7	6	6	8	7	6	7	7	8	6	7	7	7	6	6	8	7	6	7	7	8	6	7	7	7	6	6	8	7	6	36.6	36.6	36.6	50.816
NVE19375	NVE19375	4	4	4	NVE19375	1	4	4	4	4	4	4	4	4	4	4	4	4	4	4	4	4	4	4	4	4	4	4	4	4	4	4	4	4	4	4	4	4	4	4	4	4	4	4	4	35.6	35.6	35.6	11.861
NVE19388;NVE23245	NVE19388	4;1	4;1	4;1	NVE19388	2	4	4	4	3	3	2	3	2	2	3	2	2	3	4	3	3	3	2	3	2	2	3	2	2	3	4	3	3	3	2	3	2	2	3	2	2	3	4	3	14.3	14.3	14.3	51.061
NVE1939;NVE14201	NVE1939	28;11	13;1	12;0	NVE1939	2	28	13	12	24	24	24	22	24	25	23	24	25	22	26	24	11	12	12	11	12	12	11	12	12	10	13	12	10	11	11	10	11	11	10	11	11	9	12	11	79.7	41	32.3	38.401
NVE19392	NVE19392	2	2	2	NVE19392	1	2	2	2	2	2	2	2	2	2	2	2	2	2	2	2	2	2	2	2	2	2	2	2	2	2	2	2	2	2	2	2	2	2	2	2	2	2	2	2	13.2	13.2	13.2	29.097
NVE19398	NVE19398	7	7	7	NVE19398	1	7	7	7	6	4	4	7	7	6	6	7	6	5	7	5	6	4	4	7	7	6	6	7	6	5	7	5	6	4	4	7	7	6	6	7	6	5	7	5	20.6	20.6	20.6	46.244
NVE1940;NVE4067;NVE24583	NVE1940	10;3;2	10;3;2	10;3;2	NVE1940	3	10	10	10	7	7	7	6	7	6	5	5	6	7	5	5	7	7	7	6	7	6	5	5	6	7	5	5	7	7	7	6	7	6	5	5	6	7	5	5	29.7	29.7	29.7	52.356
NVE19400	NVE19400	7	7	7	NVE19400	1	7	7	7	6	5	6	5	4	6	4	3	4	4	5	4	6	5	6	5	4	6	4	3	4	4	5	4	6	5	6	5	4	6	4	3	4	4	5	4	28.2	28.2	28.2	39.717
NVE19420	NVE19420	2	2	2	NVE19420	1	2	2	2	1	2	0	2	2	2	1	1	1	1	2	2	1	2	0	2	2	2	1	1	1	1	2	2	1	2	0	2	2	2	1	1	1	1	2	2	8.8	8.8	8.8	37.047
NVE19421	NVE19421	16	16	16	NVE19421	1	16	16	16	13	10	11	11	10	10	9	6	5	7	9	10	13	10	11	11	10	10	9	6	5	7	9	10	13	10	11	11	10	10	9	6	5	7	9	10	51.9	51.9	51.9	41.362
NVE19427	NVE19427	5	5	5	NVE19427	1	5	5	5	0	0	1	1	3	2	2	2	2	2	1	1	0	0	1	1	3	2	2	2	2	2	1	1	0	0	1	1	3	2	2	2	2	2	1	1	7.2	7.2	7.2	105.7
NVE19430	NVE19430	11	11	10	NVE19430	1	11	11	10	9	9	7	7	6	6	5	6	5	8	5	7	9	9	7	7	6	6	5	6	5	8	5	7	8	8	7	7	6	6	5	6	5	8	5	7	40.7	40.7	35.3	47.416
NVE1945	NVE1945	1	1	1	NVE1945	1	1	1	1	1	1	1	0	1	1	0	1	1	0	0	0	1	1	1	0	1	1	0	1	1	0	0	0	1	1	1	0	1	1	0	1	1	0	0	0	16.5	16.5	16.5	9.8318
NVE19480	NVE19480	1	1	1	NVE19480	1	1	1	1	1	0	0	1	0	0	0	0	1	0	1	0	1	0	0	1	0	0	0	0	1	0	1	0	1	0	0	1	0	0	0	0	1	0	1	0	3.5	3.5	3.5	34.566
NVE19484	NVE19484	4	4	4	NVE19484	1	4	4	4	3	4	4	3	4	4	2	4	3	3	4	2	3	4	4	3	4	4	2	4	3	3	4	2	3	4	4	3	4	4	2	4	3	3	4	2	38.8	38.8	38.8	14.756
NVE19498	NVE19498	1	1	1	NVE19498	1	1	1	1	1	0	0	0	0	1	0	0	0	0	0	0	1	0	0	0	0	1	0	0	0	0	0	0	1	0	0	0	0	1	0	0	0	0	0	0	4.2	4.2	4.2	37.642
NVE19503	NVE19503	9	9	9	NVE19503	1	9	9	9	7	6	5	7	6	5	7	7	7	4	8	7	7	6	5	7	6	5	7	7	7	4	8	7	7	6	5	7	6	5	7	7	7	4	8	7	63.7	63.7	63.7	21.157
NVE1951	NVE1951	3	3	3	NVE1951	1	3	3	3	3	2	3	2	3	2	0	1	1	1	2	1	3	2	3	2	3	2	0	1	1	1	2	1	3	2	3	2	3	2	0	1	1	1	2	1	29.5	29.5	29.5	32.391
NVE19523	NVE19523	5	5	5	NVE19523	1	5	5	5	5	4	4	4	4	5	3	2	3	3	4	5	5	4	4	4	4	5	3	2	3	3	4	5	5	4	4	4	4	5	3	2	3	3	4	5	20.6	20.6	20.6	35.776
NVE19525;NVE5049	NVE19525;NVE5049	2;1	2;1	2;1	NVE19525;NVE5049	2	2	2	2	2	1	1	2	1	1	2	1	1	1	1	1	2	1	1	2	1	1	2	1	1	1	1	1	2	1	1	2	1	1	2	1	1	1	1	1	49	49	49	11.765
NVE19526	NVE19526	2	2	2	NVE19526	1	2	2	2	1	1	2	1	1	1	2	1	1	2	2	2	1	1	2	1	1	1	2	1	1	2	2	2	1	1	2	1	1	1	2	1	1	2	2	2	6.6	6.6	6.6	58.591
NVE19531	NVE19531	31	31	31	NVE19531	1	31	31	31	18	18	17	19	11	14	17	18	18	16	16	20	18	18	17	19	11	14	17	18	18	16	16	20	18	18	17	19	11	14	17	18	18	16	16	20	33.1	33.1	33.1	123.72
NVE19535	NVE19535	3	3	2	NVE19535	1	3	3	2	3	3	3	2	3	3	0	1	1	1	2	2	3	3	3	2	3	3	0	1	1	1	2	2	2	2	2	1	2	2	0	0	0	1	1	1	40.9	40.9	32.7	19.566
NVE1954	NVE1954	2	2	2	NVE1954	1	2	2	2	1	2	1	2	1	1	0	1	1	0	1	1	1	2	1	2	1	1	0	1	1	0	1	1	1	2	1	2	1	1	0	1	1	0	1	1	7.3	7.3	7.3	47.338
NVE19544	NVE19544	1	1	1	NVE19544	1	1	1	1	0	0	1	0	0	1	0	0	0	0	0	0	0	0	1	0	0	1	0	0	0	0	0	0	0	0	1	0	0	1	0	0	0	0	0	0	6.4	6.4	6.4	58.867
NVE19550	NVE19550	3	3	3	NVE19550	1	3	3	3	1	3	1	2	2	2	1	2	0	0	2	2	1	3	1	2	2	2	1	2	0	0	2	2	1	3	1	2	2	2	1	2	0	0	2	2	17.3	17.3	17.3	24.496
NVE19555	NVE19555	8	8	8	NVE19555	1	8	8	8	5	7	7	6	6	7	6	6	6	4	5	5	5	7	7	6	6	7	6	6	6	4	5	5	5	7	7	6	6	7	6	6	6	4	5	5	47.5	47.5	47.5	24.054
NVE19556	NVE19556	8	8	8	NVE19556	1	8	8	8	5	5	5	6	6	6	7	5	5	3	5	2	5	5	5	6	6	6	7	5	5	3	5	2	5	5	5	6	6	6	7	5	5	3	5	2	19	19	19	61.893
NVE19562	NVE19562	5	5	5	NVE19562	1	5	5	5	3	3	2	3	3	3	2	2	3	3	2	3	3	3	2	3	3	3	2	2	3	3	2	3	3	3	2	3	3	3	2	2	3	3	2	3	10.8	10.8	10.8	85.431
NVE19566	NVE19566	5	5	5	NVE19566	1	5	5	5	4	4	2	2	2	2	2	1	2	1	1	1	4	4	2	2	2	2	2	1	2	1	1	1	4	4	2	2	2	2	2	1	2	1	1	1	16	16	16	61.033
NVE19569	NVE19569	2	2	2	NVE19569	1	2	2	2	1	1	1	1	1	0	1	1	1	0	1	0	1	1	1	1	1	0	1	1	1	0	1	0	1	1	1	1	1	0	1	1	1	0	1	0	12.3	12.3	12.3	45.809
NVE19570	NVE19570	2	2	2	NVE19570	1	2	2	2	1	2	1	1	1	1	1	1	1	1	1	1	1	2	1	1	1	1	1	1	1	1	1	1	1	2	1	1	1	1	1	1	1	1	1	1	9.3	9.3	9.3	41.717
NVE19571	NVE19571	4	4	4	NVE19571	1	4	4	4	4	3	1	4	2	2	2	2	2	1	2	0	4	3	1	4	2	2	2	2	2	1	2	0	4	3	1	4	2	2	2	2	2	1	2	0	21.5	21.5	21.5	54.962
NVE19572	NVE19572	5	5	5	NVE19572	1	5	5	5	1	2	2	3	5	2	1	2	4	3	4	3	1	2	2	3	5	2	1	2	4	3	4	3	1	2	2	3	5	2	1	2	4	3	4	3	17.2	17.2	17.2	50.047
NVE19573	NVE19573	6	6	6	NVE19573	1	6	6	6	6	6	4	6	5	5	5	5	6	3	6	4	6	6	4	6	5	5	5	5	6	3	6	4	6	6	4	6	5	5	5	5	6	3	6	4	24.1	24.1	24.1	60.687
NVE19580	NVE19580	2	2	2	NVE19580	1	2	2	2	2	1	2	0	0	1	0	1	0	0	0	0	2	1	2	0	0	1	0	1	0	0	0	0	2	1	2	0	0	1	0	1	0	0	0	0	7.2	7.2	7.2	43.879
NVE19581	NVE19581	3	3	3	NVE19581	1	3	3	3	3	2	3	3	2	1	2	2	1	2	2	2	3	2	3	3	2	1	2	2	1	2	2	2	3	2	3	3	2	1	2	2	1	2	2	2	8.6	8.6	8.6	50.991
NVE19584	NVE19584	5	5	5	NVE19584	1	5	5	5	4	5	4	3	3	4	0	1	1	1	1	1	4	5	4	3	3	4	0	1	1	1	1	1	4	5	4	3	3	4	0	1	1	1	1	1	31	31	31	37.645
NVE19590;NVE21686;NVE18367	NVE19590	10;3;1	10;3;1	10;3;1	NVE19590	3	10	10	10	7	7	9	6	6	5	3	4	7	6	5	4	7	7	9	6	6	5	3	4	7	6	5	4	7	7	9	6	6	5	3	4	7	6	5	4	24.4	24.4	24.4	81.658
NVE19596	NVE19596	2	2	2	NVE19596	1	2	2	2	2	2	2	1	0	0	1	1	1	0	1	0	2	2	2	1	0	0	1	1	1	0	1	0	2	2	2	1	0	0	1	1	1	0	1	0	10.6	10.6	10.6	33.474
NVE19606	NVE19606	11	11	11	NVE19606	1	11	11	11	7	6	6	7	5	5	6	5	6	4	6	6	7	6	6	7	5	5	6	5	6	4	6	6	7	6	6	7	5	5	6	5	6	4	6	6	16.6	16.6	16.6	111.72
NVE19609	NVE19609	5	5	5	NVE19609	1	5	5	5	4	5	4	4	2	4	1	2	2	2	1	2	4	5	4	4	2	4	1	2	2	2	1	2	4	5	4	4	2	4	1	2	2	2	1	2	21.3	21.3	21.3	33.617
NVE19615	NVE19615	1	1	1	NVE19615	1	1	1	1	1	1	1	1	1	1	1	1	1	0	1	1	1	1	1	1	1	1	1	1	1	0	1	1	1	1	1	1	1	1	1	1	1	0	1	1	6.9	6.9	6.9	38.305
NVE7417;NVE19629	NVE7417;NVE19629	4;4	4;4	4;4	NVE7417;NVE19629	2	4	4	4	3	3	2	3	3	3	0	1	1	0	1	2	3	3	2	3	3	3	0	1	1	0	1	2	3	3	2	3	3	3	0	1	1	0	1	2	30.9	30.9	30.9	18.593
NVE19632	NVE19632	1	1	1	NVE19632	1	1	1	1	0	1	1	1	1	1	0	1	1	0	1	1	0	1	1	1	1	1	0	1	1	0	1	1	0	1	1	1	1	1	0	1	1	0	1	1	9.4	9.4	9.4	13.915
NVE19633	NVE19633	4	4	4	NVE19633	1	4	4	4	3	4	4	3	3	3	3	3	3	3	3	3	3	4	4	3	3	3	3	3	3	3	3	3	3	4	4	3	3	3	3	3	3	3	3	3	14	14	14	54.313
NVE19644	NVE19644	12	12	3	NVE19644	1	12	12	3	6	6	7	6	7	8	9	8	10	7	7	5	6	6	7	6	7	8	9	8	10	7	7	5	0	0	0	0	0	0	3	2	3	2	1	1	24.4	24.4	6.3	87.397
NVE19683;NVE13620	NVE19683;NVE13620	9;5	9;5	9;5	NVE19683;NVE13620	2	9	9	9	6	6	8	6	2	5	6	4	5	3	3	5	6	6	8	6	2	5	6	4	5	3	3	5	6	6	8	6	2	5	6	4	5	3	3	5	10.4	10.4	10.4	168.28
NVE19690	NVE19690	6	1	1	NVE19690	1	6	1	1	3	2	4	3	3	3	3	2	3	4	3	2	0	0	0	0	0	0	1	1	1	1	1	1	0	0	0	0	0	0	1	1	1	1	1	1	13.6	2.4	2.4	69.308
NVE19691	NVE19691	4	4	4	NVE19691	1	4	4	4	3	4	3	1	1	3	3	2	1	0	1	2	3	4	3	1	1	3	3	2	1	0	1	2	3	4	3	1	1	3	3	2	1	0	1	2	39.5	39.5	39.5	14.873
NVE19693	NVE19693	3	3	3	NVE19693	1	3	3	3	2	1	1	1	1	1	2	2	2	1	2	2	2	1	1	1	1	1	2	2	2	1	2	2	2	1	1	1	1	1	2	2	2	1	2	2	9.5	9.5	9.5	39.63
NVE19696	NVE19696	16	10	10	NVE19696	1	16	10	10	14	15	14	13	14	12	14	12	12	12	14	12	10	10	10	9	10	9	9	8	8	8	9	8	10	10	10	9	10	9	9	8	8	8	9	8	44.7	32.6	32.6	54.464
NVE19700	NVE19700	3	3	3	NVE19700	1	3	3	3	2	2	3	1	1	1	0	1	1	0	1	1	2	2	3	1	1	1	0	1	1	0	1	1	2	2	3	1	1	1	0	1	1	0	1	1	5.6	5.6	5.6	79.055
NVE19708	NVE19708	3	3	3	NVE19708	1	3	3	3	3	1	2	2	1	1	1	0	1	1	0	0	3	1	2	2	1	1	1	0	1	1	0	0	3	1	2	2	1	1	1	0	1	1	0	0	3.1	3.1	3.1	146.09
NVE1971	NVE1971	9	9	9	NVE1971	1	9	9	9	7	8	8	8	7	7	6	6	6	6	8	8	7	8	8	8	7	7	6	6	6	6	8	8	7	8	8	8	7	7	6	6	6	6	8	8	21.6	21.6	21.6	64.305
NVE19735	NVE19735	3	3	3	NVE19735	1	3	3	3	2	0	0	0	0	1	1	2	1	2	0	1	2	0	0	0	0	1	1	2	1	2	0	1	2	0	0	0	0	1	1	2	1	2	0	1	6.6	6.6	6.6	63.908
NVE19737	NVE19737	2	2	2	NVE19737	1	2	2	2	1	2	2	0	1	1	0	1	2	1	1	1	1	2	2	0	1	1	0	1	2	1	1	1	1	2	2	0	1	1	0	1	2	1	1	1	15.1	15.1	15.1	26.304
NVE19755	NVE19755	4	4	4	NVE19755	1	4	4	4	3	1	2	4	3	2	3	0	1	2	2	3	3	1	2	4	3	2	3	0	1	2	2	3	3	1	2	4	3	2	3	0	1	2	2	3	19.2	19.2	19.2	24.256
NVE19757;NVE19759	NVE19757	5;1	5;1	5;1	NVE19757	2	5	5	5	4	4	4	4	4	4	2	3	3	3	4	3	4	4	4	4	4	4	2	3	3	3	4	3	4	4	4	4	4	4	2	3	3	3	4	3	14.9	14.9	14.9	66.496
NVE19763	NVE19763	2	2	2	NVE19763	1	2	2	2	1	1	2	1	1	1	0	0	0	0	0	0	1	1	2	1	1	1	0	0	0	0	0	0	1	1	2	1	1	1	0	0	0	0	0	0	6	6	6	76.163
NVE19764	NVE19764	2	2	2	NVE19764	1	2	2	2	1	2	1	2	1	1	2	0	1	1	0	1	1	2	1	2	1	1	2	0	1	1	0	1	1	2	1	2	1	1	2	0	1	1	0	1	15.1	15.1	15.1	26.929
NVE19765	NVE19765	4	4	4	NVE19765	1	4	4	4	1	2	3	2	3	3	1	1	2	1	1	0	1	2	3	2	3	3	1	1	2	1	1	0	1	2	3	2	3	3	1	1	2	1	1	0	26.2	26.2	26.2	56.714
NVE19766	NVE19766	19	1	1	NVE19766	1	19	1	1	16	13	15	15	15	16	12	13	14	14	18	18	0	0	0	1	0	0	0	0	0	0	0	0	0	0	0	1	0	0	0	0	0	0	0	0	51.1	4.2	4.2	45.526
NVE19768	NVE19768	1	1	1	NVE19768	1	1	1	1	1	1	1	1	1	1	0	0	0	0	0	0	1	1	1	1	1	1	0	0	0	0	0	0	1	1	1	1	1	1	0	0	0	0	0	0	2.3	2.3	2.3	99.148
NVE19775	NVE19775	4	3	3	NVE19775	1	4	3	3	4	1	1	3	2	1	2	0	0	0	0	0	3	1	1	2	1	1	1	0	0	0	0	0	3	1	1	2	1	1	1	0	0	0	0	0	5.3	4.3	4.3	118.73
NVE19778	NVE19778	4	4	4	NVE19778	1	4	4	4	2	3	2	2	3	3	1	0	0	0	1	1	2	3	2	2	3	3	1	0	0	0	1	1	2	3	2	2	3	3	1	0	0	0	1	1	25.9	25.9	25.9	13.094
NVE19784	NVE19784	4	4	4	NVE19784	1	4	4	4	3	3	3	3	4	3	3	3	3	2	3	3	3	3	3	3	4	3	3	3	3	2	3	3	3	3	3	3	4	3	3	3	3	2	3	3	28.8	28.8	28.8	21.261
NVE19786;NVE10549	NVE19786	14;1	14;1	14;1	NVE19786	2	14	14	14	10	10	9	7	10	11	7	8	7	6	8	9	10	10	9	7	10	11	7	8	7	6	8	9	10	10	9	7	10	11	7	8	7	6	8	9	16	16	16	148.32
NVE19791	NVE19791	6	6	6	NVE19791	1	6	6	6	5	3	4	5	3	3	6	6	6	4	5	5	5	3	4	5	3	3	6	6	6	4	5	5	5	3	4	5	3	3	6	6	6	4	5	5	7.4	7.4	7.4	113.35
NVE19793	NVE19793	5	5	5	NVE19793	1	5	5	5	2	3	2	5	2	3	3	3	1	3	2	2	2	3	2	5	2	3	3	3	1	3	2	2	2	3	2	5	2	3	3	3	1	3	2	2	15.4	15.4	15.4	49.501
NVE19802	NVE19802	7	7	7	NVE19802	1	7	7	7	7	6	7	5	4	5	3	3	3	3	3	3	7	6	7	5	4	5	3	3	3	3	3	3	7	6	7	5	4	5	3	3	3	3	3	3	15.8	15.8	15.8	87.926
NVE19805	NVE19805	1	1	1	NVE19805	1	1	1	1	0	0	0	0	0	0	0	1	0	0	1	0	0	0	0	0	0	0	0	1	0	0	1	0	0	0	0	0	0	0	0	1	0	0	1	0	3.6	3.6	3.6	51.392
NVE19812	NVE19812	6	6	6	NVE19812	1	6	6	6	4	5	4	5	2	3	2	4	5	2	5	4	4	5	4	5	2	3	2	4	5	2	5	4	4	5	4	5	2	3	2	4	5	2	5	4	46.5	46.5	46.5	24.252
NVE19817	NVE19817	3	3	3	NVE19817	1	3	3	3	3	2	2	3	2	2	3	2	2	2	2	2	3	2	2	3	2	2	3	2	2	2	2	2	3	2	2	3	2	2	3	2	2	2	2	2	25.7	25.7	25.7	15.737
NVE19829	NVE19829	16	16	16	NVE19829	1	16	16	16	16	13	12	12	12	12	12	8	9	10	10	8	16	13	12	12	12	12	12	8	9	10	10	8	16	13	12	12	12	12	12	8	9	10	10	8	29.1	29.1	29.1	95.069
NVE19830	NVE19830	3	3	3	NVE19830	1	3	3	3	3	3	3	3	3	3	2	2	1	3	1	3	3	3	3	3	3	3	2	2	1	3	1	3	3	3	3	3	3	3	2	2	1	3	1	3	25.9	25.9	25.9	22.811
NVE19834	NVE19834	1	1	1	NVE19834	1	1	1	1	0	0	1	0	0	0	1	0	0	1	0	0	0	0	1	0	0	0	1	0	0	1	0	0	0	0	1	0	0	0	1	0	0	1	0	0	5.4	5.4	5.4	39.984
NVE19848	NVE19848	2	2	2	NVE19848	1	2	2	2	1	1	0	1	1	1	0	1	1	0	1	1	1	1	0	1	1	1	0	1	1	0	1	1	1	1	0	1	1	1	0	1	1	0	1	1	19.4	19.4	19.4	15.774
NVE19850	NVE19850	6	6	4	NVE19850	1	6	6	4	6	6	5	4	5	6	4	0	2	3	2	2	6	6	5	4	5	6	4	0	2	3	2	2	4	4	3	2	4	4	3	0	2	2	2	2	16.5	16.5	10.6	49.862
NVE19862	NVE19862	6	6	6	NVE19862	1	6	6	6	5	4	4	4	4	4	3	3	3	3	3	3	5	4	4	4	4	4	3	3	3	3	3	3	5	4	4	4	4	4	3	3	3	3	3	3	46.8	46.8	46.8	21.182
NVE19863	NVE19863	1	1	1	NVE19863	1	1	1	1	1	0	0	1	0	0	0	1	1	1	1	1	1	0	0	1	0	0	0	1	1	1	1	1	1	0	0	1	0	0	0	1	1	1	1	1	16.9	16.9	16.9	7.3942
NVE19868	NVE19868	3	3	3	NVE19868	1	3	3	3	2	1	1	2	2	2	1	2	2	1	2	2	2	1	1	2	2	2	1	2	2	1	2	2	2	1	1	2	2	2	1	2	2	1	2	2	7.7	7.7	7.7	78.244
NVE19887;NVE8989	NVE19887;NVE8989	2;2	2;2	2;2	NVE19887;NVE8989	2	2	2	2	0	0	1	0	2	2	0	0	1	0	1	1	0	0	1	0	2	2	0	0	1	0	1	1	0	0	1	0	2	2	0	0	1	0	1	1	12.1	12.1	12.1	25.174
NVE9625;NVE19903	NVE9625;NVE19903	1;1	1;1	1;1	NVE9625;NVE19903	2	1	1	1	1	1	1	1	1	1	1	1	1	1	1	1	1	1	1	1	1	1	1	1	1	1	1	1	1	1	1	1	1	1	1	1	1	1	1	1	9.1	9.1	9.1	14.329
NVE19911;NVE577	NVE19911;NVE577	1;1	1;1	1;1	NVE19911;NVE577	2	1	1	1	1	1	1	1	1	1	1	1	1	1	1	1	1	1	1	1	1	1	1	1	1	1	1	1	1	1	1	1	1	1	1	1	1	1	1	1	3.8	3.8	3.8	45.485
NVE19915	NVE19915	3	3	3	NVE19915	1	3	3	3	3	2	2	1	3	3	2	3	1	1	0	0	3	2	2	1	3	3	2	3	1	1	0	0	3	2	2	1	3	3	2	3	1	1	0	0	6.2	6.2	6.2	80.117
NVE19916	NVE19916	6	6	6	NVE19916	1	6	6	6	4	4	5	3	4	5	4	2	4	2	3	3	4	4	5	3	4	5	4	2	4	2	3	3	4	4	5	3	4	5	4	2	4	2	3	3	22.1	22.1	22.1	55.34
NVE19923	NVE19923	3	3	3	NVE19923	1	3	3	3	2	3	3	3	3	2	0	0	1	1	2	2	2	3	3	3	3	2	0	0	1	1	2	2	2	3	3	3	3	2	0	0	1	1	2	2	16.2	16.2	16.2	36.171
NVE25529;NVE19927	NVE25529;NVE19927	1;1	1;1	1;1	NVE25529;NVE19927	2	1	1	1	1	1	1	1	1	1	1	1	1	1	1	1	1	1	1	1	1	1	1	1	1	1	1	1	1	1	1	1	1	1	1	1	1	1	1	1	16.1	16.1	16.1	13.12
NVE19928	NVE19928	5	5	5	NVE19928	1	5	5	5	4	5	4	5	4	4	3	2	4	3	3	4	4	5	4	5	4	4	3	2	4	3	3	4	4	5	4	5	4	4	3	2	4	3	3	4	21.7	21.7	21.7	56.118
NVE19932	NVE19932	1	1	1	NVE19932	1	1	1	1	0	1	1	0	1	1	0	1	1	0	1	1	0	1	1	0	1	1	0	1	1	0	1	1	0	1	1	0	1	1	0	1	1	0	1	1	5.7	5.7	5.7	26.228
NVE19934	NVE19934	2	2	2	NVE19934	1	2	2	2	2	2	2	1	2	1	2	1	1	0	2	1	2	2	2	1	2	1	2	1	1	0	2	1	2	2	2	1	2	1	2	1	1	0	2	1	8.7	8.7	8.7	51.849
NVE19936	NVE19936	24	24	24	NVE19936	1	24	24	24	18	18	15	20	17	17	20	21	15	14	18	18	18	18	15	20	17	17	20	21	15	14	18	18	18	18	15	20	17	17	20	21	15	14	18	18	76.4	76.4	76.4	29.038
NVE1994	NVE1994	6	6	6	NVE1994	1	6	6	6	6	4	4	5	5	4	4	4	4	5	4	4	6	4	4	5	5	4	4	4	4	5	4	4	6	4	4	5	5	4	4	4	4	5	4	4	13.7	13.7	13.7	45.762
NVE19943	NVE19943	12	12	12	NVE19943	1	12	12	12	9	11	11	8	9	9	8	8	8	7	8	8	9	11	11	8	9	9	8	8	8	7	8	8	9	11	11	8	9	9	8	8	8	7	8	8	34.7	34.7	34.7	43.376
NVE19946;NVE4388	NVE19946	5;1	5;1	5;1	NVE19946	2	5	5	5	3	3	5	3	4	4	4	4	4	2	3	4	3	3	5	3	4	4	4	4	4	2	3	4	3	3	5	3	4	4	4	4	4	2	3	4	16	16	16	53.855
NVE19956	NVE19956	16	14	14	NVE19956	1	16	14	14	14	15	14	14	15	15	16	14	15	15	15	15	12	13	12	12	13	13	14	12	13	13	13	13	12	13	12	12	13	13	14	12	13	13	13	13	66.3	63	63	27.847
NVE19957	NVE19957	6	5	5	NVE19957	1	6	5	5	5	6	6	5	6	6	6	5	6	5	6	5	4	5	5	4	5	5	5	4	5	4	5	4	4	5	5	4	5	5	5	4	5	4	5	4	44.8	44.8	44.8	10.723
NVE1996	NVE1996	4	1	1	NVE1996	1	4	1	1	3	4	4	2	2	3	2	2	2	2	3	2	0	1	1	0	0	1	0	0	0	0	1	0	0	1	1	0	0	1	0	0	0	0	1	0	50	26.8	26.8	15.338
NVE19960	NVE19960	10	10	10	NVE19960	1	10	10	10	8	9	10	8	9	10	8	10	10	5	9	8	8	9	10	8	9	10	8	10	10	5	9	8	8	9	10	8	9	10	8	10	10	5	9	8	52.2	52.2	52.2	23.346
NVE19961	NVE19961	9	9	9	NVE19961	1	9	9	9	7	6	5	6	4	4	4	5	5	4	6	6	7	6	5	6	4	4	4	5	5	4	6	6	7	6	5	6	4	4	4	5	5	4	6	6	46.6	46.6	46.6	15.429
NVE19965	NVE19965	3	3	3	NVE19965	1	3	3	3	1	0	0	0	2	3	2	1	0	1	1	0	1	0	0	0	2	3	2	1	0	1	1	0	1	0	0	0	2	3	2	1	0	1	1	0	8.1	8.1	8.1	96.046
NVE19966	NVE19966	2	2	2	NVE19966	1	2	2	2	1	1	0	0	1	1	1	1	1	0	2	1	1	1	0	0	1	1	1	1	1	0	2	1	1	1	0	0	1	1	1	1	1	0	2	1	18.5	18.5	18.5	23.485
NVE1997	NVE1997	5	5	5	NVE1997	1	5	5	5	5	3	4	5	3	2	3	3	3	3	3	4	5	3	4	5	3	2	3	3	3	3	3	4	5	3	4	5	3	2	3	3	3	3	3	4	32.8	32.8	32.8	30.413
NVE19975	NVE19975	3	3	3	NVE19975	1	3	3	3	2	2	2	1	3	2	1	3	3	3	3	3	2	2	2	1	3	2	1	3	3	3	3	3	2	2	2	1	3	2	1	3	3	3	3	3	2.4	2.4	2.4	147.96
NVE19985	NVE19985	2	2	2	NVE19985	1	2	2	2	1	1	2	1	0	0	0	1	1	0	1	1	1	1	2	1	0	0	0	1	1	0	1	1	1	1	2	1	0	0	0	1	1	0	1	1	7.8	7.8	7.8	43.874
NVE19999	NVE19999	5	5	5	NVE19999	1	5	5	5	3	2	2	4	3	4	3	4	3	4	3	4	3	2	2	4	3	4	3	4	3	4	3	4	3	2	2	4	3	4	3	4	3	4	3	4	10	10	10	97.864
NVE20000	NVE20000	6	6	6	NVE20000	1	6	6	6	6	5	5	4	3	2	3	2	2	3	2	2	6	5	5	4	3	2	3	2	2	3	2	2	6	5	5	4	3	2	3	2	2	3	2	2	28.3	28.3	28.3	47.226
NVE20002	NVE20002	2	2	2	NVE20002	1	2	2	2	1	1	1	1	1	1	2	2	2	1	1	1	1	1	1	1	1	1	2	2	2	1	1	1	1	1	1	1	1	1	2	2	2	1	1	1	5.6	5.6	5.6	40.584
NVE20003	NVE20003	12	12	12	NVE20003	1	12	12	12	10	12	10	10	11	9	7	9	8	9	11	8	10	12	10	10	11	9	7	9	8	9	11	8	10	12	10	10	11	9	7	9	8	9	11	8	39.3	39.3	39.3	55.554
NVE2001	NVE2001	3	3	3	NVE2001	1	3	3	3	2	2	3	3	3	3	2	2	2	1	2	2	2	2	3	3	3	3	2	2	2	1	2	2	2	2	3	3	3	3	2	2	2	1	2	2	18	18	18	26.832
NVE20019;NVE20687	NVE20019;NVE20687	7;6	7;6	7;6	NVE20019;NVE20687	2	7	7	7	4	5	5	4	5	5	5	5	5	3	5	5	4	5	5	4	5	5	5	5	5	3	5	5	4	5	5	4	5	5	5	5	5	3	5	5	55.1	55.1	55.1	17.762
NVE20034	NVE20034	5	5	5	NVE20034	1	5	5	5	5	4	4	5	2	4	3	2	3	3	3	4	5	4	4	5	2	4	3	2	3	3	3	4	5	4	4	5	2	4	3	2	3	3	3	4	48.2	48.2	48.2	16.09
NVE20044;NVE20043	NVE20044	6;1	6;1	3;1	NVE20044	2	6	6	3	3	5	4	3	3	3	2	3	4	4	5	6	3	5	4	3	3	3	2	3	4	4	5	6	1	3	2	1	0	1	0	1	1	1	2	3	20.5	20.5	9.9	67.01
NVE20045	NVE20045	5	2	2	NVE20045	1	5	2	2	4	4	4	4	5	4	4	4	5	5	5	5	2	2	2	2	2	2	2	2	2	2	2	2	2	2	2	2	2	2	2	2	2	2	2	2	15.3	7.4	7.4	56.12
NVE20065	NVE20065	1	1	1	NVE20065	1	1	1	1	1	0	0	1	1	1	0	0	0	0	0	0	1	0	0	1	1	1	0	0	0	0	0	0	1	0	0	1	1	1	0	0	0	0	0	0	1.7	1.7	1.7	127.26
NVE20067	NVE20067	1	1	1	NVE20067	1	1	1	1	1	1	1	1	1	1	1	1	1	1	1	1	1	1	1	1	1	1	1	1	1	1	1	1	1	1	1	1	1	1	1	1	1	1	1	1	3.3	3.3	3.3	30.772
NVE20076	NVE20076	13	13	13	NVE20076	1	13	13	13	11	11	11	11	12	12	11	9	8	12	11	10	11	11	11	11	12	12	11	9	8	12	11	10	11	11	11	11	12	12	11	9	8	12	11	10	50.3	50.3	50.3	42.709
NVE20079	NVE20079	1	1	1	NVE20079	1	1	1	1	1	1	1	1	1	1	1	1	1	0	1	0	1	1	1	1	1	1	1	1	1	0	1	0	1	1	1	1	1	1	1	1	1	0	1	0	4.8	4.8	4.8	38.535
NVE20085	NVE20085	6	5	5	NVE20085	1	6	5	5	5	3	3	4	2	2	3	3	3	2	3	2	4	2	2	3	1	1	2	2	2	1	2	1	4	2	2	3	1	1	2	2	2	1	2	1	5.4	5	5	193.93
NVE20086	NVE20086	2	2	2	NVE20086	1	2	2	2	2	2	2	2	2	2	2	2	1	2	2	2	2	2	2	2	2	2	2	2	1	2	2	2	2	2	2	2	2	2	2	2	1	2	2	2	29.2	29.2	29.2	7.902
NVE20088	NVE20088	10	10	10	NVE20088	1	10	10	10	8	7	9	5	7	6	7	7	5	9	7	8	8	7	9	5	7	6	7	7	5	9	7	8	8	7	9	5	7	6	7	7	5	9	7	8	40.2	40.2	40.2	51.6
NVE20089;NVE1505	NVE20089	25;2	25;2	25;2	NVE20089	2	25	25	25	21	21	20	22	25	24	22	20	20	21	22	21	21	21	20	22	25	24	22	20	20	21	22	21	21	21	20	22	25	24	22	20	20	21	22	21	48.8	48.8	48.8	69.626
NVE20094	NVE20094	5	5	5	NVE20094	1	5	5	5	3	2	2	2	1	2	3	1	1	0	1	2	3	2	2	2	1	2	3	1	1	0	1	2	3	2	2	2	1	2	3	1	1	0	1	2	20.5	20.5	20.5	45.344
NVE20097	NVE20097	5	5	5	NVE20097	1	5	5	5	3	0	0	4	1	1	3	0	1	2	0	0	3	0	0	4	1	1	3	0	1	2	0	0	3	0	0	4	1	1	3	0	1	2	0	0	11.3	11.3	11.3	120.71
NVE20113;NVE7283	NVE20113	13;1	13;1	13;1	NVE20113	2	13	13	13	11	11	10	11	10	8	8	8	7	7	8	8	11	11	10	11	10	8	8	8	7	7	8	8	11	11	10	11	10	8	8	8	7	7	8	8	33.8	33.8	33.8	52.92
NVE20114	NVE20114	3	3	3	NVE20114	1	3	3	3	1	2	2	1	0	1	1	0	0	0	1	0	1	2	2	1	0	1	1	0	0	0	1	0	1	2	2	1	0	1	1	0	0	0	1	0	6.6	6.6	6.6	92.358
NVE20115	NVE20115	7	7	7	NVE20115	1	7	7	7	7	6	5	7	5	6	4	6	6	4	5	6	7	6	5	7	5	6	4	6	6	4	5	6	7	6	5	7	5	6	4	6	6	4	5	6	17.2	17.2	17.2	54.847
NVE20120	NVE20120	17	17	17	NVE20120	1	17	17	17	14	12	13	13	13	13	10	12	11	11	13	11	14	12	13	13	13	13	10	12	11	11	13	11	14	12	13	13	13	13	10	12	11	11	13	11	52.1	52.1	52.1	55.428
NVE20121	NVE20121	1	1	1	NVE20121	1	1	1	1	0	1	1	0	1	1	1	0	1	1	1	1	0	1	1	0	1	1	1	0	1	1	1	1	0	1	1	0	1	1	1	0	1	1	1	1	3.6	3.6	3.6	77.516
NVE20124	NVE20124	1	1	1	NVE20124	1	1	1	1	0	1	1	0	1	1	1	0	1	0	1	1	0	1	1	0	1	1	1	0	1	0	1	1	0	1	1	0	1	1	1	0	1	0	1	1	15.8	15.8	15.8	11.237
NVE20133	NVE20133	7	6	6	NVE20133	1	7	6	6	5	5	4	5	5	5	6	3	3	4	5	5	4	4	3	4	4	4	5	2	2	3	4	4	4	4	3	4	4	4	5	2	2	3	4	4	34.3	32.2	32.2	40.002
NVE20135	NVE20135	1	1	1	NVE20135	1	1	1	1	0	0	1	0	1	1	0	0	0	0	0	0	0	0	1	0	1	1	0	0	0	0	0	0	0	0	1	0	1	1	0	0	0	0	0	0	5.3	5.3	5.3	74.685
NVE20139	NVE20139	6	6	6	NVE20139	1	6	6	6	6	5	3	5	3	2	4	3	3	4	4	4	6	5	3	5	3	2	4	3	3	4	4	4	6	5	3	5	3	2	4	3	3	4	4	4	25.3	25.3	25.3	30.485
NVE20143;NVE20142	NVE20143;NVE20142	2;1	2;1	2;1	NVE20143;NVE20142	2	2	2	2	1	2	2	2	2	2	1	1	2	2	1	1	1	2	2	2	2	2	1	1	2	2	1	1	1	2	2	2	2	2	1	1	2	2	1	1	20.6	20.6	20.6	20.872
NVE2015	NVE2015	17	17	17	NVE2015	1	17	17	17	14	12	11	13	10	11	13	13	15	13	11	12	14	12	11	13	10	11	13	13	15	13	11	12	14	12	11	13	10	11	13	13	15	13	11	12	24.9	24.9	24.9	105.45
NVE20150	NVE20150	7	7	7	NVE20150	1	7	7	7	4	4	5	4	4	1	5	2	2	3	3	2	4	4	5	4	4	1	5	2	2	3	3	2	4	4	5	4	4	1	5	2	2	3	3	2	26.3	26.3	26.3	44.884
NVE20151	NVE20151	6	6	6	NVE20151	1	6	6	6	5	4	4	3	3	3	5	4	4	4	3	4	5	4	4	3	3	3	5	4	4	4	3	4	5	4	4	3	3	3	5	4	4	4	3	4	27.2	27.2	27.2	37.278
NVE20153	NVE20153	2	2	2	NVE20153	1	2	2	2	2	2	2	2	2	2	2	2	2	2	2	2	2	2	2	2	2	2	2	2	2	2	2	2	2	2	2	2	2	2	2	2	2	2	2	2	12.3	12.3	12.3	18.025
NVE2016	NVE2016	70	70	70	NVE2016	1	70	70	70	55	49	48	53	52	53	52	52	55	53	52	54	55	49	48	53	52	53	52	52	55	53	52	54	55	49	48	53	52	53	52	52	55	53	52	54	50.7	50.7	50.7	182.31
NVE20160	NVE20160	12	11	11	NVE20160	1	12	11	11	11	12	12	10	11	11	10	11	11	10	11	11	10	11	11	9	10	10	9	10	10	9	10	10	10	11	11	9	10	10	9	10	10	9	10	10	76.2	76.2	76.2	19.102
NVE20165;NVE20164	NVE20165;NVE20164	1;1	1;1	1;1	NVE20165;NVE20164	2	1	1	1	1	0	0	0	0	0	1	0	1	1	0	0	1	0	0	0	0	0	1	0	1	1	0	0	1	0	0	0	0	0	1	0	1	1	0	0	6.2	6.2	6.2	34.76
NVE2017	NVE2017	1	1	1	NVE2017	1	1	1	1	1	1	1	1	1	1	1	1	1	1	1	1	1	1	1	1	1	1	1	1	1	1	1	1	1	1	1	1	1	1	1	1	1	1	1	1	12	12	12	11.892
NVE20172	NVE20172	2	2	2	NVE20172	1	2	2	2	1	2	2	2	2	1	1	1	1	1	2	2	1	2	2	2	2	1	1	1	1	1	2	2	1	2	2	2	2	1	1	1	1	1	2	2	4.6	4.6	4.6	97.396
NVE20182	NVE20182	5	5	5	NVE20182	1	5	5	5	5	4	4	5	5	5	4	5	4	2	5	5	5	4	4	5	5	5	4	5	4	2	5	5	5	4	4	5	5	5	4	5	4	2	5	5	40.6	40.6	40.6	25.916
NVE2019	NVE2019	9	9	9	NVE2019	1	9	9	9	6	6	6	6	7	6	7	5	6	7	7	6	6	6	6	6	7	6	7	5	6	7	7	6	6	6	6	6	7	6	7	5	6	7	7	6	39.3	39.3	39.3	30.755
NVE20191	NVE20191	1	1	1	NVE20191	1	1	1	1	0	0	0	0	1	1	0	1	1	0	1	1	0	0	0	0	1	1	0	1	1	0	1	1	0	0	0	0	1	1	0	1	1	0	1	1	1.5	1.5	1.5	103.72
NVE202	NVE202	2	2	2	NVE202	1	2	2	2	0	0	0	0	0	0	0	1	0	0	2	1	0	0	0	0	0	0	0	1	0	0	2	1	0	0	0	0	0	0	0	1	0	0	2	1	13.3	13.3	13.3	24.047
NVE2020	NVE2020	6	6	6	NVE2020	1	6	6	6	5	6	6	5	4	4	2	2	2	1	3	2	5	6	6	5	4	4	2	2	2	1	3	2	5	6	6	5	4	4	2	2	2	1	3	2	27.5	27.5	27.5	41.904
NVE20202	NVE20202	2	2	2	NVE20202	1	2	2	2	2	2	2	2	2	2	2	2	2	1	2	2	2	2	2	2	2	2	2	2	2	1	2	2	2	2	2	2	2	2	2	2	2	1	2	2	18.6	18.6	18.6	23.423
NVE2021	NVE2021	6	6	6	NVE2021	1	6	6	6	5	5	5	6	5	5	4	4	5	5	5	5	5	5	5	6	5	5	4	4	5	5	5	5	5	5	5	6	5	5	4	4	5	5	5	5	25.2	25.2	25.2	31.324
NVE20217;NVE20371;NVE17744;NVE590	NVE20217	23;6;3;2	22;5;3;2	22;5;3;2	NVE20217	4	23	22	22	20	22	22	20	20	20	10	14	13	17	18	18	19	21	21	19	19	19	9	13	12	16	17	17	19	21	21	19	19	19	9	13	12	16	17	17	52.5	51.4	51.4	81.583
NVE20219;NVE17171;NVE19476	NVE20219;NVE17171	16;11;4	5;1;1	2;0;0	NVE20219;NVE17171	3	16	5	2	9	10	9	9	9	9	12	14	13	13	15	14	3	4	3	3	3	3	3	4	3	4	5	4	0	1	0	0	0	0	0	1	0	1	2	1	46.9	19.3	6.8	50.625
NVE20228	NVE20228	5	5	5	NVE20228	1	5	5	5	2	5	5	3	4	4	3	3	3	3	4	4	2	5	5	3	4	4	3	3	3	3	4	4	2	5	5	3	4	4	3	3	3	3	4	4	29.5	29.5	29.5	21.557
NVE20260	NVE20260	2	2	2	NVE20260	1	2	2	2	1	2	2	2	2	2	2	2	2	2	2	2	1	2	2	2	2	2	2	2	2	2	2	2	1	2	2	2	2	2	2	2	2	2	2	2	3.5	3.5	3.5	124.32
NVE20261	NVE20261	4	4	4	NVE20261	1	4	4	4	3	4	4	4	4	4	3	4	4	3	4	4	3	4	4	4	4	4	3	4	4	3	4	4	3	4	4	4	4	4	3	4	4	3	4	4	47.1	47.1	47.1	9.7281
NVE20263	NVE20263	2	2	2	NVE20263	1	2	2	2	0	1	1	2	1	1	1	2	1	0	1	2	0	1	1	2	1	1	1	2	1	0	1	2	0	1	1	2	1	1	1	2	1	0	1	2	5.8	5.8	5.8	61.404
NVE20266	NVE20266	1	1	1	NVE20266	1	1	1	1	0	1	1	0	1	0	1	1	1	1	1	1	0	1	1	0	1	0	1	1	1	1	1	1	0	1	1	0	1	0	1	1	1	1	1	1	6	6	6	36.668
NVE20303;NVE4068	NVE20303;NVE4068	12;8	1;0	1;0	NVE20303;NVE4068	2	12	1	1	10	9	9	9	11	10	9	9	9	9	10	9	1	1	1	1	1	1	1	1	1	1	1	1	1	1	1	1	1	1	1	1	1	1	1	1	69.5	9.6	9.6	21.883
NVE20305	NVE20305	12	1	1	NVE20305	1	12	1	1	10	9	9	9	11	10	9	9	9	9	10	9	1	1	1	1	1	1	1	1	1	1	1	1	1	1	1	1	1	1	1	1	1	1	1	1	76.7	9.7	9.7	19.252
NVE20308	NVE20308	1	1	1	NVE20308	1	1	1	1	1	1	1	1	1	1	1	1	1	1	1	1	1	1	1	1	1	1	1	1	1	1	1	1	1	1	1	1	1	1	1	1	1	1	1	1	6.8	6.8	6.8	17.815
NVE20311	NVE20311	11	11	11	NVE20311	1	11	11	11	8	6	7	8	7	7	2	5	5	7	5	6	8	6	7	8	7	7	2	5	5	7	5	6	8	6	7	8	7	7	2	5	5	7	5	6	33.6	33.6	33.6	60.141
NVE20315	NVE20315	1	1	1	NVE20315	1	1	1	1	0	0	1	1	0	0	1	0	1	0	0	1	0	0	1	1	0	0	1	0	1	0	0	1	0	0	1	1	0	0	1	0	1	0	0	1	3	3	3	112.15
NVE20317	NVE20317	1	1	1	NVE20317	1	1	1	1	1	0	0	1	0	0	0	0	0	0	1	0	1	0	0	1	0	0	0	0	0	0	1	0	1	0	0	1	0	0	0	0	0	0	1	0	2.3	2.3	2.3	130.76
NVE20323	NVE20323	3	3	3	NVE20323	1	3	3	3	1	2	1	1	1	1	1	0	1	2	1	1	1	2	1	1	1	1	1	0	1	2	1	1	1	2	1	1	1	1	1	0	1	2	1	1	1.6	1.6	1.6	457.54
NVE20336	NVE20336	6	6	6	NVE20336	1	6	6	6	5	5	4	4	5	4	4	2	4	0	3	2	5	5	4	4	5	4	4	2	4	0	3	2	5	5	4	4	5	4	4	2	4	0	3	2	21.4	21.4	21.4	32.635
NVE20337	NVE20337	4	4	4	NVE20337	1	4	4	4	1	2	2	0	2	3	0	0	0	0	1	1	1	2	2	0	2	3	0	0	0	0	1	1	1	2	2	0	2	3	0	0	0	0	1	1	57.3	57.3	57.3	8.4827
NVE20347	NVE20347	11	11	11	NVE20347	1	11	11	11	6	6	7	6	5	5	4	3	3	3	4	4	6	6	7	6	5	5	4	3	3	3	4	4	6	6	7	6	5	5	4	3	3	3	4	4	15.4	15.4	15.4	133.97
NVE20354;NVE20823;NVE20819	NVE20354;NVE20823;NVE20819	1;1;1	1;1;1	1;1;1	NVE20354;NVE20823;NVE20819	3	1	1	1	0	0	0	0	0	0	0	0	1	1	0	1	0	0	0	0	0	0	0	0	1	1	0	1	0	0	0	0	0	0	0	0	1	1	0	1	2.7	2.7	2.7	67.298
NVE20357	NVE20357	2	2	2	NVE20357	1	2	2	2	1	2	2	1	1	2	1	2	1	2	2	1	1	2	2	1	1	2	1	2	1	2	2	1	1	2	2	1	1	2	1	2	1	2	2	1	5.4	5.4	5.4	64.739
NVE2037	NVE2037	1	1	1	NVE2037	1	1	1	1	0	1	1	0	1	1	1	1	1	1	1	1	0	1	1	0	1	1	1	1	1	1	1	1	0	1	1	0	1	1	1	1	1	1	1	1	25.6	25.6	25.6	4.4618
NVE20378	NVE20378	2	1	1	NVE20378	1	2	1	1	2	2	2	2	2	2	2	2	2	2	2	2	1	1	1	1	1	1	1	1	1	1	1	1	1	1	1	1	1	1	1	1	1	1	1	1	20.9	11.5	11.5	15.68
NVE20401	NVE20401	7	7	7	NVE20401	1	7	7	7	7	6	7	7	7	7	6	6	7	5	6	5	7	6	7	7	7	7	6	6	7	5	6	5	7	6	7	7	7	7	6	6	7	5	6	5	36.7	36.7	36.7	21.483
NVE20409	NVE20409	2	2	2	NVE20409	1	2	2	2	2	2	1	2	1	2	1	1	0	0	0	1	2	2	1	2	1	2	1	1	0	0	0	1	2	2	1	2	1	2	1	1	0	0	0	1	14.3	14.3	14.3	16.872
NVE20411	NVE20411	1	1	1	NVE20411	1	1	1	1	0	1	1	1	0	0	1	1	1	0	1	1	0	1	1	1	0	0	1	1	1	0	1	1	0	1	1	1	0	0	1	1	1	0	1	1	8.2	8.2	8.2	18.771
NVE20412	NVE20412	31	31	25	NVE20412	1	31	31	25	25	23	26	24	22	25	22	20	19	24	22	21	25	23	26	24	22	25	22	20	19	24	22	21	21	19	22	21	17	20	17	17	16	19	18	18	59	59	46.9	69.653
NVE20414;NVE20416	NVE20414	12;2	12;2	12;2	NVE20414	2	12	12	12	10	8	7	6	9	6	4	4	5	6	5	5	10	8	7	6	9	6	4	4	5	6	5	5	10	8	7	6	9	6	4	4	5	6	5	5	34.1	34.1	34.1	52.549
NVE20418	NVE20418	4	4	4	NVE20418	1	4	4	4	1	2	1	2	1	3	2	1	1	1	1	1	1	2	1	2	1	3	2	1	1	1	1	1	1	2	1	2	1	3	2	1	1	1	1	1	12.6	12.6	12.6	58.663
NVE20432	NVE20432	1	1	1	NVE20432	1	1	1	1	0	1	0	1	1	0	1	1	1	1	1	1	0	1	0	1	1	0	1	1	1	1	1	1	0	1	0	1	1	0	1	1	1	1	1	1	18.2	18.2	18.2	11.59
NVE20449	NVE20449	7	7	7	NVE20449	1	7	7	7	5	6	6	5	6	5	6	5	4	6	5	6	5	6	6	5	6	5	6	5	4	6	5	6	5	6	6	5	6	5	6	5	4	6	5	6	26.7	26.7	26.7	45.84
NVE20452	NVE20452	11	11	8	NVE20452	1	11	11	8	4	6	7	7	5	6	7	6	6	6	6	7	4	6	7	7	5	6	7	6	6	6	6	7	2	4	5	4	3	4	4	4	4	4	4	5	43	43	34.2	43.967
NVE20455	NVE20455	2	2	2	NVE20455	1	2	2	2	1	1	1	1	2	1	1	0	0	0	0	0	1	1	1	1	2	1	1	0	0	0	0	0	1	1	1	1	2	1	1	0	0	0	0	0	14	14	14	39.007
NVE20456;NVE20457	NVE20456	7;2	7;2	7;2	NVE20456	2	7	7	7	5	3	4	4	4	2	4	3	3	1	3	4	5	3	4	4	4	2	4	3	3	1	3	4	5	3	4	4	4	2	4	3	3	1	3	4	18.6	18.6	18.6	77.307
NVE20466	NVE20466	1	1	1	NVE20466	1	1	1	1	1	0	1	1	0	0	1	1	1	1	1	1	1	0	1	1	0	0	1	1	1	1	1	1	1	0	1	1	0	0	1	1	1	1	1	1	3.3	3.3	3.3	84.143
NVE2047	NVE2047	3	3	3	NVE2047	1	3	3	3	2	2	3	3	3	3	1	2	0	2	1	2	2	2	3	3	3	3	1	2	0	2	1	2	2	2	3	3	3	3	1	2	0	2	1	2	8.6	8.6	8.6	65.881
NVE20470	NVE20470	1	1	1	NVE20470	1	1	1	1	1	1	1	1	0	0	0	0	0	0	1	1	1	1	1	1	0	0	0	0	0	0	1	1	1	1	1	1	0	0	0	0	0	0	1	1	2	2	2	145.21
NVE20474	NVE20474	4	3	3	NVE20474	1	4	3	3	1	2	3	2	2	3	3	3	2	3	3	4	1	2	3	2	2	3	2	2	2	2	2	3	1	2	3	2	2	3	2	2	2	2	2	3	8.3	6	6	51.741
NVE20476	NVE20476	12	12	12	NVE20476	1	12	12	12	9	9	7	9	9	7	7	8	9	6	9	9	9	9	7	9	9	7	7	8	9	6	9	9	9	9	7	9	9	7	7	8	9	6	9	9	12.5	12.5	12.5	171.41
NVE20484;NVE9134	NVE20484;NVE9134	2;1	2;1	2;1	NVE20484;NVE9134	2	2	2	2	2	1	2	0	1	2	1	2	2	0	1	1	2	1	2	0	1	2	1	2	2	0	1	1	2	1	2	0	1	2	1	2	2	0	1	1	2.2	2.2	2.2	155.82
NVE20487	NVE20487	3	3	3	NVE20487	1	3	3	3	1	2	3	1	2	2	3	2	2	2	1	1	1	2	3	1	2	2	3	2	2	2	1	1	1	2	3	1	2	2	3	2	2	2	1	1	16.8	16.8	16.8	32.106
NVE2049	NVE2049	9	9	9	NVE2049	1	9	9	9	5	5	6	6	6	4	3	3	3	2	5	6	5	5	6	6	6	4	3	3	3	2	5	6	5	5	6	6	6	4	3	3	3	2	5	6	18.2	18.2	18.2	69.163
NVE20491	NVE20491	13	13	13	NVE20491	1	13	13	13	8	11	9	6	9	10	8	7	8	6	7	7	8	11	9	6	9	10	8	7	8	6	7	7	8	11	9	6	9	10	8	7	8	6	7	7	58.7	58.7	58.7	27.494
NVE20492	NVE20492	3	3	3	NVE20492	1	3	3	3	2	2	2	2	1	1	0	1	1	0	0	1	2	2	2	2	1	1	0	1	1	0	0	1	2	2	2	2	1	1	0	1	1	0	0	1	6.8	6.8	6.8	71.615
NVE20493	NVE20493	1	1	1	NVE20493	1	1	1	1	1	0	1	1	0	0	0	0	0	0	0	0	1	0	1	1	0	0	0	0	0	0	0	0	1	0	1	1	0	0	0	0	0	0	0	0	10.9	10.9	10.9	13.651
NVE20499;NVE12713	NVE20499	89;3	89;3	89;3	NVE20499	2	89	89	89	79	81	78	61	62	65	71	72	71	64	73	70	79	81	78	61	62	65	71	72	71	64	73	70	79	81	78	61	62	65	71	72	71	64	73	70	55.1	55.1	55.1	161.81
NVE20506	NVE20506	13	13	13	NVE20506	1	13	13	13	12	11	12	10	11	11	9	11	11	8	11	10	12	11	12	10	11	11	9	11	11	8	11	10	12	11	12	10	11	11	9	11	11	8	11	10	52.6	52.6	52.6	32.764
NVE20507	NVE20507	9	9	9	NVE20507	1	9	9	9	8	7	8	7	7	6	7	8	8	8	8	8	8	7	8	7	7	6	7	8	8	8	8	8	8	7	8	7	7	6	7	8	8	8	8	8	60.3	60.3	60.3	17.65
NVE20508	NVE20508	13	13	13	NVE20508	1	13	13	13	13	12	12	13	12	12	13	12	11	11	12	12	13	12	12	13	12	12	13	12	11	11	12	12	13	12	12	13	12	12	13	12	11	11	12	12	60.5	60.5	60.5	24.861
NVE20512	NVE20512	6	6	6	NVE20512	1	6	6	6	5	6	5	5	5	5	1	2	1	2	1	1	5	6	5	5	5	5	1	2	1	2	1	1	5	6	5	5	5	5	1	2	1	2	1	1	13.9	13.9	13.9	85.026
NVE20513	NVE20513	6	6	6	NVE20513	1	6	6	6	5	4	3	3	4	3	3	3	2	3	2	3	5	4	3	3	4	3	3	3	2	3	2	3	5	4	3	3	4	3	3	3	2	3	2	3	22.5	22.5	22.5	48.688
NVE2053	NVE2053	4	4	4	NVE2053	1	4	4	4	1	1	1	2	1	1	3	4	4	2	3	3	1	1	1	2	1	1	3	4	4	2	3	3	1	1	1	2	1	1	3	4	4	2	3	3	13.8	13.8	13.8	52.747
NVE20535	NVE20535	1	1	1	NVE20535	1	1	1	1	1	1	1	1	1	1	0	1	0	1	0	1	1	1	1	1	1	1	0	1	0	1	0	1	1	1	1	1	1	1	0	1	0	1	0	1	2.8	2.8	2.8	83.68
NVE20539	NVE20539	4	4	4	NVE20539	1	4	4	4	3	3	3	3	2	2	1	2	1	1	0	2	3	3	3	3	2	2	1	2	1	1	0	2	3	3	3	3	2	2	1	2	1	1	0	2	10.2	10.2	10.2	107.69
NVE2054	NVE2054	1	1	1	NVE2054	1	1	1	1	0	1	1	0	1	1	0	0	0	0	0	0	0	1	1	0	1	1	0	0	0	0	0	0	0	1	1	0	1	1	0	0	0	0	0	0	6.6	6.6	6.6	33.478
NVE20548	NVE20548	16	16	16	NVE20548	1	16	16	16	15	14	12	12	12	10	10	6	6	7	7	7	15	14	12	12	12	10	10	6	6	7	7	7	15	14	12	12	12	10	10	6	6	7	7	7	39.1	39.1	39.1	54.888
NVE20564	NVE20564	5	5	5	NVE20564	1	5	5	5	4	2	1	5	3	2	1	1	1	2	2	1	4	2	1	5	3	2	1	1	1	2	2	1	4	2	1	5	3	2	1	1	1	2	2	1	20.1	20.1	20.1	56.944
NVE2058	NVE2058	3	3	3	NVE2058	1	3	3	3	3	3	3	3	2	2	2	3	2	2	3	3	3	3	3	3	2	2	2	3	2	2	3	3	3	3	3	3	2	2	2	3	2	2	3	3	10.8	10.8	10.8	51.787
NVE20584	NVE20584	2	2	2	NVE20584	1	2	2	2	1	1	1	1	2	2	0	1	0	1	1	1	1	1	1	1	2	2	0	1	0	1	1	1	1	1	1	1	2	2	0	1	0	1	1	1	5	5	5	61.4
NVE20585	NVE20585	1	1	1	NVE20585	1	1	1	1	1	1	1	1	1	1	1	1	0	1	1	1	1	1	1	1	1	1	1	1	0	1	1	1	1	1	1	1	1	1	1	1	0	1	1	1	4.7	4.7	4.7	49.109
NVE2059	NVE2059	10	10	9	NVE2059	1	10	10	9	8	9	9	8	6	6	8	10	8	8	10	9	8	9	9	8	6	6	8	10	8	8	10	9	7	8	8	7	6	5	7	9	8	8	9	8	25.9	25.9	24.4	52.978
NVE20590	NVE20590	2	2	2	NVE20590	1	2	2	2	0	0	0	0	1	0	0	0	0	0	1	2	0	0	0	0	1	0	0	0	0	0	1	2	0	0	0	0	1	0	0	0	0	0	1	2	8	8	8	16.692
NVE20596	NVE20596	2	2	2	NVE20596	1	2	2	2	1	2	2	1	2	2	0	0	1	1	1	2	1	2	2	1	2	2	0	0	1	1	1	2	1	2	2	1	2	2	0	0	1	1	1	2	13.2	13.2	13.2	17.829
NVE20597	NVE20597	11	11	11	NVE20597	1	11	11	11	11	11	10	10	10	10	9	8	10	10	10	10	11	11	10	10	10	10	9	8	10	10	10	10	11	11	10	10	10	10	9	8	10	10	10	10	71.3	71.3	71.3	18.034
[truncated: 2,507 more rows]
[truncated: 91 more columns]

## Sheet: Data S6 Temperature looger 
	Temperature		Month	Temperature, monthly average
Date Time, GMT-05:00	NC	MA		NC	MA
2016-03-11 17:00:00	29.652	15.76	March	20.6488	9.48871
2016-03-11 17:20:00	29.053	15.569	March
2016-03-11 17:40:00	28.06	14.996	March
2016-03-11 18:00:00	27.075	14.804	March
2016-03-11 18:20:00	26	14.325	March
2016-03-11 18:40:00	25.125	13.942	March
2016-03-11 19:00:00	24.255	13.558	March
2016-03-11 19:20:00	23.292	13.173	March
2016-03-11 19:40:00	22.621	12.787	March
2016-03-11 20:00:00	22.046	12.401	March
2016-03-11 20:20:00	21.569	12.11	March
2016-03-11 20:40:00	21.091	11.819	March
2016-03-11 21:00:00	20.805	11.528	March
2016-03-11 21:20:00	20.519	11.139	March
2016-03-11 21:40:00	20.234	10.748	March
2016-03-11 22:00:00	19.948	10.455	March
2016-03-11 22:20:00	19.662	10.161	March
2016-03-11 22:40:00	19.472	9.866	March
2016-03-11 23:00:00	19.187	7.882	March
2016-03-11 23:20:00	19.187	5.347	March
2016-03-11 23:40:00	20.519	5.244	March
2016-03-12	19.662	5.347	March
2016-03-12 00:20:00	19.377	5.655	March
2016-03-12 00:40:00	19.567	5.86	March
2016-03-12 01:00:00	19.758	6.064	March
2016-03-12 01:20:00	19.377	6.064	March
2016-03-12 01:40:00	18.616	6.166	March
2016-03-12 02:00:00	18.711	6.166	March
2016-03-12 02:20:00	18.426	6.166	March
2016-03-12 02:40:00	18.236	6.064	March
2016-03-12 03:00:00	18.14	5.86	March
2016-03-12 03:20:00	17.95	5.655	March
2016-03-12 03:40:00	17.855	5.86	March
2016-03-12 04:00:00	17.665	5.962	March
2016-03-12 04:20:00	17.475	5.86	March
2016-03-12 04:40:00	17.284	5.962	March
2016-03-12 05:00:00	17.189	5.86	March
2016-03-12 05:20:00	16.999	5.86	March
2016-03-12 05:40:00	16.808	5.757	March
2016-03-12 06:00:00	16.713	5.655	March
2016-03-12 06:20:00	16.523	5.552	March
2016-03-12 06:40:00	16.332	5.347	March
2016-03-12 07:00:00	16.237	5.244	March
2016-03-12 07:20:00	16.046	5.244	March
2016-03-12 07:40:00	15.951	5.244	March
2016-03-12 08:00:00	15.951	5.655	March
2016-03-12 08:20:00	16.046	6.166	March
2016-03-12 08:40:00	16.332	6.674	March
2016-03-12 09:00:00	16.523	6.978	March
2016-03-12 09:20:00	16.999	7.782	March
2016-03-12 09:40:00	17.57	8.382	March
2016-03-12 10:00:00	18.521	8.879	March
2016-03-12 10:20:00	19.377	9.866	March
2016-03-12 10:40:00	20.329	10.259	March
2016-03-12 11:00:00	21.378	11.528	March
2016-03-12 11:20:00	22.525	12.207	March
2016-03-12 11:40:00	23.773	13.365	March
2016-03-12 12:00:00	25.416	14.996	March
2016-03-12 12:20:00	23.581	15.473	March
2016-03-12 12:40:00	23.966	16.618	March
2016-03-12 13:00:00	24.545	17.76	March
2016-03-12 13:20:00	26.781	18.236	March
2016-03-12 13:40:00	28.258	18.711	March
2016-03-12 14:00:00	29.752	19.282	March
2016-03-12 14:20:00	30.659	19.377	March
2016-03-12 14:40:00	31.064	19.472	March
2016-03-12 15:00:00	31.676	19.187	March
2016-03-12 15:20:00	31.88	18.996	March
2016-03-12 15:40:00	31.983	18.236	March
2016-03-12 16:00:00	31.983	17.855	March
2016-03-12 16:20:00	31.88	17.475	March
2016-03-12 16:40:00	31.574	16.903	March
2016-03-12 17:00:00	30.862	16.332	March
2016-03-12 17:20:00	30.255	15.664	March
2016-03-12 17:40:00	29.853	14.804	March
2016-03-12 18:00:00	29.252	13.846	March
2016-03-12 18:20:00	28.456	13.076	March
2016-03-12 18:40:00	27.468	12.304	March
2016-03-12 19:00:00	26.488	11.625	March
2016-03-12 19:20:00	25.708	11.041	March
2016-03-12 19:40:00	25.125	10.455	March
2016-03-12 20:00:00	24.641	10.161	March
2016-03-12 20:20:00	24.255	9.768	March
2016-03-12 20:40:00	23.869	9.472	March
2016-03-12 21:00:00	23.484	9.176	March
2016-03-12 21:20:00	23.196	8.779	March
2016-03-12 21:40:00	22.812	8.481	March
2016-03-12 22:00:00	22.525	8.282	March
2016-03-12 22:20:00	22.238	7.983	March
2016-03-12 22:40:00	22.046	7.882	March
2016-03-12 23:00:00	21.76	7.582	March
2016-03-12 23:20:00	21.473	7.481	March
2016-03-12 23:40:00	21.282	7.28	March
2016-03-13	20.901	7.079	March
2016-03-13 00:20:00	21.282	6.674	March
2016-03-13 00:40:00	20.519	6.166	March
2016-03-13 01:00:00	20.71	6.064	March
2016-03-13 01:20:00	20.901	5.962	March
2016-03-13 01:40:00	20.901	5.86	March
2016-03-13 02:00:00	20.901	5.757	March
2016-03-13 02:20:00	20.424	5.655	March
2016-03-13 02:40:00	19.853	5.552	March
2016-03-13 03:00:00	19.758	5.552	March
2016-03-13 03:20:00	19.758	5.45	March
2016-03-13 03:40:00	19.662	5.45	March
2016-03-13 04:00:00	19.567	5.347	March
2016-03-13 04:20:00	19.472	5.244	March
2016-03-13 04:40:00	19.187	5.244	March
2016-03-13 05:00:00	19.092	5.141	March
2016-03-13 05:20:00	18.996	4.934	March
2016-03-13 05:40:00	18.901	4.831	March
2016-03-13 06:00:00	18.806	4.727	March
2016-03-13 06:20:00	18.711	4.623	March
2016-03-13 06:40:00	18.616	4.519	March
2016-03-13 07:00:00	18.521	4.519	March
2016-03-13 07:20:00	18.521	4.623	March
2016-03-13 07:40:00	18.331	4.727	March
2016-03-13 08:00:00	18.331	5.141	March
2016-03-13 08:20:00	18.331	5.757	March
2016-03-13 08:40:00	18.426	6.471	March
2016-03-13 09:00:00	18.711	7.28	March
2016-03-13 09:20:00	19.092	8.182	March
2016-03-13 09:40:00	19.567	8.978	March
2016-03-13 10:00:00	21.091	10.357	March
2016-03-13 10:20:00	21.664	11.431	March
2016-03-13 10:40:00	22.812	12.497	March
2016-03-13 11:00:00	23.1	13.75	March
2016-03-13 11:20:00	23.1	14.9	March
2016-03-13 11:40:00	23.1	13.269	March
2016-03-13 12:00:00	23.773	14.421	March
2016-03-13 12:20:00	23.966	15.282	March
2016-03-13 12:40:00	23.869	16.237	March
2016-03-13 13:00:00	24.738	17.189	March
2016-03-13 13:20:00	24.835	17.665	March
2016-03-13 13:40:00	25.61	18.236	March
2016-03-13 14:00:00	26.879	18.616	March
2016-03-13 14:20:00	28.06	18.806	March
2016-03-13 14:40:00	29.252	18.996	March
2016-03-13 15:00:00	29.853	20.615	March
2016-03-13 15:20:00	30.255	20.71	March
2016-03-13 15:40:00	30.054	20.424	March
2016-03-13 16:00:00	29.752	19.948	March
2016-03-13 16:20:00	29.252	19.472	March
2016-03-13 16:40:00	28.953	19.282	March
2016-03-13 17:00:00	28.456	19.282	March
2016-03-13 17:20:00	28.159	18.521	March
2016-03-13 17:40:00	27.173	18.14	March
2016-03-13 18:00:00	26.39	17.475	March
2016-03-13 18:20:00	25.805	17.094	March
2016-03-13 18:40:00	25.028	16.713	March
2016-03-13 19:00:00	24.448	16.427	March
2016-03-13 19:20:00	23.773	16.141	March
2016-03-13 19:40:00	23.196	15.855	March
2016-03-13 20:00:00	22.812	15.569	March
2016-03-13 20:20:00	22.429	15.187	March
2016-03-13 20:40:00	22.142	14.709	March
2016-03-13 21:00:00	21.855	14.325	March
2016-03-13 21:20:00	21.569	14.038	March
2016-03-13 21:40:00	21.378	13.75	March
2016-03-13 22:00:00	21.091	13.365	March
2016-03-13 22:20:00	20.996	13.173	March
2016-03-13 22:40:00	20.805	12.98	March
2016-03-13 23:00:00	20.615	12.787	March
2016-03-13 23:20:00	20.424	12.594	March
2016-03-13 23:40:00	20.234	12.304	March
2016-03-14	20.043	12.013	March
2016-03-14 00:20:00	19.853	11.819	March
2016-03-14 00:40:00	19.662	11.528	March
2016-03-14 01:00:00	19.758	11.334	March
2016-03-14 01:20:00	20.615	11.139	March
2016-03-14 01:40:00	20.424	10.944	March
2016-03-14 02:00:00	19.948	10.651	March
2016-03-14 02:20:00	20.138	10.553	March
2016-03-14 02:40:00	19.948	10.259	March
2016-03-14 03:00:00	19.853	10.063	March
2016-03-14 03:20:00	19.567	9.768	March
2016-03-14 03:40:00	19.187	9.373	March
2016-03-14 04:00:00	18.996	8.879	March
2016-03-14 04:20:00	18.901	8.779	March
2016-03-14 04:40:00	18.806	8.481	March
2016-03-14 05:00:00	18.616	8.182	March
2016-03-14 05:20:00	18.521	7.882	March
2016-03-14 05:40:00	18.521	7.782	March
2016-03-14 06:00:00	18.711	7.682	March
2016-03-14 06:20:00	18.711	7.481	March
2016-03-14 06:40:00	18.616	7.28	March
2016-03-14 07:00:00	18.711	7.179	March
2016-03-14 07:20:00	18.711	7.079	March
2016-03-14 07:40:00	18.806	6.978	March
2016-03-14 08:00:00	18.901	7.079	March
2016-03-14 08:20:00	18.996	7.28	March
2016-03-14 08:40:00	19.187	7.179	March
2016-03-14 09:00:00	19.377	7.28	March
2016-03-14 09:20:00	19.662	7.28	March
2016-03-14 09:40:00	20.138	7.481	March
2016-03-14 10:00:00	20.519	7.481	March
2016-03-14 10:20:00	20.901	7.481	March
2016-03-14 10:40:00	21.187	7.481	March
2016-03-14 11:00:00	21.855	7.882	March
2016-03-14 11:20:00	22.429	7.882	March
2016-03-14 11:40:00	23.388	8.282	March
2016-03-14 12:00:00	24.448	8.879	March
2016-03-14 12:20:00	26	9.275	March
2016-03-14 12:40:00	27.764	9.077	March
2016-03-14 13:00:00	29.152	9.275	March
2016-03-14 13:20:00	30.457	9.176	March
2016-03-14 13:40:00	31.676	9.275	March
2016-03-14 14:00:00	32.6	9.077	March
2016-03-14 14:20:00	33.326	8.978	March
2016-03-14 14:40:00	33.743	8.68	March
2016-03-14 15:00:00	34.058	8.581	March
2016-03-14 15:20:00	33.953	8.481	March
2016-03-14 15:40:00	33.535	8.282	March
2016-03-14 16:00:00	33.326	8.282	March
2016-03-14 16:20:00	32.807	8.082	March
2016-03-14 16:40:00	31.574	7.983	March
2016-03-14 17:00:00	30.659	7.983	March
2016-03-14 17:20:00	29.352	7.983	March
2016-03-14 17:40:00	28.258	7.782	March
2016-03-14 18:00:00	27.272	7.481	March
2016-03-14 18:20:00	26.097	7.481	March
2016-03-14 18:40:00	25.222	7.28	March
2016-03-14 19:00:00	24.255	7.179	March
2016-03-14 19:20:00	23.388	7.079	March
2016-03-14 19:40:00	22.621	6.978	March
2016-03-14 20:00:00	21.951	6.877	March
2016-03-14 20:20:00	21.473	6.775	March
2016-03-14 20:40:00	20.996	6.775	March
2016-03-14 21:00:00	20.71	6.775	March
2016-03-14 21:20:00	20.329	6.674	March
2016-03-14 21:40:00	20.138	6.471	March
2016-03-14 22:00:00	19.948	6.573	March
2016-03-14 22:20:00	19.758	6.573	March
2016-03-14 22:40:00	19.567	6.573	March
2016-03-14 23:00:00	19.472	6.573	March
2016-03-14 23:20:00	19.282	6.573	March
2016-03-14 23:40:00	19.282	6.573	March
2016-03-15	19.282	6.573	March
2016-03-15 00:20:00	19.187	6.573	March
2016-03-15 00:40:00	19.187	6.573	March
2016-03-15 01:00:00	18.806	6.573	March
2016-03-15 01:20:00	18.806	6.674	March
2016-03-15 01:40:00	18.901	6.674	March
2016-03-15 02:00:00	19.092	5.655	March
2016-03-15 02:20:00	18.901	5.757	March
2016-03-15 02:40:00	18.616	5.86	March
2016-03-15 03:00:00	19.187	5.86	March
2016-03-15 03:20:00	18.901	5.962	March
2016-03-15 03:40:00	18.616	6.268	March
2016-03-15 04:00:00	18.426	6.268	March
2016-03-15 04:20:00	18.426	6.37	March
2016-03-15 04:40:00	18.426	6.573	March
2016-03-15 05:00:00	18.331	6.674	March
2016-03-15 05:20:00	18.236	6.674	March
2016-03-15 05:40:00	18.236	6.775	March
2016-03-15 06:00:00	17.95	6.877	March
2016-03-15 06:20:00	17.665	6.978	March
2016-03-15 06:40:00	17.76	6.978	March
2016-03-15 07:00:00	17.665	7.079	March
2016-03-15 07:20:00	17.665	7.079	March
2016-03-15 07:40:00	17.379	7.179	March
2016-03-15 08:00:00	17.379	7.381	March
2016-03-15 08:20:00	16.808	7.481	March
2016-03-15 08:40:00	16.903	7.582	March
2016-03-15 09:00:00	17.475	7.782	March
2016-03-15 09:20:00	18.331	7.782	March
2016-03-15 09:40:00	19.377	7.983	March
2016-03-15 10:00:00	20.615	8.082	March
2016-03-15 10:20:00	21.378	8.282	March
2016-03-15 10:40:00	22.429	8.382	March
2016-03-15 11:00:00	23.677	8.481	March
2016-03-15 11:20:00	25.125	8.779	March
2016-03-15 11:40:00	26.097	8.978	March
2016-03-15 12:00:00	27.173	9.176	March
2016-03-15 12:20:00	28.555	9.176	March
2016-03-15 12:40:00	29.552	9.768	March
2016-03-15 13:00:00	31.064	9.965	March
2016-03-15 13:20:00	31.983	10.063	March
2016-03-15 13:40:00	32.291	10.357	March
2016-03-15 14:00:00	33.43	10.846	March
2016-03-15 14:20:00	33.43	11.041	March
2016-03-15 14:40:00	33.535	10.944	March
2016-03-15 15:00:00	33.326	10.944	March
2016-03-15 15:20:00	33.222	11.041	March
2016-03-15 15:40:00	33.014	11.139	March
2016-03-15 16:00:00	32.807	11.334	March
2016-03-15 16:20:00	32.394	11.334	March
2016-03-15 16:40:00	31.983	11.431	March
2016-03-15 17:00:00	30.76	11.334	March
2016-03-15 17:20:00	29.853	11.334	March
2016-03-15 17:40:00	28.754	11.334	March
2016-03-15 18:00:00	28.258	11.334	March
2016-03-15 18:20:00	27.272	11.334	March
2016-03-15 18:40:00	26.781	11.236	March
2016-03-15 19:00:00	26.488	11.041	March
2016-03-15 19:20:00	25.708	10.944	March
2016-03-15 19:40:00	24.738	10.846	March
2016-03-15 20:00:00	24.158	10.651	March
2016-03-15 20:20:00	24.062	10.553	March
2016-03-15 20:40:00	23.196	10.357	March
2016-03-15 21:00:00	22.429	10.161	March
2016-03-15 21:20:00	22.142	10.063	March
2016-03-15 21:40:00	22.142	9.866	March
2016-03-15 22:00:00	21.664	9.768	March
2016-03-15 22:20:00	21.664	9.571	March
2016-03-15 22:40:00	21.187	9.472	March
2016-03-15 23:00:00	20.996	9.275	March
2016-03-15 23:20:00	20.805	9.176	March
2016-03-15 23:40:00	20.519	8.978	March
2016-03-16	20.519	8.879	March
2016-03-16 00:20:00	20.329	8.779	March
2016-03-16 00:40:00	20.138	8.581	March
2016-03-16 01:00:00	19.662	8.481	March
2016-03-16 01:20:00	18.996	8.282	March
2016-03-16 01:40:00	19.092	8.182	March
2016-03-16 02:00:00	18.996	8.082	March
2016-03-16 02:20:00	18.806	7.983	March
2016-03-16 02:40:00	18.426	7.782	March
2016-03-16 03:00:00	18.711	7.682	March
2016-03-16 03:20:00	19.948	7.582	March
2016-03-16 03:40:00	20.519	7.481	March
2016-03-16 04:00:00	19.472	7.381	March
2016-03-16 04:20:00	19.377	7.28	March
2016-03-16 04:40:00	19.758	7.28	March
2016-03-16 05:00:00	19.662	7.179	March
2016-03-16 05:20:00	18.711	7.079	March
2016-03-16 05:40:00	18.045	6.978	March
2016-03-16 06:00:00	17.855	6.978	March
2016-03-16 06:20:00	17.95	6.877	March
2016-03-16 06:40:00	17.95	6.775	March
2016-03-16 07:00:00	17.855	6.775	March
2016-03-16 07:20:00	17.665	6.775	March
2016-03-16 07:40:00	17.379	6.775	March
2016-03-16 08:00:00	17.284	6.775	March
2016-03-16 08:20:00	17.284	6.877	March
2016-03-16 08:40:00	17.379	6.978	March
2016-03-16 09:00:00	18.045	7.179	March
2016-03-16 09:20:00	18.806	7.481	March
2016-03-16 09:40:00	19.758	7.582	March
2016-03-16 10:00:00	20.805	7.882	March
2016-03-16 10:20:00	21.951	8.082	March
2016-03-16 10:40:00	23.1	8.879	March
2016-03-16 11:00:00	24.351	9.373	March
2016-03-16 11:20:00	25.222	9.472	March
2016-03-16 11:40:00	26.585	9.965	March
2016-03-16 12:00:00	27.665	10.455	March
2016-03-16 12:20:00	28.953	10.748	March
2016-03-16 12:40:00	29.953	11.139	March
2016-03-16 13:00:00	30.659	11.431	March
2016-03-16 13:20:00	31.268	11.916	March
2016-03-16 13:40:00	31.983	12.401	March
2016-03-16 14:00:00	32.807	12.98	March
2016-03-16 14:20:00	32.911	13.654	March
2016-03-16 14:40:00	32.911	13.269	March
2016-03-16 15:00:00	32.911	13.076	March
2016-03-16 15:20:00	32.6	12.883	March
2016-03-16 15:40:00	32.291	12.98	March
2016-03-16 16:00:00	32.188	12.787	March
2016-03-16 16:20:00	31.983	12.69	March
2016-03-16 16:40:00	31.166	12.883	March
2016-03-16 17:00:00	31.166	12.69	March
2016-03-16 17:20:00	30.963	12.497	March
2016-03-16 17:40:00	30.457	12.207	March
2016-03-16 18:00:00	29.853	11.819	March
2016-03-16 18:20:00	28.853	11.431	March
2016-03-16 18:40:00	27.567	11.139	March
2016-03-16 19:00:00	26.585	10.944	March
2016-03-16 19:20:00	25.61	10.651	March
2016-03-16 19:40:00	24.738	10.455	March
2016-03-16 20:00:00	24.255	10.259	March
2016-03-16 20:20:00	23.677	10.063	March
2016-03-16 20:40:00	23.196	9.965	March
2016-03-16 21:00:00	22.908	9.768	March
2016-03-16 21:20:00	22.525	9.669	March
2016-03-16 21:40:00	22.238	9.571	March
2016-03-16 22:00:00	21.951	9.373	March
2016-03-16 22:20:00	21.664	9.176	March
2016-03-16 22:40:00	21.473	8.978	March
2016-03-16 23:00:00	21.187	8.978	March
2016-03-16 23:20:00	20.996	8.879	March
2016-03-16 23:40:00	20.901	8.879	March
2016-03-17	20.71	8.779	March
2016-03-17 00:20:00	20.615	8.779	March
2016-03-17 00:40:00	20.615	8.779	March
2016-03-17 01:00:00	20.424	8.68	March
2016-03-17 01:20:00	20.234	8.581	March
2016-03-17 01:40:00	20.043	8.581	March
2016-03-17 02:00:00	19.948	8.481	March
2016-03-17 02:20:00	19.853	8.481	March
2016-03-17 02:40:00	19.662	8.481	March
2016-03-17 03:00:00	19.472	8.382	March
2016-03-17 03:20:00	19.377	8.282	March
2016-03-17 03:40:00	19.092	8.182	March
2016-03-17 04:00:00	18.996	8.182	March
2016-03-17 04:20:00	18.806	8.182	March
2016-03-17 04:40:00	18.616	8.282	March
2016-03-17 05:00:00	19.948	8.481	March
2016-03-17 05:20:00	18.521	8.481	March
2016-03-17 05:40:00	18.806	8.581	March
2016-03-17 06:00:00	18.521	8.581	March
2016-03-17 06:20:00	18.045	8.481	March
2016-03-17 06:40:00	17.665	8.481	March
2016-03-17 07:00:00	17.95	8.581	March
2016-03-17 07:20:00	17.57	8.581	March
2016-03-17 07:40:00	17.57	8.581	March
2016-03-17 08:00:00	17.57	8.581	March
2016-03-17 08:20:00	17.57	8.282	March
2016-03-17 08:40:00	17.665	8.182	March
2016-03-17 09:00:00	17.855	8.68	March
2016-03-17 09:20:00	18.14	9.077	March
2016-03-17 09:40:00	18.616	9.275	March
2016-03-17 10:00:00	19.092	9.571	March
2016-03-17 10:20:00	19.662	9.768	March
2016-03-17 10:40:00	20.329	10.553	March
2016-03-17 11:00:00	20.996	11.139	March
2016-03-17 11:20:00	21.569	11.722	March
2016-03-17 11:40:00	22.333	12.304	March
2016-03-17 12:00:00	23.004	12.98	March
2016-03-17 12:20:00	23.773	13.846	March
2016-03-17 12:40:00	24.641	15.282	March
2016-03-17 13:00:00	25.416	15.569	March
2016-03-17 13:20:00	25.902	16.427	March
2016-03-17 13:40:00	26.585	17.95	March
2016-03-17 14:00:00	27.37	18.521	March
2016-03-17 14:20:00	27.764	19.472	March
2016-03-17 14:40:00	27.862	20.519	March
2016-03-17 15:00:00	27.764	20.424	March
2016-03-17 15:20:00	27.665	20.71	March
2016-03-17 15:40:00	27.468	20.805	March
2016-03-17 16:00:00	27.272	20.805	March
2016-03-17 16:20:00	26.781	20.519	March
2016-03-17 16:40:00	26.488	19.948	March
2016-03-17 17:00:00	26.097	18.806	March
2016-03-17 17:20:00	25.708	18.045	March
2016-03-17 17:40:00	25.416	17.094	March
2016-03-17 18:00:00	24.931	16.237	March
2016-03-17 18:20:00	24.545	15.378	March
2016-03-17 18:40:00	24.158	14.613	March
2016-03-17 19:00:00	23.677	13.365	March
2016-03-17 19:20:00	23.004	13.269	March
2016-03-17 19:40:00	22.621	12.594	March
2016-03-17 20:00:00	22.142	12.304	March
2016-03-17 20:20:00	21.76	12.207	March
2016-03-17 20:40:00	21.378	12.013	March
2016-03-17 21:00:00	21.091	11.916	March
2016-03-17 21:20:00	20.805	11.722	March
2016-03-17 21:40:00	20.615	11.431	March
2016-03-17 22:00:00	20.329	11.334	March
2016-03-17 22:20:00	20.138	11.041	March
2016-03-17 22:40:00	19.948	10.748	March
2016-03-17 23:00:00	19.662	10.553	March
2016-03-17 23:20:00	19.567	10.259	March
2016-03-17 23:40:00	19.377	9.965	March
2016-03-18	19.187	9.571	March
2016-03-18 00:20:00	18.996	9.472	March
2016-03-18 00:40:00	18.521	9.373	March
2016-03-18 01:00:00	18.331	9.077	March
2016-03-18 01:20:00	18.14	8.779	March
2016-03-18 01:40:00	18.045	8.481	March
2016-03-18 02:00:00	18.045	8.581	March
2016-03-18 02:20:00	17.95	8.382	March
2016-03-18 02:40:00	18.045	8.182	March
2016-03-18 03:00:00	17.855	8.082	March
2016-03-18 03:20:00	17.855	7.882	March
2016-03-18 03:40:00	17.855	7.582	March
2016-03-18 04:00:00	17.665	7.179	March
2016-03-18 04:20:00	17.57	6.775	March
2016-03-18 04:40:00	17.475	6.978	March
2016-03-18 05:00:00	18.045	6.775	March
2016-03-18 05:20:00	19.472	6.573	March
2016-03-18 05:40:00	18.045	6.471	March
2016-03-18 06:00:00	18.236	6.268	March
2016-03-18 06:20:00	18.426	5.962	March
2016-03-18 06:40:00	18.616	5.757	March
2016-03-18 07:00:00	18.711	5.552	March
2016-03-18 07:20:00	18.521	5.552	March
2016-03-18 07:40:00	17.95	5.757	March
2016-03-18 08:00:00	17.76	6.064	March
2016-03-18 08:20:00	17.57	6.775	March
2016-03-18 08:40:00	17.475	7.381	March
2016-03-18 09:00:00	17.379	8.282	March
2016-03-18 09:20:00	17.475	8.978	March
2016-03-18 09:40:00	17.76	9.965	March
2016-03-18 10:00:00	18.331	11.139	March
2016-03-18 10:20:00	18.806	12.013	March
2016-03-18 10:40:00	19.472	11.431	March
2016-03-18 11:00:00	20.234	12.304	March
2016-03-18 11:20:00	21.091	12.401	March
2016-03-18 11:40:00	22.046	13.558	March
2016-03-18 12:00:00	23.004	16.046	March
2016-03-18 12:20:00	24.062	16.141	March
2016-03-18 12:40:00	24.738	18.14	March
2016-03-18 13:00:00	25.125	16.332	March
2016-03-18 13:20:00	25.708	18.331	March
2016-03-18 13:40:00	26.488	18.616	March
2016-03-18 14:00:00	27.173	18.711	March
2016-03-18 14:20:00	27.567	17.189	March
2016-03-18 14:40:00	27.665	17.76	March
2016-03-18 15:00:00	27.665	16.427	March
2016-03-18 15:20:00	27.272	15.951	March
2016-03-18 15:40:00	27.272	15.855	March
2016-03-18 16:00:00	27.075	15.76	March
2016-03-18 16:20:00	26.977	15.378	March
2016-03-18 16:40:00	26.977	14.9	March
2016-03-18 17:00:00	26.585	14.709	March
2016-03-18 17:20:00	26.097	14.613	March
2016-03-18 17:40:00	23.388	14.134	March
2016-03-18 18:00:00	22.717	13.654	March
2016-03-18 18:20:00	23.773	13.269	March
2016-03-18 18:40:00	23.773	12.69	March
2016-03-18 19:00:00	23.773	12.11	March
2016-03-18 19:20:00	23.388	11.819	March
2016-03-18 19:40:00	22.717	11.236	March
2016-03-18 20:00:00	22.812	10.748	March
2016-03-18 20:20:00	21.855	10.455	March
2016-03-18 20:40:00	21.378	10.063	March
2016-03-18 21:00:00	21.187	10.063	March
2016-03-18 21:20:00	20.615	9.768	March
2016-03-18 21:40:00	20.424	9.472	March
2016-03-18 22:00:00	19.948	8.978	March
2016-03-18 22:20:00	19.662	8.68	March
2016-03-18 22:40:00	19.472	8.282	March
2016-03-18 23:00:00	19.282	8.082	March
2016-03-18 23:20:00	19.092	7.782	March
2016-03-18 23:40:00	18.806	7.582	March
2016-03-19	18.711	7.481	March
2016-03-19 00:20:00	18.616	7.179	March
2016-03-19 00:40:00	18.521	7.079	March
2016-03-19 01:00:00	18.331	6.877	March
2016-03-19 01:20:00	18.236	6.573	March
2016-03-19 01:40:00	18.045	6.268	March
2016-03-19 02:00:00	17.95	5.757	March
2016-03-19 02:20:00	17.855	5.552	March
2016-03-19 02:40:00	17.855	5.45	March
2016-03-19 03:00:00	17.76	5.244	March
2016-03-19 03:20:00	17.665	5.244	March
2016-03-19 03:40:00	17.57	5.141	March
2016-03-19 04:00:00	17.665	5.037	March
2016-03-19 04:20:00	17.57	4.727	March
2016-03-19 04:40:00	17.57	4.207	March
2016-03-19 05:00:00	17.57	3.788	March
2016-03-19 05:20:00	17.665	3.472	March
2016-03-19 05:40:00	18.806	3.155	March
2016-03-19 06:00:00	17.855	2.837	March
2016-03-19 06:20:00	17.855	2.517	March
2016-03-19 06:40:00	17.95	2.195	March
2016-03-19 07:00:00	18.14	2.088	March
2016-03-19 07:20:00	18.236	1.98	March
2016-03-19 07:40:00	18.426	2.195	March
2016-03-19 08:00:00	18.521	2.517	March
2016-03-19 08:20:00	18.616	2.943	March
2016-03-19 08:40:00	18.521	3.578	March
2016-03-19 09:00:00	18.331	4.207	March
2016-03-19 09:20:00	18.426	5.037	March
2016-03-19 09:40:00	18.616	6.064	March
2016-03-19 10:00:00	18.901	6.978	March
2016-03-19 10:20:00	19.187	8.082	March
2016-03-19 10:40:00	19.472	8.879	March
2016-03-19 11:00:00	19.853	10.259	March
2016-03-19 11:20:00	20.71	11.431	March
2016-03-19 11:40:00	21.855	12.594	March
2016-03-19 12:00:00	22.429	13.558	March
2016-03-19 12:20:00	22.621	14.804	March
2016-03-19 12:40:00	22.812	15.951	March
2016-03-19 13:00:00	22.908	16.427	March
2016-03-19 13:20:00	22.525	17.094	March
2016-03-19 13:40:00	22.717	17.76	March
2016-03-19 14:00:00	22.525	17.855	March
2016-03-19 14:20:00	22.333	18.236	March
2016-03-19 14:40:00	22.621	18.806	March
2016-03-19 15:00:00	22.812	17.76	March
2016-03-19 15:20:00	23.388	18.236	March
2016-03-19 15:40:00	24.641	17.665	March
2016-03-19 16:00:00	26	16.903	March
2016-03-19 16:20:00	26.781	16.427	March
2016-03-19 16:40:00	26.977	15.951	March
2016-03-19 17:00:00	27.272	15.187	March
2016-03-19 17:20:00	27.37	14.325	March
2016-03-19 17:40:00	27.173	13.461	March
2016-03-19 18:00:00	26.585	12.401	March
2016-03-19 18:20:00	25.902	11.625	March
2016-03-19 18:40:00	25.319	10.748	March
2016-03-19 19:00:00	22.238	9.965	March
2016-03-19 19:20:00	21.664	8.978	March
2016-03-19 19:40:00	22.333	8.282	March
2016-03-19 20:00:00	21.855	7.882	March
2016-03-19 20:20:00	21.378	7.481	March
2016-03-19 20:40:00	21.282	7.179	March
2016-03-19 21:00:00	21.378	6.978	March
2016-03-19 21:20:00	21.187	6.674	March
2016-03-19 21:40:00	20.71	6.471	March
2016-03-19 22:00:00	20.519	6.268	March
2016-03-19 22:20:00	20.329	6.166	March
2016-03-19 22:40:00	20.234	5.962	March
2016-03-19 23:00:00	19.948	5.655	March
2016-03-19 23:20:00	19.853	5.45	March
2016-03-19 23:40:00	19.662	5.037	March
2016-03-20	19.567	4.311	March
2016-03-20 00:20:00	19.472	3.788	March
2016-03-20 00:40:00	19.377	3.472	March
2016-03-20 01:00:00	19.377	3.261	March
2016-03-20 01:20:00	19.282	3.049	March
2016-03-20 01:40:00	19.092	2.943	March
2016-03-20 02:00:00	18.711	2.943	March
2016-03-20 02:20:00	18.426	2.73	March
2016-03-20 02:40:00	18.14	2.41	March
2016-03-20 03:00:00	17.95	2.195	March
2016-03-20 03:20:00	17.76	2.195	March
2016-03-20 03:40:00	17.475	2.088	March
2016-03-20 04:00:00	17.189	1.764	March
2016-03-20 04:20:00	16.903	1.221	March
2016-03-20 04:40:00	16.618	1.003	March
2016-03-20 05:00:00	16.427	0.784	March
2016-03-20 05:20:00	16.141	0.563	March
2016-03-20 05:40:00	15.855	0.343	March
2016-03-20 06:00:00	15.569	0.232	March
2016-03-20 06:20:00	15.378	0.01	March
2016-03-20 06:40:00	16.713	-0.102	March
2016-03-20 07:00:00	16.237	-0.102	March
2016-03-20 07:20:00	16.332	0.121	March
2016-03-20 07:40:00	16.618	0.343	March
2016-03-20 08:00:00	16.427	0.893	March
2016-03-20 08:20:00	16.237	1.003	March
2016-03-20 08:40:00	16.046	2.088	March
2016-03-20 09:00:00	15.76	2.837	March
2016-03-20 09:20:00	15.378	3.788	March
2016-03-20 09:40:00	15.282	4.623	March
2016-03-20 10:00:00	15.091	5.757	March
2016-03-20 10:20:00	14.996	6.471	March
2016-03-20 10:40:00	15.187	7.582	March
2016-03-20 11:00:00	15.187	9.275	March
2016-03-20 11:20:00	15.473	10.455	March
2016-03-20 11:40:00	15.76	11.431	March
2016-03-20 12:00:00	16.332	12.594	March
2016-03-20 12:20:00	16.523	13.558	March
2016-03-20 12:40:00	16.903	12.883	March
2016-03-20 13:00:00	16.999	14.709	March
2016-03-20 13:20:00	17.094	14.23	March
2016-03-20 13:40:00	17.284	15.473	March
2016-03-20 14:00:00	17.094	15.187	March
2016-03-20 14:20:00	17.094	14.038	March
2016-03-20 14:40:00	17.189	14.517	March
2016-03-20 15:00:00	17.379	13.365	March
2016-03-20 15:20:00	17.57	12.98	March
2016-03-20 15:40:00	17.855	12.304	March
2016-03-20 16:00:00	17.95	12.11	March
2016-03-20 16:20:00	17.95	12.013	March
2016-03-20 16:40:00	18.14	11.722	March
2016-03-20 17:00:00	17.95	11.334	March
2016-03-20 17:20:00	17.57	10.651	March
2016-03-20 17:40:00	17.379	10.357	March
2016-03-20 18:00:00	16.903	10.063	March
2016-03-20 18:20:00	16.427	9.669	March
2016-03-20 18:40:00	16.046	9.373	March
2016-03-20 19:00:00	15.569	8.779	March
2016-03-20 19:20:00	16.332	8.382	March
2016-03-20 19:40:00	16.046	8.182	March
2016-03-20 20:00:00	15.855	7.682	March
2016-03-20 20:20:00	15.951	7.381	March
2016-03-20 20:40:00	15.855	7.079	March
2016-03-20 21:00:00	15.664	6.877	March
2016-03-20 21:20:00	15.473	6.573	March
2016-03-20 21:40:00	15.282	6.37	March
2016-03-20 22:00:00	14.996	6.064	March
2016-03-20 22:20:00	14.517	5.86	March
2016-03-20 22:40:00	14.134	5.655	March
2016-03-20 23:00:00	13.942	5.45	March
2016-03-20 23:20:00	13.654	5.347	March
2016-03-20 23:40:00	13.365	5.244	March
2016-03-21	13.076	5.037	March
2016-03-21 00:20:00	12.69	4.623	March
2016-03-21 00:40:00	12.497	4.311	March
2016-03-21 01:00:00	12.207	4.102	March
2016-03-21 01:20:00	12.013	3.788	March
2016-03-21 01:40:00	11.819	3.683	March
2016-03-21 02:00:00	11.625	2.837	March
2016-03-21 02:20:00	11.431	1.98	March
2016-03-21 02:40:00	11.334	1.439	March
2016-03-21 03:00:00	11.139	1.33	March
2016-03-21 03:20:00	10.846	1.439	March
2016-03-21 03:40:00	10.651	1.221	March
2016-03-21 04:00:00	10.651	1.112	March
2016-03-21 04:20:00	10.553	0.674	March
2016-03-21 04:40:00	10.455	0.343	March
2016-03-21 05:00:00	10.357	0.343	March
2016-03-21 05:20:00	10.161	0.121	March
2016-03-21 05:40:00	9.866	0.232	March
2016-03-21 06:00:00	9.669	-0.213	March
2016-03-21 06:20:00	9.571	-0.437	March
2016-03-21 06:40:00	9.373	-0.325	March
2016-03-21 07:00:00	9.077	-0.102	March
2016-03-21 07:20:00	9.077	-0.102	March
2016-03-21 07:40:00	8.879	0.01	March
2016-03-21 08:00:00	9.669	0.121	March
2016-03-21 08:20:00	12.207	0.232	March
2016-03-21 08:40:00	10.259	0.343	March
2016-03-21 09:00:00	11.625	0.674	March
2016-03-21 09:20:00	12.11	1.003	March
2016-03-21 09:40:00	12.304	1.439	March
2016-03-21 10:00:00	12.497	1.764	March
2016-03-21 10:20:00	12.401	1.872	March
2016-03-21 10:40:00	13.558	2.088	March
2016-03-21 11:00:00	14.517	2.303	March
2016-03-21 11:20:00	15.76	2.303	March
2016-03-21 11:40:00	16.903	2.517	March
2016-03-21 12:00:00	18.331	3.049	March
2016-03-21 12:20:00	19.282	3.683	March
2016-03-21 12:40:00	20.71	5.244	March
2016-03-21 13:00:00	21.664	4.831	March
2016-03-21 13:20:00	22.717	5.655	March
2016-03-21 13:40:00	23.484	6.978	March
2016-03-21 14:00:00	23.966	7.782	March
2016-03-21 14:20:00	24.641	9.176	March
2016-03-21 14:40:00	25.513	9.768	March
2016-03-21 15:00:00	25.513	9.472	March
2016-03-21 15:20:00	25.708	9.866	March
2016-03-21 15:40:00	25.805	9.768	March
2016-03-21 16:00:00	25.125	10.553	March
2016-03-21 16:20:00	24.931	10.748	March
2016-03-21 16:40:00	24.448	10.944	March
2016-03-21 17:00:00	23.869	10.846	March
2016-03-21 17:20:00	23.484	11.041	March
2016-03-21 17:40:00	22.525	10.651	March
2016-03-21 18:00:00	21.282	10.455	March
2016-03-21 18:20:00	20.615	9.866	March
2016-03-21 18:40:00	19.662	9.373	March
2016-03-21 19:00:00	18.616	8.779	March
2016-03-21 19:20:00	17.76	8.082	March
2016-03-21 19:40:00	16.999	7.682	March
2016-03-21 20:00:00	16.427	5.655	March
2016-03-21 20:20:00	14.804	5.552	March
2016-03-21 20:40:00	15.76	5.347	March
2016-03-21 21:00:00	14.709	5.037	March
2016-03-21 21:20:00	14.709	4.727	March
2016-03-21 21:40:00	14.709	4.311	March
2016-03-21 22:00:00	14.134	3.998	March
2016-03-21 22:20:00	13.365	3.683	March
2016-03-21 22:40:00	13.269	3.367	March
2016-03-21 23:00:00	13.461	3.049	March
2016-03-21 23:20:00	13.365	2.837	March
2016-03-21 23:40:00	13.173	2.517	March
2016-03-22	12.883	2.303	March
2016-03-22 00:20:00	12.69	2.088	March
2016-03-22 00:40:00	12.207	1.764	March
2016-03-22 01:00:00	12.013	1.548	March
2016-03-22 01:20:00	11.625	1.33	March
2016-03-22 01:40:00	11.041	1.221	March
2016-03-22 02:00:00	11.334	1.003	March
2016-03-22 02:20:00	10.846	0.784	March
2016-03-22 02:40:00	10.944	0.674	March
2016-03-22 03:00:00	10.455	0.453	March
2016-03-22 03:20:00	10.357	0.343	March
2016-03-22 03:40:00	9.965	0.232	March
2016-03-22 04:00:00	9.965	0.121	March
2016-03-22 04:20:00	9.669	0.01	March
2016-03-22 04:40:00	9.472	-0.102	March
2016-03-22 05:00:00	9.373	-0.213	March
2016-03-22 05:20:00	9.275	-0.325	March
2016-03-22 05:40:00	9.176	-0.437	March
2016-03-22 06:00:00	8.978	-0.549	March
2016-03-22 06:20:00	8.879	-0.662	March
2016-03-22 06:40:00	8.779	-0.774	March
2016-03-22 07:00:00	8.481	-0.774	March
2016-03-22 07:20:00	8.382	-0.774	March
2016-03-22 07:40:00	8.282	-0.437	March
2016-03-22 08:00:00	8.282	0.121	March
2016-03-22 08:20:00	8.481	0.674	March
2016-03-22 08:40:00	9.373	1.439	March
2016-03-22 09:00:00	11.528	2.41	March
2016-03-22 09:20:00	10.455	3.261	March
2016-03-22 09:40:00	11.139	4.415	March
2016-03-22 10:00:00	12.207	5.45	March
2016-03-22 10:20:00	13.173	6.573	March
2016-03-22 10:40:00	14.325	7.682	March
2016-03-22 11:00:00	16.046	8.779	March
2016-03-22 11:20:00	17.665	9.965	March
2016-03-22 11:40:00	18.901	11.236	March
2016-03-22 12:00:00	20.043	12.013	March
2016-03-22 12:20:00	21.473	12.69	March
2016-03-22 12:40:00	22.812	13.461	March
2016-03-22 13:00:00	24.062	14.421	March
2016-03-22 13:20:00	24.931	14.9	March
2016-03-22 13:40:00	25.61	15.664	March
2016-03-22 14:00:00	26.781	15.76	March
2016-03-22 14:20:00	27.468	15.951	March
2016-03-22 14:40:00	27.665	15.664	March
2016-03-22 15:00:00	27.764	15.569	March
2016-03-22 15:20:00	27.764	15.187	March
2016-03-22 15:40:00	27.468	14.804	March
2016-03-22 16:00:00	27.173	14.709	March
2016-03-22 16:20:00	26.781	14.134	March
2016-03-22 16:40:00	26	13.75	March
2016-03-22 17:00:00	25.125	13.173	March
2016-03-22 17:20:00	24.255	12.497	March
2016-03-22 17:40:00	23.292	11.916	March
2016-03-22 18:00:00	22.333	11.139	March
2016-03-22 18:20:00	21.282	10.357	March
2016-03-22 18:40:00	20.043	9.571	March
2016-03-22 19:00:00	18.806	8.879	March
2016-03-22 19:20:00	17.855	8.082	March
2016-03-22 19:40:00	16.999	7.582	March
2016-03-22 20:00:00	16.332	7.079	March
2016-03-22 20:20:00	15.664	6.573	March
2016-03-22 20:40:00	15.091	6.166	March
2016-03-22 21:00:00	14.804	5.86	March
2016-03-22 21:20:00	14.134	5.552	March
2016-03-22 21:40:00	14.421	5.347	March
2016-03-22 22:00:00	13.942	5.141	March
2016-03-22 22:20:00	13.654	4.934	March
2016-03-22 22:40:00	13.461	4.831	March
2016-03-22 23:00:00	13.269	4.727	March
2016-03-22 23:20:00	13.076	4.727	March
2016-03-22 23:40:00	12.883	4.727	March
2016-03-23	12.69	4.727	March
2016-03-23 00:20:00	12.401	4.727	March
2016-03-23 00:40:00	12.304	4.727	March
2016-03-23 01:00:00	12.207	4.831	March
2016-03-23 01:20:00	12.013	4.934	March
2016-03-23 01:40:00	11.916	4.934	March
2016-03-23 02:00:00	11.819	4.934	March
2016-03-23 02:20:00	11.722	5.037	March
2016-03-23 02:40:00	11.625	5.037	March
2016-03-23 03:00:00	11.528	5.037	March
2016-03-23 03:20:00	11.431	5.141	March
2016-03-23 03:40:00	11.334	5.141	March
2016-03-23 04:00:00	11.334	5.141	March
2016-03-23 04:20:00	11.236	5.244	March
2016-03-23 04:40:00	11.041	5.244	March
2016-03-23 05:00:00	10.944	5.244	March
2016-03-23 05:20:00	10.944	5.347	March
2016-03-23 05:40:00	10.748	5.347	March
2016-03-23 06:00:00	10.455	5.347	March
2016-03-23 06:20:00	10.651	5.45	March
2016-03-23 06:40:00	10.357	5.45	March
2016-03-23 07:00:00	10.455	5.552	March
2016-03-23 07:20:00	10.455	5.655	March
2016-03-23 07:40:00	10.455	5.757	March
2016-03-23 08:00:00	10.651	5.86	March
2016-03-23 08:20:00	11.041	5.962	March
2016-03-23 08:40:00	11.819	6.268	March
2016-03-23 09:00:00	12.787	6.573	March
2016-03-23 09:20:00	13.942	7.079	March
2016-03-23 09:40:00	15.187	7.28	March
2016-03-23 10:00:00	16.523	8.082	March
2016-03-23 10:20:00	17.855	8.879	March
2016-03-23 10:40:00	19.092	8.978	March
2016-03-23 11:00:00	20.329	10.259	March
2016-03-23 11:20:00	21.76	11.722	March
2016-03-23 11:40:00	22.812	12.883	March
2016-03-23 12:00:00	24.062	13.461	March
2016-03-23 12:20:00	25.319	14.517	March
2016-03-23 12:40:00	26.097	15.76	March
2016-03-23 13:00:00	27.075	16.427	March
2016-03-23 13:20:00	28.06	16.808	March
2016-03-23 13:40:00	28.456	17.95	March
2016-03-23 14:00:00	28.853	18.711	March
2016-03-23 14:20:00	29.252	18.616	March
2016-03-23 14:40:00	29.252	18.996	March
2016-03-23 15:00:00	29.152	19.092	March
2016-03-23 15:20:00	28.853	18.996	March
2016-03-23 15:40:00	28.655	19.472	March
2016-03-23 16:00:00	28.357	18.711	March
2016-03-23 16:20:00	27.764	18.331	March
2016-03-23 16:40:00	26.977	18.426	March
2016-03-23 17:00:00	26.292	17.95	March
2016-03-23 17:20:00	25.513	17.189	March
2016-03-23 17:40:00	24.448	16.523	March
2016-03-23 18:00:00	23.677	16.141	March
2016-03-23 18:20:00	22.812	15.569	March
2016-03-23 18:40:00	21.951	15.091	March
2016-03-23 19:00:00	20.996	14.709	March
2016-03-23 19:20:00	20.138	14.23	March
2016-03-23 19:40:00	19.377	14.038	March
2016-03-23 20:00:00	18.901	13.173	March
2016-03-23 20:20:00	18.426	12.594	March
2016-03-23 20:40:00	17.855	12.11	March
2016-03-23 21:00:00	17.475	11.625	March
2016-03-23 21:20:00	17.284	11.236	March
2016-03-23 21:40:00	16.903	10.944	March
2016-03-23 22:00:00	16.713	10.651	March
2016-03-23 22:20:00	16.427	10.455	March
2016-03-23 22:40:00	16.237	10.161	March
2016-03-23 23:00:00	15.951	9.965	March
2016-03-23 23:20:00	15.76	9.768	March
2016-03-23 23:40:00	15.664	9.571	March
2016-03-24	15.569	9.373	March
2016-03-24 00:20:00	15.473	9.176	March
2016-03-24 00:40:00	15.473	8.978	March
2016-03-24 01:00:00	15.378	8.779	March
2016-03-24 01:20:00	15.187	8.581	March
2016-03-24 01:40:00	15.091	8.481	March
2016-03-24 02:00:00	14.996	8.282	March
2016-03-24 02:20:00	15.091	8.182	March
2016-03-24 02:40:00	14.9	8.082	March
2016-03-24 03:00:00	14.709	7.882	March
2016-03-24 03:20:00	14.613	7.682	March
2016-03-24 03:40:00	14.421	7.481	March
2016-03-24 04:00:00	14.421	7.381	March
2016-03-24 04:20:00	14.325	7.179	March
2016-03-24 04:40:00	14.23	6.978	March
2016-03-24 05:00:00	14.134	6.877	March
2016-03-24 05:20:00	14.038	6.775	March
2016-03-24 05:40:00	13.942	6.573	March
2016-03-24 06:00:00	13.846	6.471	March
2016-03-24 06:20:00	13.846	6.37	March
2016-03-24 06:40:00	13.75	6.166	March
2016-03-24 07:00:00	13.558	5.757	March
2016-03-24 07:20:00	13.461	5.655	March
2016-03-24 07:40:00	13.461	5.757	March
2016-03-24 08:00:00	13.461	6.064	March
2016-03-24 08:20:00	13.846	6.471	March
2016-03-24 08:40:00	14.23	7.28	March
2016-03-24 09:00:00	14.804	7.983	March
2016-03-24 09:20:00	15.951	8.879	March
2016-03-24 09:40:00	17.57	9.275	March
2016-03-24 10:00:00	18.331	9.472	March
2016-03-24 10:20:00	19.472	11.041	March
2016-03-24 10:40:00	20.234	10.846	March
2016-03-24 11:00:00	21.187	10.748	March
2016-03-24 11:20:00	22.046	10.944	March
2016-03-24 11:40:00	23.388	11.334	March
2016-03-24 12:00:00	23.966	11.916	March
2016-03-24 12:20:00	24.641	11.916	March
2016-03-24 12:40:00	25.125	12.207	March
2016-03-24 13:00:00	25.028	12.207	March
2016-03-24 13:20:00	25.125	12.207	March
2016-03-24 13:40:00	25.222	12.207	March
2016-03-24 14:00:00	25.222	11.916	March
2016-03-24 14:20:00	26.195	11.916	March
2016-03-24 14:40:00	27.272	11.722	March
2016-03-24 15:00:00	28.357	11.625	March
2016-03-24 15:20:00	29.152	11.431	March
2016-03-24 15:40:00	30.054	11.334	March
2016-03-24 16:00:00	30.356	11.139	March
2016-03-24 16:20:00	29.853	11.041	March
2016-03-24 16:40:00	28.853	10.944	March
2016-03-24 17:00:00	28.456	10.748	March
2016-03-24 17:20:00	27.567	10.651	March
2016-03-24 17:40:00	26.488	10.553	March
2016-03-24 18:00:00	25.805	10.357	March
2016-03-24 18:20:00	24.931	10.259	March
2016-03-24 18:40:00	24.448	10.063	March
2016-03-24 19:00:00	23.966	9.866	March
2016-03-24 19:20:00	23.196	9.669	March
2016-03-24 19:40:00	22.333	9.571	March
2016-03-24 20:00:00	21.76	9.472	March
2016-03-24 20:20:00	21.187	9.373	March
2016-03-24 20:40:00	20.805	9.275	March
2016-03-24 21:00:00	20.519	9.176	March
2016-03-24 21:20:00	20.329	9.077	March
2016-03-24 21:40:00	20.043	8.978	March
2016-03-24 22:00:00	19.758	8.779	March
2016-03-24 22:20:00	19.662	8.68	March
2016-03-24 22:40:00	18.996	8.68	March
2016-03-24 23:00:00	19.092	8.581	March
2016-03-24 23:20:00	19.092	8.581	March
2016-03-24 23:40:00	18.806	8.481	March
2016-03-25	18.901	8.382	March
2016-03-25 00:20:00	18.901	8.382	March
2016-03-25 00:40:00	18.996	8.282	March
2016-03-25 01:00:00	18.616	8.282	March
2016-03-25 01:20:00	18.711	8.282	March
2016-03-25 01:40:00	18.711	8.282	March
2016-03-25 02:00:00	18.711	8.282	March
2016-03-25 02:20:00	18.711	8.282	March
2016-03-25 02:40:00	18.806	8.282	March
2016-03-25 03:00:00	18.996	8.182	March
2016-03-25 03:20:00	19.092	8.182	March
2016-03-25 03:40:00	19.092	8.182	March
2016-03-25 04:00:00	19.092	8.182	March
2016-03-25 04:20:00	19.187	8.182	March
2016-03-25 04:40:00	19.377	8.182	March
2016-03-25 05:00:00	19.472	8.082	March
2016-03-25 05:20:00	19.472	8.082	March
2016-03-25 05:40:00	19.282	8.282	March
2016-03-25 06:00:00	19.092	8.68	March
2016-03-25 06:20:00	18.901	9.176	March
2016-03-25 06:40:00	18.711	9.373	March
2016-03-25 07:00:00	18.521	9.768	March
2016-03-25 07:20:00	18.426	10.161	March
2016-03-25 07:40:00	18.331	10.748	March
2016-03-25 08:00:00	18.236	11.139	March
2016-03-25 08:20:00	18.616	11.819	March
2016-03-25 08:40:00	19.187	13.173	March
2016-03-25 09:00:00	19.853	13.269	March
2016-03-25 09:20:00	20.519	14.23	March
2016-03-25 09:40:00	21.378	14.613	March
2016-03-25 10:00:00	22.621	14.9	March
2016-03-25 10:20:00	23.581	14.804	March
2016-03-25 10:40:00	24.835	14.9	March
2016-03-25 11:00:00	26.195	15.187	March
2016-03-25 11:20:00	26.781	14.996	March
2016-03-25 11:40:00	27.567	14.709	March
2016-03-25 12:00:00	26.781	14.613	March
2016-03-25 12:20:00	26.488	14.325	March
2016-03-25 12:40:00	27.468	14.134	March
2016-03-25 13:00:00	28.754	14.325	March
2016-03-25 13:20:00	30.255	14.038	March
2016-03-25 13:40:00	30.255	14.134	March
2016-03-25 14:00:00	30.255	14.038	March
2016-03-25 14:20:00	29.953	13.75	March
2016-03-25 14:40:00	29.752	13.654	March
2016-03-25 15:00:00	29.252	13.558	March
2016-03-25 15:20:00	28.06	13.558	March
2016-03-25 15:40:00	27.567	13.461	March
2016-03-25 16:00:00	27.37	13.558	March
2016-03-25 16:20:00	26.683	13.461	March
2016-03-25 16:40:00	26.585	13.173	March
2016-03-25 17:00:00	26.39	12.98	March
2016-03-25 17:20:00	26	12.883	March
2016-03-25 17:40:00	25.319	12.883	March
2016-03-25 18:00:00	24.835	12.69	March
2016-03-25 18:20:00	24.351	12.594	March
2016-03-25 18:40:00	23.869	12.497	March
2016-03-25 19:00:00	23.388	12.401	March
2016-03-25 19:20:00	22.908	12.304	March
2016-03-25 19:40:00	22.429	12.207	March
2016-03-25 20:00:00	21.951	12.207	March
2016-03-25 20:20:00	21.473	12.11	March
2016-03-25 20:40:00	21.187	11.722	March
2016-03-25 21:00:00	20.996	11.625	March
2016-03-25 21:20:00	20.805	11.431	March
2016-03-25 21:40:00	20.615	11.334	March
2016-03-25 22:00:00	20.424	11.139	March
2016-03-25 22:20:00	20.329	11.041	March
2016-03-25 22:40:00	20.234	10.846	March
2016-03-25 23:00:00	20.043	10.748	March
2016-03-25 23:20:00	19.948	10.553	March
2016-03-25 23:40:00	19.758	10.455	March
2016-03-26	19.662	10.357	March
2016-03-26 00:20:00	19.567	10.259	March
2016-03-26 00:40:00	19.472	10.063	March
2016-03-26 01:00:00	19.567	9.965	March
2016-03-26 01:20:00	19.377	9.768	March
2016-03-26 01:40:00	19.282	9.571	March
2016-03-26 02:00:00	19.092	9.472	March
2016-03-26 02:20:00	18.996	9.275	March
2016-03-26 02:40:00	18.996	9.077	March
2016-03-26 03:00:00	18.901	8.779	March
2016-03-26 03:20:00	18.806	8.382	March
2016-03-26 03:40:00	18.616	8.282	March
2016-03-26 04:00:00	18.426	7.983	March
2016-03-26 04:20:00	18.236	7.582	March
2016-03-26 04:40:00	18.14	7.381	March
2016-03-26 05:00:00	18.236	7.28	March
2016-03-26 05:20:00	18.14	7.179	March
2016-03-26 05:40:00	18.14	6.978	March
2016-03-26 06:00:00	18.14	6.877	March
2016-03-26 06:20:00	18.14	6.674	March
2016-03-26 06:40:00	18.14	6.471	March
2016-03-26 07:00:00	18.236	6.37	March
2016-03-26 07:20:00	18.14	6.37	March
2016-03-26 07:40:00	18.236	6.268	March
2016-03-26 08:00:00	18.236	6.37	March
2016-03-26 08:20:00	18.426	6.471	March
2016-03-26 08:40:00	18.521	6.573	March
2016-03-26 09:00:00	18.901	6.674	March
2016-03-26 09:20:00	19.187	6.978	March
2016-03-26 09:40:00	19.377	7.28	March
2016-03-26 10:00:00	19.472	7.682	March
2016-03-26 10:20:00	19.662	7.882	March
2016-03-26 10:40:00	19.662	8.182	March
2016-03-26 11:00:00	19.662	8.68	March
2016-03-26 11:20:00	19.662	9.472	March
2016-03-26 11:40:00	19.567	9.965	March
2016-03-26 12:00:00	19.567	10.553	March
2016-03-26 12:20:00	19.948	11.334	March
2016-03-26 12:40:00	20.519	11.722	March
2016-03-26 13:00:00	21.378	11.722	March
2016-03-26 13:20:00	22.046	11.722	March
2016-03-26 13:40:00	22.621	11.722	March
2016-03-26 14:00:00	23.004	11.722	March
2016-03-26 14:20:00	23.388	11.722	March
2016-03-26 14:40:00	24.158	11.625	March
2016-03-26 15:00:00	24.448	11.431	March
2016-03-26 15:20:00	24.641	11.334	March
2016-03-26 15:40:00	24.545	11.334	March
2016-03-26 16:00:00	24.062	11.528	March
2016-03-26 16:20:00	23.677	11.334	March
2016-03-26 16:40:00	22.908	11.334	March
2016-03-26 17:00:00	22.142	11.528	March
2016-03-26 17:20:00	22.142	11.722	March
2016-03-26 17:40:00	21.951	11.334	March
2016-03-26 18:00:00	21.855	10.846	March
2016-03-26 18:20:00	21.76	10.357	March
2016-03-26 18:40:00	21.664	9.866	March
2016-03-26 19:00:00	21.664	9.373	March
2016-03-26 19:20:00	21.569	8.978	March
2016-03-26 19:40:00	21.378	8.779	March
2016-03-26 20:00:00	21.378	8.481	March
2016-03-26 20:20:00	21.282	8.382	March
2016-03-26 20:40:00	21.091	8.182	March
2016-03-26 21:00:00	20.71	7.983	March
2016-03-26 21:20:00	20.424	7.983	March
2016-03-26 21:40:00	20.329	7.782	March
2016-03-26 22:00:00	20.329	7.782	March
2016-03-26 22:20:00	20.329	7.582	March
2016-03-26 22:40:00	20.234	7.481	March
2016-03-26 23:00:00	20.138	7.381	March
2016-03-26 23:20:00	20.138	7.28	March
2016-03-26 23:40:00	19.377	7.079	March
2016-03-27	19.092	7.079	March
2016-03-27 00:20:00	19.187	6.978	March
2016-03-27 00:40:00	19.187	6.775	March
2016-03-27 01:00:00	19.092	6.573	March
2016-03-27 01:20:00	18.901	6.471	March
2016-03-27 01:40:00	18.901	6.37	March
2016-03-27 02:00:00	18.996	6.268	March
2016-03-27 02:20:00	19.092	6.064	March
2016-03-27 02:40:00	19.092	5.962	March
2016-03-27 03:00:00	19.187	5.86	March
2016-03-27 03:20:00	19.092	5.86	March
2016-03-27 03:40:00	19.187	5.655	March
2016-03-27 04:00:00	19.187	5.655	March
2016-03-27 04:20:00	19.187	5.552	March
2016-03-27 04:40:00	19.187	5.45	March
2016-03-27 05:00:00	19.187	5.347	March
2016-03-27 05:20:00	19.092	5.244	March
2016-03-27 05:40:00	19.092	5.141	March
2016-03-27 06:00:00	18.996	5.141	March
2016-03-27 06:20:00	18.996	5.037	March
2016-03-27 06:40:00	18.806	5.141	March
2016-03-27 07:00:00	18.711	5.037	March
2016-03-27 07:20:00	18.711	5.141	March
2016-03-27 07:40:00	18.711	5.347	March
2016-03-27 08:00:00	18.711	5.552	March
2016-03-27 08:20:00	18.711	6.064	March
2016-03-27 08:40:00	18.806	7.381	March
2016-03-27 09:00:00	18.901	6.877	March
2016-03-27 09:20:00	19.187	7.079	March
2016-03-27 09:40:00	19.377	7.882	March
2016-03-27 10:00:00	19.567	8.779	March
2016-03-27 10:20:00	19.567	9.275	March
2016-03-27 10:40:00	19.472	10.259	March
2016-03-27 11:00:00	19.758	11.041	March
2016-03-27 11:20:00	20.043	12.883	March
2016-03-27 11:40:00	20.234	12.497	March
2016-03-27 12:00:00	20.424	15.187	March
2016-03-27 12:20:00	20.71	16.141	March
2016-03-27 12:40:00	21.091	17.475	March
2016-03-27 13:00:00	21.378	18.14	March
2016-03-27 13:20:00	21.664	18.996	March
2016-03-27 13:40:00	21.855	19.662	March
2016-03-27 14:00:00	22.046	20.71	March
2016-03-27 14:20:00	21.951	20.519	March
2016-03-27 14:40:00	22.046	20.805	March
2016-03-27 15:00:00	22.046	20.901	March
2016-03-27 15:20:00	21.951	21.187	March
2016-03-27 15:40:00	21.855	21.473	March
2016-03-27 16:00:00	21.76	21.473	March
2016-03-27 16:20:00	21.473	21.091	March
2016-03-27 16:40:00	21.091	20.805	March
2016-03-27 17:00:00	20.805	20.424	March
2016-03-27 17:20:00	20.71	19.853	March
2016-03-27 17:40:00	20.424	19.187	March
2016-03-27 18:00:00	20.329	18.426	March
2016-03-27 18:20:00	20.234	17.57	March
2016-03-27 18:40:00	20.234	16.903	March
2016-03-27 19:00:00	20.138	16.141	March
2016-03-27 19:20:00	20.043	15.664	March
2016-03-27 19:40:00	20.043	15.091	March
2016-03-27 20:00:00	19.948	14.517	March
2016-03-27 20:20:00	19.948	13.942	March
2016-03-27 20:40:00	19.948	13.461	March
2016-03-27 21:00:00	19.948	13.173	March
2016-03-27 21:20:00	19.853	12.787	March
2016-03-27 21:40:00	19.758	12.497	March
2016-03-27 22:00:00	19.758	12.207	March
2016-03-27 22:20:00	19.662	11.916	March
2016-03-27 22:40:00	19.662	11.625	March
2016-03-27 23:00:00	19.567	11.236	March
2016-03-27 23:20:00	19.567	10.846	March
2016-03-27 23:40:00	18.996	10.651	March
2016-03-28	18.901	10.357	March
2016-03-28 00:20:00	18.996	9.965	March
2016-03-28 00:40:00	19.092	9.571	March
2016-03-28 01:00:00	19.187	9.472	March
2016-03-28 01:20:00	19.187	9.275	March
2016-03-28 01:40:00	19.187	9.077	March
2016-03-28 02:00:00	19.187	8.879	March
2016-03-28 02:20:00	18.996	8.68	March
2016-03-28 02:40:00	18.616	8.481	March
2016-03-28 03:00:00	18.711	8.282	March
2016-03-28 03:20:00	18.616	7.983	March
2016-03-28 03:40:00	18.616	7.882	March
2016-03-28 04:00:00	18.616	7.882	March
2016-03-28 04:20:00	18.616	7.782	March
2016-03-28 04:40:00	18.521	7.782	March
2016-03-28 05:00:00	18.521	7.682	March
2016-03-28 05:20:00	18.521	7.682	March
2016-03-28 05:40:00	18.426	7.682	March
2016-03-28 06:00:00	18.521	7.582	March
2016-03-28 06:20:00	18.426	7.481	March
2016-03-28 06:40:00	18.426	7.381	March
2016-03-28 07:00:00	18.426	7.481	March
2016-03-28 07:20:00	18.426	7.481	March
2016-03-28 07:40:00	18.331	7.481	March
2016-03-28 08:00:00	18.426	7.481	March
2016-03-28 08:20:00	18.521	7.481	March
2016-03-28 08:40:00	18.901	7.481	March
2016-03-28 09:00:00	19.567	7.481	March
2016-03-28 09:20:00	20.329	7.481	March
2016-03-28 09:40:00	21.664	7.481	March
2016-03-28 10:00:00	22.908	7.582	March
2016-03-28 10:20:00	24.062	7.582	March
2016-03-28 10:40:00	25.319	7.983	March
2016-03-28 11:00:00	26.195	8.382	March
2016-03-28 11:20:00	27.37	8.382	March
2016-03-28 11:40:00	27.961	8.779	March
2016-03-28 12:00:00	28.953	8.879	March
2016-03-28 12:20:00	29.652	9.275	March
2016-03-28 12:40:00	30.356	9.768	March
2016-03-28 13:00:00	31.268	9.571	March
2016-03-28 13:20:00	31.676	10.063	March
2016-03-28 13:40:00	32.497	10.651	March
2016-03-28 14:00:00	32.6	11.041	March
2016-03-28 14:20:00	32.911	11.139	March
2016-03-28 14:40:00	32.704	11.334	March
2016-03-28 15:00:00	32.704	12.11	March
2016-03-28 15:20:00	32.6	12.207	March
2016-03-28 15:40:00	31.983	12.304	March
2016-03-28 16:00:00	31.574	12.594	March
2016-03-28 16:20:00	30.457	12.69	March
2016-03-28 16:40:00	29.652	12.69	March
2016-03-28 17:00:00	28.258	12.787	March
2016-03-28 17:20:00	28.456	12.787	March
2016-03-28 17:40:00	28.06	12.787	March
2016-03-28 18:00:00	27.075	12.594	March
2016-03-28 18:20:00	26.488	12.69	March
2016-03-28 18:40:00	25.61	12.594	March
2016-03-28 19:00:00	24.738	12.304	March
2016-03-28 19:20:00	23.869	12.207	March
2016-03-28 19:40:00	23.1	12.11	March
2016-03-28 20:00:00	22.333	12.11	March
2016-03-28 20:20:00	21.76	12.013	March
2016-03-28 20:40:00	21.378	11.916	March
2016-03-28 21:00:00	20.901	11.916	March
2016-03-28 21:20:00	20.805	11.139	March
2016-03-28 21:40:00	20.996	10.846	March
2016-03-28 22:00:00	20.043	10.748	March
2016-03-28 22:20:00	19.662	10.553	March
2016-03-28 22:40:00	19.377	10.063	March
2016-03-28 23:00:00	19.092	8.879	March
2016-03-28 23:20:00	18.806	9.077	March
2016-03-28 23:40:00	18.521	8.978	March
2016-03-29	18.331	8.68	March
2016-03-29 00:20:00	18.045	8.978	March
2016-03-29 00:40:00	17.76	8.68	March
2016-03-29 01:00:00	17.475	7.882	March
2016-03-29 01:20:00	17.379	7.782	March
2016-03-29 01:40:00	17.189	7.582	March
2016-03-29 02:00:00	16.903	7.481	March
2016-03-29 02:20:00	16.808	7.179	March
2016-03-29 02:40:00	16.523	7.079	March
2016-03-29 03:00:00	16.427	6.775	March
2016-03-29 03:20:00	16.332	6.573	March
2016-03-29 03:40:00	16.046	6.37	March
2016-03-29 04:00:00	15.76	6.064	March
2016-03-29 04:20:00	15.378	5.86	March
2016-03-29 04:40:00	15.091	5.655	March
2016-03-29 05:00:00	14.9	5.45	March
2016-03-29 05:20:00	14.613	5.244	March
2016-03-29 05:40:00	14.517	5.037	March
2016-03-29 06:00:00	14.134	4.831	March
2016-03-29 06:20:00	13.75	4.727	March
2016-03-29 06:40:00	12.98	4.727	March
2016-03-29 07:00:00	12.497	4.727	March
2016-03-29 07:20:00	12.207	4.727	March
2016-03-29 07:40:00	12.013	4.934	March
2016-03-29 08:00:00	11.916	5.347	March
2016-03-29 08:20:00	12.11	5.86	March
2016-03-29 08:40:00	12.594	6.064	March
2016-03-29 09:00:00	13.269	6.268	March
2016-03-29 09:20:00	14.134	6.877	March
2016-03-29 09:40:00	14.996	8.082	March
2016-03-29 10:00:00	15.951	8.779	March
2016-03-29 10:20:00	16.999	9.965	March
2016-03-29 10:40:00	18.236	11.139	March
2016-03-29 11:00:00	19.472	12.11	March
2016-03-29 11:20:00	20.805	13.173	March
2016-03-29 11:40:00	21.855	14.038	March
2016-03-29 12:00:00	23.1	14.804	March
2016-03-29 12:20:00	24.255	15.76	March
2016-03-29 12:40:00	25.222	16.713	March
2016-03-29 13:00:00	26	17.284	March
2016-03-29 13:20:00	26.488	18.426	March
2016-03-29 13:40:00	26.488	18.236	March
2016-03-29 14:00:00	27.37	17.57	March
2016-03-29 14:20:00	27.961	17.57	March
2016-03-29 14:40:00	28.258	17.284	March
2016-03-29 15:00:00	28.853	17.189	March
2016-03-29 15:20:00	29.053	17.76	March
2016-03-29 15:40:00	29.152	17.665	March
2016-03-29 16:00:00	28.953	17.475	March
2016-03-29 16:20:00	28.754	17.284	March
2016-03-29 16:40:00	28.357	16.903	March
2016-03-29 17:00:00	27.862	16.523	March
2016-03-29 17:20:00	27.37	15.855	March
2016-03-29 17:40:00	26.781	15.187	March
2016-03-29 18:00:00	25.902	14.23	March
2016-03-29 18:20:00	25.125	13.461	March
2016-03-29 18:40:00	24.255	12.497	March
2016-03-29 19:00:00	23.292	11.625	March
2016-03-29 19:20:00	22.621	10.748	March
2016-03-29 19:40:00	21.855	10.063	March
2016-03-29 20:00:00	21.473	9.472	March
2016-03-29 20:20:00	20.996	8.779	March
2016-03-29 20:40:00	20.424	8.182	March
2016-03-29 21:00:00	19.853	7.682	March
2016-03-29 21:20:00	19.282	7.179	March
2016-03-29 21:40:00	18.806	6.775	March
2016-03-29 22:00:00	18.616	6.268	March
2016-03-29 22:20:00	18.331	5.86	March
2016-03-29 22:40:00	17.855	5.45	March
2016-03-29 23:00:00	17.475	5.141	March
2016-03-29 23:20:00	17.284	4.727	March
2016-03-29 23:40:00	17.094	4.311	March
2016-03-30	16.808	4.102	March
2016-03-30 00:20:00	16.713	3.788	March
2016-03-30 00:40:00	16.427	3.472	March
2016-03-30 01:00:00	16.237	3.155	March
2016-03-30 01:20:00	16.046	2.943	March
2016-03-30 01:40:00	15.378	2.73	March
2016-03-30 02:00:00	17.379	2.624	March
2016-03-30 02:20:00	15.473	2.41	March
2016-03-30 02:40:00	15.569	2.195	March
2016-03-30 03:00:00	16.141	1.98	March
2016-03-30 03:20:00	15.76	1.872	March
2016-03-30 03:40:00	15.091	1.656	March
2016-03-30 04:00:00	14.613	1.548	March
2016-03-30 04:20:00	14.709	1.33	March
2016-03-30 04:40:00	14.709	1.221	March
2016-03-30 05:00:00	14.23	1.003	March
2016-03-30 05:20:00	14.038	0.893	March
2016-03-30 05:40:00	13.846	0.784	March
2016-03-30 06:00:00	13.75	0.674	March
2016-03-30 06:20:00	13.558	0.563	March
2016-03-30 06:40:00	13.461	0.453	March
2016-03-30 07:00:00	13.269	0.453	March
2016-03-30 07:20:00	13.173	0.453	March
2016-03-30 07:40:00	13.269	0.893	March
2016-03-30 08:00:00	13.365	1.003	March
2016-03-30 08:20:00	13.75	2.088	March
2016-03-30 08:40:00	14.134	2.837	March
2016-03-30 09:00:00	14.804	3.788	March
2016-03-30 09:20:00	15.664	4.934	March
2016-03-30 09:40:00	16.237	6.37	March
2016-03-30 10:00:00	17.284	7.28	March
2016-03-30 10:20:00	18.045	8.68	March
2016-03-30 10:40:00	18.996	9.669	March
2016-03-30 11:00:00	20.234	10.455	March
2016-03-30 11:20:00	21.378	11.722	March
2016-03-30 11:40:00	22.717	13.269	March
2016-03-30 12:00:00	23.869	13.75	March
2016-03-30 12:20:00	24.738	14.996	March
2016-03-30 12:40:00	25.708	16.141	March
2016-03-30 13:00:00	26.585	17.189	March
2016-03-30 13:20:00	27.37	17.95	March
2016-03-30 13:40:00	27.961	18.711	March
2016-03-30 14:00:00	28.853	19.187	March
2016-03-30 14:20:00	28.953	19.282	March
2016-03-30 14:40:00	28.853	19.948	March
2016-03-30 15:00:00	28.555	19.377	March
2016-03-30 15:20:00	28.06	18.996	March
2016-03-30 15:40:00	27.468	18.616	March
2016-03-30 16:00:00	26.977	18.14	March
2016-03-30 16:20:00	26.683	17.57	March
2016-03-30 16:40:00	26.585	16.999	March
2016-03-30 17:00:00	26.097	16.427	March
2016-03-30 17:20:00	26.292	15.569	March
2016-03-30 17:40:00	25.61	14.709	March
2016-03-30 18:00:00	25.222	13.75	March
2016-03-30 18:20:00	24.545	12.69	March
2016-03-30 18:40:00	24.062	11.722	March
2016-03-30 19:00:00	23.292	10.748	March
2016-03-30 19:20:00	22.717	9.965	March
2016-03-30 19:40:00	22.238	9.176	March
2016-03-30 20:00:00	21.664	8.581	March
2016-03-30 20:20:00	21.091	7.983	March
2016-03-30 20:40:00	20.805	7.481	March
2016-03-30 21:00:00	20.424	7.079	March
2016-03-30 21:20:00	19.948	6.674	March
2016-03-30 21:40:00	19.377	6.37	March
2016-03-30 22:00:00	19.187	6.166	March
2016-03-30 22:20:00	18.806	5.962	March
2016-03-30 22:40:00	18.711	5.757	March
2016-03-30 23:00:00	18.521	5.552	March
2016-03-30 23:20:00	18.14	5.45	March
2016-03-30 23:40:00	17.95	5.347	March
2016-03-31	17.76	5.244	March
2016-03-31 00:20:00	17.665	5.244	March
2016-03-31 00:40:00	17.475	5.244	March
2016-03-31 01:00:00	17.284	5.141	March
2016-03-31 01:20:00	17.189	5.141	March
2016-03-31 01:40:00	17.189	5.141	March
2016-03-31 02:00:00	17.094	5.141	March
2016-03-31 02:20:00	17.189	5.037	March
2016-03-31 02:40:00	17.855	5.037	March
2016-03-31 03:00:00	17.57	5.037	March
2016-03-31 03:20:00	17.094	5.037	March
2016-03-31 03:40:00	17.284	5.037	March
2016-03-31 04:00:00	17.284	5.037	March
2016-03-31 04:20:00	17.094	5.037	March
2016-03-31 04:40:00	16.999	5.037	March
2016-03-31 05:00:00	16.523	5.037	March
2016-03-31 05:20:00	16.523	4.934	March
2016-03-31 05:40:00	16.427	4.934	March
2016-03-31 06:00:00	16.332	4.934	March
2016-03-31 06:20:00	16.141	4.934	March
2016-03-31 06:40:00	16.141	4.934	March
2016-03-31 07:00:00	16.046	5.037	March
2016-03-31 07:20:00	15.951	5.141	March
2016-03-31 07:40:00	15.951	5.86	March
2016-03-31 08:00:00	16.141	6.471	March
2016-03-31 08:20:00	16.618	7.28	March
2016-03-31 08:40:00	17.284	8.082	March
2016-03-31 09:00:00	17.76	9.373	March
2016-03-31 09:20:00	18.616	10.357	March
2016-03-31 09:40:00	19.758	11.916	March
2016-03-31 10:00:00	21.091	13.173	March
2016-03-31 10:20:00	22.142	14.038	March
2016-03-31 10:40:00	23.388	15.282	March
2016-03-31 11:00:00	24.641	16.523	March
2016-03-31 11:20:00	26.292	17.95	March
2016-03-31 11:40:00	27.862	18.426	March
2016-03-31 12:00:00	28.655	19.472	March
2016-03-31 12:20:00	29.652	19.282	March
2016-03-31 12:40:00	30.356	20.234	March
2016-03-31 13:00:00	30.862	20.138	March
2016-03-31 13:20:00	31.472	20.424	March
2016-03-31 13:40:00	31.268	19.187	March
2016-03-31 14:00:00	30.76	20.519	March
2016-03-31 14:20:00	31.064	20.329	March
2016-03-31 14:40:00	30.659	20.138	March
2016-03-31 15:00:00	30.862	19.853	March
2016-03-31 15:20:00	31.676	20.234	March
2016-03-31 15:40:00	30.963	20.234	March
2016-03-31 16:00:00	30.558	19.948	March
2016-03-31 16:20:00	30.154	19.472	March
2016-03-31 16:40:00	30.659	19.092	March
2016-03-31 17:00:00	29.853	18.236	March
2016-03-31 17:20:00	29.152	17.57	March
2016-03-31 17:40:00	28.953	16.903	March
2016-03-31 18:00:00	27.862	16.141	March
2016-03-31 18:20:00	26.977	15.664	March
2016-03-31 18:40:00	26.488	15.091	March
2016-03-31 19:00:00	26	14.613	March
2016-03-31 19:20:00	25.416	14.23	March
2016-03-31 19:40:00	24.738	13.942	March
2016-03-31 20:00:00	24.158	13.654	March
2016-03-31 20:20:00	23.581	13.461	March
2016-03-31 20:40:00	23.196	13.269	March
2016-03-31 21:00:00	22.908	13.173	March
2016-03-31 21:20:00	22.717	13.076	March
2016-03-31 21:40:00	22.429	12.98	March
2016-03-31 22:00:00	22.142	12.883	March
2016-03-31 22:20:00	21.951	12.883	March
2016-03-31 22:40:00	21.76	12.883	March
2016-03-31 23:00:00	21.569	12.883	March
2016-03-31 23:20:00	21.473	12.98	March
2016-03-31 23:40:00	21.282	12.98	March
2016-04-01	21.187	13.076	april	24.9225	18.4478
2016-04-01 00:20:00	21.091	13.076	april
2016-04-01 00:40:00	21.091	13.173	april
2016-04-01 01:00:00	21.282	13.269	april
2016-04-01 01:20:00	21.282	13.269	april
2016-04-01 01:40:00	21.473	13.461	april
2016-04-01 02:00:00	21.473	13.461	april
2016-04-01 02:20:00	21.473	13.461	april
2016-04-01 02:40:00	21.569	13.461	april
2016-04-01 03:00:00	21.569	13.558	april
2016-04-01 03:20:00	21.569	13.558	april
2016-04-01 03:40:00	21.664	13.654	april
2016-04-01 04:00:00	21.664	13.75	april
2016-04-01 04:20:00	21.76	13.75	april
2016-04-01 04:40:00	21.76	13.846	april
2016-04-01 05:00:00	21.76	13.942	april
2016-04-01 05:20:00	21.76	13.942	april
2016-04-01 05:40:00	21.76	13.942	april
2016-04-01 06:00:00	21.664	13.846	april
2016-04-01 06:20:00	21.569	13.846	april
2016-04-01 06:40:00	21.473	13.75	april
2016-04-01 07:00:00	21.282	13.654	april
2016-04-01 07:20:00	21.187	13.461	april
2016-04-01 07:40:00	21.187	13.365	april
2016-04-01 08:00:00	21.187	13.365	april
2016-04-01 08:20:00	21.187	13.461	april
2016-04-01 08:40:00	21.187	13.558	april
2016-04-01 09:00:00	21.187	13.846	april
2016-04-01 09:20:00	21.473	14.23	april
2016-04-01 09:40:00	22.621	14.421	april
2016-04-01 10:00:00	23.1	14.709	april
2016-04-01 10:20:00	23.1	14.996	april
2016-04-01 10:40:00	23.484	15.378	april
2016-04-01 11:00:00	23.677	15.569	april
2016-04-01 11:20:00	23.869	15.76	april
2016-04-01 11:40:00	23.966	15.76	april
2016-04-01 12:00:00	25.61	15.569	april
2016-04-01 12:20:00	25.902	15.569	april
2016-04-01 12:40:00	27.764	15.473	april
2016-04-01 13:00:00	29.252	15.569	april
2016-04-01 13:20:00	29.752	15.569	april
2016-04-01 13:40:00	29.652	15.473	april
2016-04-01 14:00:00	28.754	15.282	april
2016-04-01 14:20:00	28.06	15.187	april
2016-04-01 14:40:00	28.754	15.091	april
2016-04-01 15:00:00	30.457	14.996	april
2016-04-01 15:20:00	29.752	15.282	april
2016-04-01 15:40:00	29.752	15.473	april
2016-04-01 16:00:00	29.652	15.855	april
2016-04-01 16:20:00	29.152	15.76	april
2016-04-01 16:40:00	28.06	16.141	april
2016-04-01 17:00:00	26.977	15.76	april
2016-04-01 17:20:00	26.292	15.569	april
2016-04-01 17:40:00	25.708	15.282	april
2016-04-01 18:00:00	25.319	15.091	april
2016-04-01 18:20:00	24.931	14.804	april
2016-04-01 18:40:00	24.641	14.613	april
2016-04-01 19:00:00	24.351	14.325	april
2016-04-01 19:20:00	24.062	14.134	april
2016-04-01 19:40:00	23.773	13.942	april
2016-04-01 20:00:00	23.581	13.75	april
2016-04-01 20:20:00	23.004	13.461	april
2016-04-01 20:40:00	22.429	13.269	april
2016-04-01 21:00:00	21.473	13.076	april
2016-04-01 21:20:00	21.378	12.787	april
2016-04-01 21:40:00	21.569	12.69	april
2016-04-01 22:00:00	21.664	12.497	april
2016-04-01 22:20:00	21.76	12.401	april
2016-04-01 22:40:00	21.76	12.207	april
2016-04-01 23:00:00	21.569	12.013	april
2016-04-01 23:20:00	21.473	11.916	april
2016-04-01 23:40:00	21.473	11.819	april
2016-04-02	21.282	11.722	april
2016-04-02 00:20:00	20.329	11.625	april
2016-04-02 00:40:00	20.424	11.625	april
2016-04-02 01:00:00	20.805	11.431	april
2016-04-02 01:20:00	20.71	11.431	april
2016-04-02 01:40:00	20.71	11.431	april
2016-04-02 02:00:00	20.805	11.431	april
2016-04-02 02:20:00	20.805	11.334	april
2016-04-02 02:40:00	20.71	11.236	april
2016-04-02 03:00:00	20.234	11.236	april
2016-04-02 03:20:00	19.853	11.236	april
2016-04-02 03:40:00	19.853	11.236	april
2016-04-02 04:00:00	19.853	11.139	april
2016-04-02 04:20:00	19.758	11.139	april
2016-04-02 04:40:00	19.758	11.139	april
2016-04-02 05:00:00	19.567	11.139	april
2016-04-02 05:20:00	19.662	11.041	april
2016-04-02 05:40:00	19.567	11.041	april
2016-04-02 06:00:00	19.472	11.041	april
2016-04-02 06:20:00	19.472	11.139	april
2016-04-02 06:40:00	19.472	11.041	april
2016-04-02 07:00:00	19.377	11.139	april
2016-04-02 07:20:00	19.377	11.139	april
2016-04-02 07:40:00	19.472	11.041	april
2016-04-02 08:00:00	19.377	11.139	april
2016-04-02 08:20:00	19.472	10.846	april
2016-04-02 08:40:00	19.662	10.944	april
2016-04-02 09:00:00	20.138	10.846	april
2016-04-02 09:20:00	20.71	10.846	april
2016-04-02 09:40:00	22.142	10.846	april
2016-04-02 10:00:00	22.908	10.553	april
2016-04-02 10:20:00	24.255	10.651	april
2016-04-02 10:40:00	24.641	10.748	april
2016-04-02 11:00:00	24.351	10.846	april
2016-04-02 11:20:00	25.222	10.651	april
2016-04-02 11:40:00	24.641	10.748	april
2016-04-02 12:00:00	25.028	10.748	april
2016-04-02 12:20:00	24.931	11.139	april
2016-04-02 12:40:00	24.738	11.528	april
2016-04-02 13:00:00	24.351	11.819	april
2016-04-02 13:20:00	24.931	12.11	april
2016-04-02 13:40:00	25.902	12.304	april
2016-04-02 14:00:00	26.585	12.401	april
2016-04-02 14:20:00	26.977	12.497	april
2016-04-02 14:40:00	27.665	12.497	april
2016-04-02 15:00:00	27.665	12.497	april
2016-04-02 15:20:00	27.173	12.69	april
2016-04-02 15:40:00	26.292	12.497	april
2016-04-02 16:00:00	26.781	12.594	april
2016-04-02 16:20:00	26.977	12.497	april
2016-04-02 16:40:00	27.37	12.787	april
2016-04-02 17:00:00	26.683	12.883	april
2016-04-02 17:20:00	26.097	12.69	april
2016-04-02 17:40:00	25.708	12.401	april
2016-04-02 18:00:00	24.448	12.401	april
2016-04-02 18:20:00	23.484	12.207	april
2016-04-02 18:40:00	22.621	12.401	april
2016-04-02 19:00:00	21.473	12.304	april
2016-04-02 19:20:00	20.519	12.207	april
2016-04-02 19:40:00	19.758	12.207	april
2016-04-02 20:00:00	18.711	12.11	april
2016-04-02 20:20:00	17.95	12.013	april
2016-04-02 20:40:00	17.094	11.722	april
2016-04-02 21:00:00	16.523	11.819	april
2016-04-02 21:20:00	15.76	11.819	april
2016-04-02 21:40:00	15.378	11.625	april
2016-04-02 22:00:00	14.996	10.846	april
2016-04-02 22:20:00	14.613	10.748	april
2016-04-02 22:40:00	14.23	10.846	april
2016-04-02 23:00:00	13.846	10.944	april
2016-04-02 23:20:00	13.558	10.944	april
2016-04-02 23:40:00	13.365	10.944	april
2016-04-03	13.076	10.748	april
2016-04-03 00:20:00	12.883	10.357	april
2016-04-03 00:40:00	12.594	10.357	april
2016-04-03 01:00:00	12.401	10.357	april
2016-04-03 01:20:00	12.207	10.259	april
2016-04-03 01:40:00	12.013	10.161	april
2016-04-03 02:00:00	11.722	10.161	april
2016-04-03 02:20:00	11.431	10.063	april
2016-04-03 02:40:00	11.139	9.866	april
2016-04-03 03:00:00	11.041	10.063	april
2016-04-03 03:20:00	10.944	10.063	april
2016-04-03 03:40:00	10.748	9.965	april
2016-04-03 04:00:00	10.651	9.768	april
2016-04-03 04:20:00	10.455	9.571	april
2016-04-03 04:40:00	10.357	9.275	april
2016-04-03 05:00:00	10.259	9.571	april
2016-04-03 05:20:00	10.161	9.077	april
2016-04-03 05:40:00	9.965	8.481	april
2016-04-03 06:00:00	9.866	7.582	april
2016-04-03 06:20:00	9.965	7.481	april
2016-04-03 06:40:00	9.571	7.481	april
2016-04-03 07:00:00	9.571	7.481	april
2016-04-03 07:20:00	9.571	7.381	april
2016-04-03 07:40:00	9.669	7.079	april
2016-04-03 08:00:00	9.965	6.166	april
2016-04-03 08:20:00	10.553	5.347	april
2016-04-03 08:40:00	11.431	4.727	april
2016-04-03 09:00:00	12.11	4.207	april
2016-04-03 09:20:00	13.269	3.683	april
2016-04-03 09:40:00	14.709	3.367	april
2016-04-03 10:00:00	15.855	3.261	april
2016-04-03 10:20:00	17.189	3.998	april
2016-04-03 10:40:00	18.521	4.727	april
2016-04-03 11:00:00	20.329	6.064	april
2016-04-03 11:20:00	21.282	7.882	april
2016-04-03 11:40:00	22.812	9.275	april
2016-04-03 12:00:00	23.869	10.455	april
2016-04-03 12:20:00	25.222	9.866	april
2016-04-03 12:40:00	26.39	11.916	april
2016-04-03 13:00:00	27.272	10.748	april
2016-04-03 13:20:00	28.357	12.11	april
2016-04-03 13:40:00	29.053	11.625	april
2016-04-03 14:00:00	29.352	13.076	april
2016-04-03 14:20:00	29.853	11.431	april
2016-04-03 14:40:00	29.652	11.139	april
2016-04-03 15:00:00	29.652	10.748	april
2016-04-03 15:20:00	29.552	11.139	april
2016-04-03 15:40:00	29.652	10.161	april
2016-04-03 16:00:00	29.652	11.041	april
2016-04-03 16:20:00	29.352	10.161	april
2016-04-03 16:40:00	28.456	9.866	april
2016-04-03 17:00:00	28.06	9.768	april
2016-04-03 17:20:00	27.567	9.373	april
2016-04-03 17:40:00	27.075	8.879	april
2016-04-03 18:00:00	26.292	8.282	april
2016-04-03 18:20:00	25.61	7.582	april
[truncated: 19,600 more rows]
