# Supplementary material for: Some like it hot: population-specific adaptations in venom production to abiotic stressors in a widely distributed cnidarian
Source: BMC Biol. 2020 Sep 9;18:121. doi: 10.1186/s12915-020-00855-8 (PMC7488265; doi:10.1186/s12915-020-00855-8)
Supplement: Supplementary file 3 — Additional file 3: Table S1 - Gene expression under stress conditions. Table S2 - Transcripts that are differentially expressed in both MA and NC populations. Table S3 - Transcripts that are differentially expressed in MA populations. Table S4 - Transcripts that are differentially expressed in NC populations. Table S5 - REVIGO summary outputs. Table S6 - GSEA output. Table S7 - Transcription factors differentially expressed under combined stress conditions. Table S8 - GSEA on subclusters. Table S9 - nCounter probes. [file 12915_2020_855_MOESM3_ESM.xlsx]

## Sheet: Table S1
Table S1A.
Gene expression under stress conditions (28˚C, 36˚C, 5‰, UV light) measured by nCounter (run #1).
Population	NS																																	ME
File Name	20170713_TxStress Moran 1 13-7-17_01_01.RCC	20170713_TxStress Moran 1 13-7-17_01_02.RCC	20170713_TxStress Moran 1 13-7-17_01_03.RCC			20170713_TxStress Moran 1 13-7-17_01_04.RCC	20170713_TxStress Moran 1 13-7-17_01_05.RCC	20170713_TxStress Moran 1 13-7-17_01_06.RCC					20170713_TxStress Moran 1 13-7-17_01_07.RCC	20170713_TxStress Moran 1 13-7-17_01_08.RCC	20170713_TxStress Moran 1 13-7-17_01_09.RCC					20170713_TxStress Moran 1 13-7-17_01_10.RCC	20170713_TxStress Moran 1 13-7-17_01_11.RCC	20170713_TxStress Moran 1 13-7-17_01_12.RCC					20170717_TxStress Moran 3 17-7-17_01_01.RCC	20170717_TxStress Moran 3 17-7-17_01_02.RCC	20170717_TxStress Moran 3 17-7-17_01_03.RCC					20170717_TxStress Moran 3 17-7-17_01_04.RCC	20170717_TxStress Moran 3 17-7-17_01_05.RCC	20170717_TxStress Moran 3 17-7-17_01_06.RCC			20170717_TxStress Moran 3 17-7-17_01_07.RCC	20170717_TxStress Moran 3 17-7-17_01_08.RCC	20170717_TxStress Moran 3 17-7-17_01_09.RCC					20170717_TxStress Moran 3 17-7-17_01_10.RCC	20170717_TxStress Moran 3 17-7-17_01_11.RCC	20170717_TxStress Moran 3 17-7-17_01_12.RCC
Description	NS-ctr-1	NS-ctr-2	NS-ctr-3	NS-ctr-Average	NS-ctr-Stdevs	NS-28-1	NS-28-2	NS-28-3	NS-28-Average	NS-28-Stdevs	NS-28-Ttest	NS-28-Ratio	NS-36-1	NS-36-2	NS-36-3	NS-36-Average	NS-36-Stdevs	NS-36-Ttest	NS-36-Ratio	NS-5ppt-1	NS-5ppt-2	NS-5ppt-3	NS-5ppt-Average	NS-5ppt-Stdevs	NS-5ppt-Ttest	NS-5ppt-Ratio	NS-UV-1	NS-UV-2	NS-UV-3	NS-UV-Average	NS-UV-Stdevs	NS-UV-Ttest	NS-UV-Ratio	ME-ctr-1	ME-ctr-2	ME-ctr-3	ME-ctr-Average	ME-ctr-Stdevs	ME-28-1	ME-28-2	ME-28-3	ME-28-Average	ME-28-Stdevs	ME-28-Ttest	ME-28-Ratio	ME-36-1	ME-36-2	ME-36-3	ME-36-Average
Sample ID	1	2	3			4	5	6					7	8	9					10	11	12					13	14	15					16	17	18			19	20	21					22	23	24
Nv1	135109	134095	94304	121170	23271.8	100529	169202	90996.3	120243	42667.3	0.975227	0.992349	72642.8	75391.4	39499.2	62511.1	19976.3	0.0295796	0.515898	1491.02	1251.45	31262.6	11335	17258.2	0.00278339	0.0935467	73828.2	51373.8	26774.8	50658.9	23534.9	0.0210204	0.418083	124403	224371	12758.1	120511	105860	46706.8	42473.8	46159.3	45113.3	2302.19	0.28497	0.37435	960.16	6567.27	9995.74	5841.06
NEP14	687.39	386.83	136.5	403.573	275.826	751.19	468.02	205.79	475	272.767	0.765748	1.17699	209.15	150.99	130.2	163.447	40.9225	0.210088	0.404999	163.33	99.84	324.86	196.01	116.015	0.29585	0.485686	138.32	127.2	259.66	175.06	73.4764	0.23784	0.433775	2576.02	1783.56	380.89	1580.16	1111.61	3060.67	1273.85	2470.59	2268.37	910.413	0.4534	1.43553	254.42	1066.75	381.43	567.533
NEP16	291.11	149.47	142.6	194.393	83.8295	223.26	260.15	110.71	198.04	77.8467	0.958618	1.01876	112.68	134.98	90.2	112.62	22.3901	0.177943	0.579341	72.64	34.17	145.83	84.2133	56.7225	0.132447	0.433211	134.37	68.29	50.04	84.2333	44.3681	0.114577	0.433314	316	614.65	50.51	327.053	282.232	615.36	324.41	299.33	413.033	175.668	0.677367	1.26289	197.99	290.21	158.95	215.717
NEP3	7429.53	2716.96	1979.23	4041.91	2956.87	6546.74	5348.96	4075.55	5323.75	1235.79	0.526559	1.31714	2518.47	2457.16	2396.77	2457.47	60.8506	0.40597	0.607997	3191.68	2952.71	3941.01	3361.8	515.645	0.71473	0.831736	1882.41	1715.09	2613.72	2070.41	477.903	0.317893	0.512235	10780	15301.4	5402.23	10494.5	4955.75	22218	12624	12994.5	15945.5	5435.33	0.268599	1.51941	2868.34	5749.31	4262.95	4293.53
NEP3_Like	5442.25	1884.05	1197.76	2841.35	2278.43	4463.41	4050.58	1714.52	3409.5	1482.34	0.735646	1.19996	2112.61	1649.97	1326.25	1696.28	395.22	0.439423	0.596996	3326.43	2942.37	3839.14	3369.31	449.92	0.713854	1.18581	1231.98	1174.05	1771.74	1392.59	329.629	0.33698	0.490115	9795.68	11075.6	3078.21	7983.17	4295.76	11890.8	7530.33	7189.39	8870.16	2621.47	0.775379	1.11111	2524.26	5467.81	3863.96	3952.01
NEP4	6863.56	2586.71	1668.17	3706.15	2772.7	5426.55	5227.96	2896.76	4517.09	1406.76	0.674853	1.21881	2662	2101.6	1711.83	2158.48	477.632	0.394662	0.582405	3433.72	2783.07	3486.5	3234.43	391.779	0.784966	0.87272	1164.79	1096.86	2402	1554.55	734.699	0.263693	0.419452	18343.6	16373.9	4002.96	12906.8	7773.61	14925.8	9230.21	10974.3	11710.1	2918.22	0.815168	0.907281	3381.69	6091.37	4623.35	4698.8
NEP6	3028.77	1176.32	269.92	1491.67	1406.2	2143.69	1570.94	910.32	1541.65	617.206	0.95775	1.03351	1116.17	659.99	586.83	787.663	286.837	0.443385	0.528041	970.55	526.07	1346.59	947.737	410.735	0.555169	0.635353	404.26	605.26	1423.07	810.863	539.628	0.477442	0.543594	6537.52	6119.79	450.53	4369.28	3400.16	7220.57	4804.28	6946.3	6323.72	1323	0.406011	1.44731	2354.99	6671.38	2593.93	3873.43
NEP8	935.06	325.32	185.29	481.89	398.653	518.13	424.58	316.91	419.873	100.693	0.806805	0.871305	418.55	257.73	250.22	308.833	95.0916	0.505092	0.640879	239.96	105.31	227.2	190.823	74.331	0.281689	0.395989	96.54	131.94	437.84	222.107	187.667	0.364896	0.460907	2605.33	1847.83	285.34	1579.5	1183.04	2213.8	1131.19	1455.69	1600.23	555.589	0.979403	1.01312	555.03	1184.66	452.85	730.847
Nep8-like	438.24	249.33	189.87	292.48	129.686	388.66	429.24	235.58	351.16	102.131	0.571395	1.20063	211.5	198.36	138.48	182.78	38.9234	0.233193	0.624932	157.58	130.85	227.81	172.08	50.0799	0.207982	0.588348	189.14	149.54	222.63	187.103	36.5875	0.247031	0.639713	1028.83	1098.68	234.33	787.28	480.141	1004.55	655.27	591.86	750.56	222.235	0.910112	0.953358	166.54	382.63	265.67	271.613
NR2	1055.22	485.24	433.84	658.1	344.875	936.64	890.73	472.71	766.693	255.63	0.683903	1.16501	969.12	881.47	635.8	828.797	172.79	0.486133	1.25938	622.5	685.98	711.25	673.243	45.7254	0.943521	1.02301	338.76	324.92	354.69	339.457	14.8972	0.185107	0.515813	1295.17	1304.55	1212.52	1270.75	50.6434	1481.1	1350.57	1051.93	1294.53	220.004	0.86407	1.01872	1321.82	1951.63	1219.63	1497.69
Ncol3	31461.8	7601.56	7313	15458.8	13859.8	19016.6	19169.6	10391.1	16192.4	5024.67	0.935453	1.04746	13826.3	11385	7189.25	10800.2	3356.94	0.601745	0.698643	16456.5	15845.9	16450.8	16251.1	350.873	0.925916	1.05125	6932.31	8273.18	11612.8	8939.43	2410.32	0.467144	0.578275	26750.2	33267.9	20249.2	26755.8	6509.36	43816.7	29668.4	31093.8	34859.6	7789.75	0.238941	1.30288	11508.4	25718.2	16154.6	17793.7
Nematolysin_1b	35592.3	58972.3	36543.6	43702.7	13232.4	43677.3	44528.3	52661.8	46955.8	4959.82	0.710468	1.07444	36966.6	31851.7	24444.4	31087.5	6295.96	0.210202	0.711341	85289.3	105908	87177.1	92791.3	11398.2	0.0082296	2.12324	36251	50759.6	29270	38760.2	10962.3	0.64449	0.886905	50675.2	58866.6	45217.4	51586.4	6870.04	37238.3	58145.6	30911.1	42098.4	14252.9	0.357626	0.816075	27223.4	33860.6	39586.6	33556.9
NveSKT1	48130.6	82262.8	38907	56433.5	22839.3	36478.4	26715.6	26213.8	29802.6	5786.84	0.121872	0.528102	24024.7	17917.9	11098.8	17680.5	6466.21	0.0474538	0.313298	15003	21579	25516.8	20699.6	5311.76	0.0576116	0.366797	16208.9	23112.7	26559.5	21960.4	5270.65	0.0634828	0.389137	94889.6	74157.8	60689.5	76579	17228.1	85776.1	56083.7	104188	82016.1	24271.8	0.767526	1.071	34200.3	42443.9	59293.8	45312.7
HSP70A	3138.14	1422.36	4121.58	2894.03	1366.07	3507.79	2860.01	3534.84	3300.88	382.044	0.6454	1.14058	64532.6	24073.3	23648.4	37418.1	23482.8	0.0638359	12.9294	7085.37	8244.98	6056.81	7129.05	1094.74	0.0138048	2.46337	15716	17055.7	15618	16129.9	803.255	0.000132742	5.57351	1887.33	1530.5	12649.6	5355.81	6319.12	2970.32	3829.67	3878.26	3559.42	510.751	0.649286	0.66459	136566	194655	58862	130028
Hsp70B	122.89	205.19	174.62	167.567	41.6009	167.29	148.47	203.5	173.087	27.9692	0.858029	1.03294	89364.5	25049.2	19345	44586.2	38883.9	0.118993	266.081	162.69	219.01	178.98	186.893	28.9819	0.545183	1.11534	152.44	169.18	124.81	148.81	22.4066	0.529531	0.888064	198.77	133.63	363.08	231.827	118.243	294.69	305.23	335.04	311.653	20.9279	0.313699	1.34434	93250.5	147383	56965.6	99199.7
HSP90A	9872.93	5497.2	5196.57	6855.57	2617.43	10959	11782.7	18267	13669.5	4002.74	0.0691136	1.99393	213688	89645.4	99514.8	134283	68943.8	0.0329321	19.5874	29666.5	28148.2	24088.8	27301.1	2883.72	0.000811092	3.98233	11828.1	16621	12598.7	13682.6	2573.71	0.0322414	1.99584	6759.91	6270.43	22808.9	11946.4	9410.36	11832.2	16036.9	14422.8	14097.3	2121.19	0.719012	1.18005	404805	486897	210011	367238
Nv_catalase	34944.5	41198.2	41298.7	39147.1	3639.95	38036.3	38957.1	31049.3	36014.2	4324.32	0.391416	0.919972	28441	28904.4	28945.8	28763.7	280.262	0.00789373	0.73476	15004.9	14738.7	18835.4	16193	2292.24	0.000761773	0.413645	33958.1	24810.9	27353.3	28707.4	4721.53	0.0386657	0.733322	39124.2	36530.6	20637.9	32097.6	10008.8	40732.1	39692.7	42612	41012.2	1479.68	0.20168	1.27774	20183.5	21849.3	21249.5	21094.1
CuZnSod3	1146.94	1124.94	958.37	1076.75	103.109	773.75	762.75	716.72	751.073	30.255	0.00629936	0.697537	1331.46	1776.72	1858.75	1655.64	283.731	0.029341	1.53763	353	706.04	494.24	517.76	177.691	0.0092205	0.480854	2892.51	2569.64	1966.68	2476.28	469.923	0.00728956	2.29977	817.65	895.83	1766.39	1159.96	526.639	1153.47	1430.89	1332.09	1305.48	140.611	0.667815	1.12546	5901.28	3715.03	3636.55	4417.62
MnSod1	6816.48	5225.83	5073.06	5705.12	965.489	6719.65	6224.63	5153.54	6032.61	800.518	0.674525	1.0574	4200.76	3281.04	3492.11	3657.97	481.771	0.0303258	0.641173	3659.15	3307.19	3629.97	3532.1	195.326	0.0187637	0.619111	4370.66	3895.47	3842.8	4036.31	290.751	0.0456236	0.707489	9718.97	10096.5	8429.12	9414.87	874.303	8184.59	7577.08	8430.89	8064.19	439.455	0.075105	0.856538	3671.21	5337.15	4443.56	4483.97
HKG1	5050.88	4552.12	4001.12	4534.71	525.097	4584.54	4567.91	5544.19	4898.88	558.917	0.456994	1.08031	6844.19	9095.5	8328.05	8089.25	1144.5	0.00810606	1.78385	5750.64	5797.67	6000.75	5849.69	132.921	0.0136422	1.28998	6589.03	7565.57	8437.02	7530.54	924.493	0.00815798	1.66065	5881.58	6769.52	10725.6	7792.23	2578.87	5753.18	7765.29	7194.88	6904.45	1037.02	0.609582	0.886068	15293.3	13837.6	15334.5	14821.8
HKG2	3248.49	3454.35	2977.22	3226.69	239.311	3251.35	3533.25	4032.02	3605.54	395.324	0.228636	1.11741	2824.34	2842.08	2885.12	2850.51	31.2553	0.054112	0.883418	2926.01	2808.6	2307.44	2680.68	328.526	0.0805372	0.830785	1753.68	1818.69	2037.96	1870.11	148.952	0.00113196	0.579576	1299.48	1214.17	980.93	1164.86	164.9	1432.45	1230.69	1344.45	1335.86	101.154	0.20051	1.1468	1009.18	1092.24	972.52	1024.65
HKG3	2589.33	2779.19	2750.02	2706.18	102.241	2451.1	2466	2171.6	2362.9	165.838	0.0379572	0.87315	1998.49	1924.15	1943.59	1955.41	38.5538	0.000285553	0.722572	2867.9	2845.09	2516.61	2743.2	196.564	0.786656	1.01368	4939.23	4107.42	3922.46	4323.04	541.593	0.00707544	1.59747	3055.26	2662.26	3010.19	2909.24	215.072	2504.69	2623.68	2204.16	2444.18	216.207	0.0574997	0.840144	1630.75	1691.37	1889.54	1737.22
HKG4	6251.48	6736.8	7655.32	6881.2	712.973	6378	5735.21	5587.72	5900.31	420.213	0.109332	0.857454	6280.68	5784	5988.37	6017.68	249.634	0.118813	0.874511	7488.34	8377.53	8804.94	8223.6	671.661	0.0765099	1.19508	6784.95	6904	6754.45	6814.47	79.0236	0.879801	0.990302	8682.91	9379.5	6985.31	8349.24	1231.48	8610.51	7784.47	8649.25	8348.08	488.482	0.998859	0.999861	9617.75	8481.52	7965.49	8688.25
HKG5	1084.16	978.04	1148.21	1070.14	85.9474	1235.69	1261.47	1061.54	1186.23	108.754	0.22049	1.10849	1186.76	1000.88	1029.65	1072.43	100.052	0.977418	1.00214	796.84	741.92	938.5	825.753	101.429	0.0334116	0.771634	743.59	737.98	632.09	704.553	62.8177	0.0040082	0.658377	1420.15	1402.96	1301.59	1374.9	64.0675	1620.09	1475.24	1561.43	1552.25	72.8597	0.0339829	1.12899	1189.55	1328.07	1282.85	1266.82
Table S1B.
Gene expression under stress conditions (45‰) measured by nCounter (run #2).
Population		MA												NC
File Name		20191107_30102306550221-01_MA 15 1_01.RCC	20191107_30102306550221-01_MA 15 2_02.RCC	20191107_30102306550221-01_MA 15 3_03.RCC			20191107_30102306550221-01_MA 45 1_04.RCC	20191107_30102306550221-01_MA 45 2_05.RCC	20191107_30102306550221-01_MA 45 3_06.RCC					20191107_30102306550221-01_NC 15 1_07.RCC	20191107_30102306550221-01_NC 15 2_08.RCC	20191107_30102306550221-01_NC 15 3_09.RCC			20191107_30102306550221-01_NC 45 1_10.RCC	20191107_30102306550221-01_NC 45 2_11.RCC	20191107_30102306550221-01_NC 45 3_12.RCC
Description	% Samples above Threshold	MA_15_1	MA_15_2	MA_15_3	MA_15_Average	MA_15_Stdevs	MA_45_1	MA_45_2	MA_45_3	MA_45_Average	MA_45_Stdevs	MA_45_Ttest	MA_45_Ratio	NC_15_1	NC_15_2	NC_15_3	NC_15_Average	NC_15_Stdevs	NC_45_1	NC_45_2	NC_45_3	NC_45_Average	NC_45_Stdevs	NC_45Ttest	NC_45_Ratio
Nv1	100	15310.5	3392.56	13830.6	10844.5	6495.88	1674.18	1952.02	3193.28	2273.16	808.866	0.0859228	0.209613	49479.3	56911.6	44833.9	50408.3	6092.19	114078	20614.3	36341.5	57011.3	50042.9	0.831652	1.13099
NEP14	50	71.82	90.63	67.92	76.79	12.1434	81.18	112.93	124.86	106.323	22.577	0.116728	1.3846	20	20	20	20	0	20	20	20	20	0	#DIV/0!	1
NEP16	25	20	20	20	20	0	20	20	20	20	0	#DIV/0!	1	25.54	21.97	20	22.5033	2.80824	42.58	20	20	27.5267	13.0366	0.549713	1.22323
NEP3	100	263.05	361.3	277.9	300.75	52.9609	230.89	285.42	269.65	261.987	28.0611	0.325341	0.871111	358.3	290.9	236.52	295.24	61.0059	434.82	144.14	192.41	257.123	155.771	0.713245	0.870896
NEP3_Like	100	147.81	193.51	158.01	166.443	23.9888	134.95	167.53	175.34	159.273	21.4235	0.719062	0.956922	199.22	144.4	177.75	173.79	27.6237	298.05	118.66	173.34	196.683	91.945	0.700769	1.13173
NEP4	100	252.2	267	288.3	269.167	18.1473	224.56	268.05	318.8	270.47	47.1666	0.966512	1.00484	363.41	230.21	282.06	291.893	67.1422	416.76	249.62	294.68	320.353	86.4771	0.675856	1.0975
NEP6	100	399.17	236.38	366.61	334.053	86.14	287.82	393.38	536.64	405.947	124.885	0.457866	1.21522	298.46	263.69	366.53	309.56	52.3108	494.17	275.98	289.48	353.21	122.261	0.600075	1.14101
NEP8	25	20	20	20	20	0	20	28.54	35.86	28.1333	7.93782	0.15061	1.40667	20	20	20.57	20.19	0.32909	20	20	20	20	0	0.373901	0.990589
NR2	100	64.3	71.04	67.22	67.52	3.38	70.64	68.25	70.4	69.7633	1.31607	0.344396	1.03322	180.98	192.54	201.26	191.593	10.1731	207.73	109.87	126.54	148.047	52.355	0.230204	0.772713
Ncol3	100	1131.54	1172.09	1104.67	1136.1	33.9405	954.11	1320.37	1163.61	1146.03	183.762	0.931093	1.00874	3736.27	3976.32	3219.42	3644	386.794	3570.18	2102.39	2243.07	2638.55	809.879	0.124322	0.724079
Nematolysin_1b	100	7083.21	5156.2	7619.04	6619.48	1295.25	6991.92	8877.76	13991.2	9953.62	3621.54	0.207642	1.50369	4933.78	3691.7	3120.99	3915.49	926.884	2343.13	5063.49	5144.85	4183.82	1594.61	0.81347	1.06853
Nep8-like	100	43.42	31.84	42.27	39.1767	6.3797	42.17	67.01	58.45	55.8767	12.6184	0.110225	1.42627	40.87	32.44	41.13	38.1467	4.94383	58.06	41.31	65.87	55.08	12.5483	0.0953144	1.4439
NveSKT1	100	28393.8	22420.3	27090.8	25968.3	3140.97	31985.5	36024.8	41434.3	36481.5	4740.92	0.0328399	1.40485	5033.75	3834.01	4061.92	4309.89	637.152	4884.96	3459.45	3952.24	4098.88	723.981	0.723973	0.951041
NvHSP70A	100	454.29	406.62	480.95	447.287	37.6566	1471.76	1219.85	1218.07	1303.23	145.957	0.000599312	2.91363	507.17	558.78	467.89	511.28	45.5842	460.63	412.22	468.03	446.96	30.3124	0.111566	0.874198
Hsp70B	25	20	20	20	20	0	20	24.82	20	21.6067	2.78283	0.373901	1.08033	27.73	20	27.18	24.97	4.31292	20	20	20	20	0	0.116657	0.800961
NvHSP90A	100	961.19	1148.82	958.44	1022.82	109.131	1428.54	1208.69	1034.76	1224	197.336	0.197179	1.19669	1123.07	1124.88	949	1065.65	101.026	921.25	948.36	1107.67	992.427	100.72	0.424217	0.931288
Nv_catalase	100	1706.08	1595.85	1866.3	1722.74	135.993	1832.32	2155.53	2361.75	2116.53	266.861	0.0850454	1.22858	2046.19	2104.31	1936.94	2029.15	84.9767	1868.31	1644.47	1724.77	1745.85	113.399	0.0257541	0.860386
CuZnSod3	100	175.37	197.18	175.33	182.627	12.6036	298.36	351.19	300.2	316.583	29.9844	0.00204217	1.7335	165.65	165.33	194.65	175.21	16.8363	206.44	216.22	202.81	208.49	6.93606	0.0340008	1.18994
MnSod1	100	1103.98	1069.21	1037.45	1070.21	33.2763	942.52	1021.3	943.11	968.977	45.3143	0.0355631	0.905405	1069.07	1002.45	1065.06	1045.53	37.3593	988.35	944.85	937.79	956.997	27.3813	0.029641	0.915325
HKG1	100	562.85	551.14	503.82	539.27	31.2539	829.71	928.23	637.59	798.51	147.811	0.0410599	1.48072	634.14	545.17	676.5	618.603	67.0293	1016.73	1034.5	942.99	998.073	48.5239	0.00136053	1.61343
HKG2	100	198.75	180.04	237.01	205.267	29.0387	263.57	246.95	334.74	281.753	46.6342	0.0734354	1.37262	164.19	141.26	158.66	154.703	11.9661	172.9	137.99	136.94	149.277	20.4651	0.711992	0.964922
HKG3	100	235.49	215.56	223.15	224.733	10.0589	207.69	208.48	177.99	198.053	17.3798	0.0828248	0.881282	243	269.97	272.51	261.827	16.3538	203.86	216.22	213.21	211.097	6.44531	0.00749745	0.806246
HKG4	100	536.96	537.67	521.84	532.157	8.94155	370.05	385.94	395.84	383.943	13.0104	8.36879e-05	0.721486	464.84	471.93	415.74	450.837	30.6006	439.98	417.49	469.76	442.41	26.2196	0.735532	0.981309
HKG5	100	77.66	95.53	79	84.0633	9.953	65.36	59.57	73.06	65.9967	6.7675	0.0600522	0.785083	93.41	111.96	90.35	98.5733	11.6937	69.67	85.26	84.94	79.9567	8.90995	0.0933441	0.811139
[truncated: 116 more columns]

## Sheet: Table S2
Table S2
Transcripts that are differentially expressed in both MA and NC populations. Bold indicates downregulated transcripts under stressful conditions.
	NC TPM (RSEM)				MA TPM (RSEM)				NC DE (edgeR)				MA DE (edgeR)				NC TMM						MA TMM						Vienna Annotation
	Control (Ave)	Control (Stdev)	Stress (Ave)	Stress (Stdev)	Control (Aver)	Control (Stdev)	Stress (Ave)	Stress (Stdev)	logFC	logCPM	PValue	FDR	logFC	logCPM	PValue	FDR	NC-Ctr-1_RSEM	NC-Ctr-2_RSEM	NC-Ctr-3_RSEM	NC-stress-1_RSEM	NC-stress-2_RSEM	NC-stress-3_RSEM	MA-Ctr-1_RSEM	MA-Ctr2-2_RSEM	MA-ctr-3_RSEM	MA-stress-1_RSEM	MA-stress-2_RSEM	MA-stress-3_RSEM	JGIGene	JGIProtID	ENSEMBL_ID	TF	SignalP	Curated ID	BLAST Hit	Trinotate Hit	Emapper Name	Emapper Annotation	Emapper GO Terms
NVE1302	1216.49	264.506	5404.93	617.076	950.357	356.568	3294.03	514.346	-2.51163	11.5364	1.87861e-13	1.41578e-11	-2.26852	10.9133	9.28725e-10	2.04701e-08	960.031	955.789	1276.73	5380.18	7302.68	5626.07	423.178	1061.39	925.907	2997.23	3750.7	4798.09	fgenesh1_pg.scaffold_11000115	198703	NEMVEDRAFT_v1g198703		sigP:1^19^0.865^YES
NVE825	496.837	32.233	3292.04	640.414	897.97	115.143	3404.75	254.799	-3.05806	11.4831	3.23787e-17	4.27819e-15	-2.35468	11.675	3.28051e-14	1.561e-12	418.198	538.919	378.975	3099.08	4889.79	3183.64	710.253	991.142	642.269	3324.7	4642.92	3962.34	estExt_fgenesh1_pg.C_1040039	244012	NEMVEDRAFT_v1g244012		sigP:1^22^0.793^YES
NVE21133	129.683	15.8804	2461.01	188.061	160.86	33.2777	2110.82	275.555	-4.5811	11.14	3.41579e-36	3.47522e-33	-4.11935	11.0002	7.12531e-27	1.4658e-24	118.87	130.761	96.247	2664.57	2567.83	3080.03	178.794	166.807	83.129	1836.99	2968.32	2623.5	estExt_fgenesh1_pg.C_600042	242270	NEMVEDRAFT_v1g242270	*
NVE5399	165.72	32.6402	745.19	41.6019	129.633	37.0781	690.29	10.2374	-2.50746	10.7715	1.31072e-13	1.02186e-11	-2.84729	10.6668	4.50336e-17	3.08806e-15	164.916	163.737	111.757	820.492	805.63	888.956	164.515	81.733	91.315	739.895	836.901	829.697	estExt_fgenesh1_pg.C_160023	239520	NEMVEDRAFT_v1g239520				UDP-N-acetylglucosamine--peptide N-acetylglucosaminyltransferase 110 kDa subunit [Bos taurus]	OGT1_RATUDP-N-acetylglucosamine--peptide N-acetylglucosaminyltransferase 110 kDa subunit;		Tetratricopeptide repeat
NVE2343	62.8333	55.6849	1515.32	92.5586	108.87	135.33	1687.5	248.074	-4.75157	10.6391	5.42012e-11	2.66398e-09	-4.62662	10.8441	2.13087e-07	2.75888e-06	16.598	152.429	21.415	1643.86	1846.81	1625.81	14.801	9.946	217.497	1991.28	1655.25	2199.13	e_gw.121.89.1	113876	NEMVEDRAFT_v1g113876				Putative 1-aminocyclopropane-1-carboxylate deaminase [Crassostrea gigas]	DCYD1_ORYSJPutative D-cysteine desulfhydrase 1, mitochondrial;		Inherit from opiNOG: Pyridoxal-phosphate dependent enzyme
NVE24520	358.433	27.0062	1196.29	125.901	355.887	101.305	1720.86	166.215	-2.06016	10.3811	6.48462e-10	2.5671e-08	-2.74899	10.8449	2.96673e-19	2.57108e-17	258.752	376.528	328.519	1311.05	1528.01	1198.16	228.736	314.756	355.183	1927.03	1839.15	2213.86	estExt_fgenesh1_pg.C_830058	243257	NEMVEDRAFT_v1g243257				glutamine synthetase [Aiptasia pallida]	GLNA2_DROMEGlutamine synthetase 2 cytoplasmic;	GLUL	glutamine synthetase	GO:0000166,GO:0000287,GO:0001504,GO:0001505,GO:0001882,GO:0001883,GO:0002791,GO:0002793,GO:0003008,GO:0003674,GO:0003824,GO:0004356,GO:0005488,GO:0005524,GO:0005575,GO:0005622,GO:0005623,GO:0005737,GO:0005739,GO:0005783,GO:0005791,GO:0005829,GO:0006082,GO:0006461,GO:0006520,GO:0006536,GO:0006538,GO:0006541,GO:0006542,GO:0006807,GO:0006810,GO:0006836,GO:0006897,GO:0006909,GO:0006911,GO:0007154,GO:…
NVE877	43.2467	19.5327	1039.33	39.5585	56.5367	33.0468	1107.32	86.5769	-4.8278	10.1868	2.16488e-21	4.94955e-19	-4.83994	10.3327	2.30639e-28	5.46185e-26	24.181	76.268	23.303	1094.32	1151.84	1268.03	41.015	22.559	73.733	1040.09	1445.28	1397.84	fgenesh1_pm.scaffold_105000004	229791	NEMVEDRAFT_v1g229791				Solute carrier family 25 [Dicentrarchus labrax]	GHC1_HUMANMitochondrial glutamate carrier 1;	SLC25A18	solute carrier family 25 (mitochondrial carrier glutamate), member 22	GO:0003333,GO:0003674,GO:0005215,GO:0005310,GO:0005313,GO:0005342,GO:0005575,GO:0005622,GO:0005623,GO:0005634,GO:0005737,GO:0005739,GO:0005740,GO:0005743,GO:0006810,GO:0006811,GO:0006812,GO:0006820,GO:0006835,GO:0006844,GO:0006865,GO:0008028,GO:0008150,GO:0008324,GO:0008509,GO:0008514,GO:0009987,GO:0010876,GO:0015075,GO:0015101,GO:0015171,GO:0015172,GO:0015179,GO:0015199,GO:0015226,GO:0015227,GO:…
NVE10019	115.81	15.1404	1384.01	134.75	128.38	5.4109	1855.55	455.118	-3.89203	10.1296	8.46307e-25	2.54959e-22	-4.2905	10.5924	7.33571e-32	2.37141e-29	97.413	138.311	78.608	1460.52	1413.52	1805.74	121.452	126.899	87.628	1545.94	3085.7	1923.93	estExt_fgenesh1_pg.C_2300022	246637	NEMVEDRAFT_v1g246637				abhp [Aiptasia pallida]	B2LA1_BOVINBcl-2-related protein A1;		bcl2-like 1
NVE4209	38.6267	17.5568	843.133	162.321	30.5333	8.69052	1154.52	242.862	-4.84886	10.1088	8.52037e-25	2.54959e-22	-5.73469	10.6173	5.73829e-49	1.06242e-45	40.176	14.862	42.198	1085.63	755.788	984.608	19.744	26.82	30.52	859.578	1686.92	1538.06	estExt_GenewiseH_1.C_1440015	189485	NEMVEDRAFT_v1g189485				PREDICTED: heat shock cognate 71 kDa protein [Chrysemys picta bellii]	HSP7C_RATHeat shock cognate 71 kDa protein;	HSPA8	Heat shock 70kDa protein	GO:0000003,GO:0000079,GO:0000086,GO:0000166,GO:0000228,GO:0000278,GO:0000375,GO:0000377,GO:0000398,GO:0000723,GO:0000785,GO:0000790,GO:0000793,GO:0000794,GO:0000795,GO:0000902,GO:0000904,GO:0000974,GO:0001505,GO:0001558,GO:0001654,GO:0001673,GO:0001700,GO:0001882,GO:0001883,GO:0001910,GO:0001912,GO:0001914,GO:0001916,GO:0001932,GO:0001934,GO:0002064,GO:0002199,GO:0002682,GO:0002684,GO:0002697,GO:…
NVE22525	65.0433	22.9126	557.787	121.748	56.7267	11.2811	708.303	180.984	-3.47948	9.98296	9.17008e-19	1.42437e-16	-4.12577	10.3633	1.13932e-30	3.46318e-28	66.783	35.56	63.846	734.608	477.257	655.716	45.492	46.153	52.652	496.674	922.776	1086.71	estExt_GenewiseH_1.C_70400	178640	NEMVEDRAFT_v1g178640				Heat shock protein HSP 90-alpha [Harpegnathos saltator]	HS90A_RABITHeat shock protein HSP 90-alpha;	HSP90AB1	Heat shock protein 90kDa alpha (Cytosolic), class	GO:0000003,GO:0000086,GO:0000166,GO:0000226,GO:0000278,GO:0000578,GO:0000902,GO:0000904,GO:0001654,GO:0001745,GO:0001751,GO:0001752,GO:0001754,GO:0001764,GO:0001882,GO:0001883,GO:0001884,GO:0001890,GO:0001932,GO:0001934,GO:0001959,GO:0002119,GO:0002134,GO:0002135,GO:0002164,GO:0002376,GO:0002682,GO:0002684,GO:0002694,GO:0002696,GO:0003002,GO:0003006,GO:0003008,GO:0003009,GO:0003012,GO:0003674,GO:…
NVE3061	36.87	12.8342	1069.18	457.093	43.3767	1.33968	2118.79	57.2594	-5.2666	9.96963	4.64763e-26	1.65912e-23	-6.04685	10.9766	9.73861e-69	9.91682e-65	36.851	20.214	37.216	775.975	2004.91	875.533	38.622	41.92	32.216	2165.38	2710.6	2529.29	estExt_GenewiseH_1.C_130378	179675	NEMVEDRAFT_v1g179675				isocitrate lyase [Bacillus methanolicus]	ACEA_BACHDIsocitrate lyase {ECO:0000250|UniProtKB:P0A9G6};
NVE1705	314.073	17.0501	1641.02	123.701	238.823	107.429	1104.82	263.074	-2.70725	9.84118	1.04242e-15	1.12228e-13	-2.72578	9.32228	1.47014e-13	6.55161e-12	262.36	337.565	244.098	1824.02	1986.19	1725.11	194.861	118.158	277.198	1075.49	1032.79	1747.4	estExt_fgenesh1_pg.C_11480002	248675	NEMVEDRAFT_v1g248675				Tubulin alpha-3 chain [Chelonia mydas]	TBA3_RATTubulin alpha-3 chain;	TUBA3D	Tubulin is the major constituent of microtubules. It binds two moles of GTP, one at an exchangeable site on the beta chain and one at a non-exchangeable site on the alpha chain (By similarity)	GO:0000075,GO:0000166,GO:0000226,GO:0000235,GO:0000278,GO:0001882,GO:0001883,GO:0001966,GO:0002376,GO:0003674,GO:0005198,GO:0005200,GO:0005488,GO:0005525,GO:0005575,GO:0005622,GO:0005623,GO:0005737,GO:0005813,GO:0005815,GO:0005818,GO:0005819,GO:0005856,GO:0005874,GO:0005876,GO:0005881,GO:0006457,GO:0006458,GO:0006955,GO:0006959,GO:0006996,GO:0007010,GO:0007017,GO:0007049,GO:0007051,GO:0007052,GO:…
NVE15435	3.59667	1.51904	1090.65	351.4	3.25667	1.86244	1910.34	599.325	-8.62442	9.64567	5.62573e-55	3.81575e-51	-9.6443	10.5401	2.87954e-45	3.68522e-42	4.288	1.895	2.952	1496.78	712.619	1435.56	5.315	1.139	2.072	1123.51	2841.15	2835.05	estExt_fgenesh1_pm.C_370005	234533	NEMVEDRAFT_v1g234533				PREDICTED: heat shock 70 kDa protein 1-like [Camelus ferus]	HS71L_BOVINHeat shock 70 kDa protein 1-like;	HSP70BB	Heat shock protein	GO:0001666,GO:0003674,GO:0005488,GO:0005515,GO:0005575,GO:0005622,GO:0005623,GO:0005737,GO:0005739,GO:0005811,GO:0005856,GO:0005875,GO:0006457,GO:0006950,GO:0006996,GO:0007275,GO:0007399,GO:0007568,GO:0008150,GO:0008152,GO:0008340,GO:0009266,GO:0009408,GO:0009605,GO:0009628,GO:0009719,GO:0009987,GO:0009991,GO:0010033,GO:0010243,GO:0010259,GO:0014070,GO:0015630,GO:0016043,GO:0019538,GO:0022008,GO:…
NVE17939	95.8967	19.3173	827.397	138.601	117.803	12.2356	798.143	80.1252	-3.45784	9.3979	3.79028e-22	9.40545e-20	-3.21585	9.43295	4.76434e-26	8.90189e-24	77.809	76.107	97.794	973.846	1067.68	742.008	96.942	109.56	96.951	734.678	1102.87	965.479	estExt_fgenesh1_kg.C_4530001	237612	NEMVEDRAFT_v1g237612				TIP47 protein isoform 2 [Mus musculus]	LSD2_DROMELipid storage droplets surface-binding protein 2;		Perilipin family
NVE5418	118.353	54.0314	806.883	200.468	99.62	35.6868	808.553	75.2347	-3.14659	9.36935	9.91646e-15	9.47324e-13	-3.52435	9.41274	3.21568e-27	6.89373e-25	150.399	69.355	81.893	1118.62	875.982	698.839	72.944	67.013	108.586	766.001	980.934	1085.18	estExt_fgenesh1_pg.C_160036	239529	NEMVEDRAFT_v1g239529				sequestosome-1 [Ovis aries]	SQSTM_HUMANSequestosome-1;	SQSTM1	Sequestosome 1	GO:0000323,GO:0000407,GO:0000932,GO:0000988,GO:0000989,GO:0001932,GO:0001934,GO:0003674,GO:0003712,GO:0003824,GO:0004672,GO:0004674,GO:0005080,GO:0005102,GO:0005488,GO:0005515,GO:0005575,GO:0005622,GO:0005623,GO:0005634,GO:0005654,GO:0005737,GO:0005764,GO:0005768,GO:0005770,GO:0005773,GO:0005776,GO:0005783,GO:0005829,GO:0006355,GO:0006357,GO:0006461,GO:0006464,GO:0006468,GO:0006508,GO:0006511,GO:…
NVE13658	191.72	59.0096	711.877	141.509	185.177	54.8524	848.123	155.135	-2.25743	9.35188	1.09614e-10	5.10395e-09	-2.67205	9.61977	3.3997e-14	1.61395e-12	205.992	127.843	160.692	948.137	715.54	717.934	101.997	197.357	172.423	673.374	1245.98	1075.88	fgenesh1_pg.scaffold_312000005	217764	NEMVEDRAFT_v1g217764				Ubc protein [Rattus norvegicus]	UBIQP_CRIGRPolyubiquitin;		Ubiquitin exists either covalently attached to another protein, or free (unanchored). When covalently bound, it is conjugated to target proteins via an isopeptide bond either as a monomer (monoubiquitin), a polymer linked via different Lys residues of the ubiquitin (polyubiquitin chains) or a linear polymer linked via the initiator Met of the ubiquitin (linear polyubiquitin chains). Polyubiquitin…	GO:0005575,GO:0005622,GO:0005623,GO:0005856,GO:0005875,GO:0006810,GO:0006897,GO:0006909,GO:0008150,GO:0009987,GO:0015630,GO:0016192,GO:0032991,GO:0043226,GO:0043228,GO:0043229,GO:0043232,GO:0043234,GO:0044422,GO:0044424,GO:0044430,GO:0044446,GO:0044464,GO:0044699,GO:0044765,GO:0051179,GO:0051234
NVE1907	93.93	2.05801	666.697	21.0668	102.69	19.3422	929.343	181.155	-3.153	9.09735	2.72488e-20	5.18186e-18	-3.64576	9.59813	2.50531e-26	4.95371e-24	73.458	98.475	80.238	719.076	748.087	784.802	71.333	102.992	89.048	729.292	1397.22	1157.77	gw.118.73.1	38751	NEMVEDRAFT_v1g38751				MGC85389 protein [Xenopus laevis]	TOB1_HUMANProtein Tob1;	TOB1	transducer of ERBB2	GO:0000003,GO:0000988,GO:0000989,GO:0001708,GO:0002064,GO:0003002,GO:0003006,GO:0003674,GO:0003712,GO:0003714,GO:0005070,GO:0005488,GO:0005515,GO:0005575,GO:0005622,GO:0005623,GO:0005634,GO:0005737,GO:0006355,GO:0006357,GO:0006605,GO:0006606,GO:0006810,GO:0006886,GO:0006897,GO:0006898,GO:0006913,GO:0007154,GO:0007165,GO:0007166,GO:0007167,GO:0007178,GO:0007184,GO:0007275,GO:0007276,GO:0007281,GO:…
NVE21409	156.293	37.3445	982.353	174.943	156.28	46.3402	796.897	36.6737	-3.00985	9.05437	1.14743e-17	1.59917e-15	-2.82441	8.83349	1.08157e-19	1.01978e-17	141.987	111.463	152.974	1221.13	1193.3	882.368	93.572	146.478	155.015	895.801	962.088	914.615	e_gw.62.163.1	101975	NEMVEDRAFT_v1g101975				syndecan binding protein (syntenin) [Xenopus laevis]	SDCB1_HUMANSyntenin-1;	SDCBP	syndecan binding protein (syntenin)	GO:0000902,GO:0000904,GO:0001666,GO:0001702,GO:0002009,GO:0002011,GO:0003008,GO:0003674,GO:0005102,GO:0005126,GO:0005137,GO:0005488,GO:0005515,GO:0005543,GO:0005575,GO:0005576,GO:0005622,GO:0005623,GO:0005634,GO:0005737,GO:0005783,GO:0005789,GO:0005829,GO:0005856,GO:0005886,GO:0005887,GO:0005895,GO:0005912,GO:0005924,GO:0005925,GO:0006605,GO:0006612,GO:0006810,GO:0006886,GO:0006928,GO:0006929,GO:…
NVE6833	48.2533	10.3061	344.22	84.1187	55.84	7.63272	206.813	35.31	-3.17574	9.05003	3.73471e-19	6.28049e-17	-2.34093	8.48812	1.37843e-15	7.93025e-14	48.174	39.254	38.88	480.888	320.824	347.106	48.387	46.542	48.175	233.948	195.67	287.897							von Willebrand factor A domain containing 5A [Salmo salar]	VWA5A_RATvon Willebrand factor A domain-containing protein 5A;	VWA5A	von Willebrand factor A domain containing 5A	GO:0005575,GO:0005622,GO:0005623,GO:0005634,GO:0007275,GO:0007507,GO:0008150,GO:0009888,GO:0009987,GO:0014706,GO:0030154,GO:0032501,GO:0032502,GO:0035051,GO:0042692,GO:0042693,GO:0043226,GO:0043227,GO:0043229,GO:0043231,GO:0044424,GO:0044464,GO:0044699,GO:0044707,GO:0044763,GO:0044767,GO:0045165,GO:0048513,GO:0048731,GO:0048738,GO:0048856,GO:0048869,GO:0051146,GO:0055007,GO:0060537,GO:0060911,GO:…
NVE1551	28.66	2.8986	209.96	30.1337	37.4933	5.86375	240.323	8.09601	-3.19377	9.04278	2.25971e-20	4.42122e-18	-3.14118	9.30438	2.56763e-27	5.68394e-25	25.543	29.637	21.473	262.557	218.99	223.058	32.311	30.484	33.07	252.461	285.962	299.889	gw.112.103.1	42384	NEMVEDRAFT_v1g42384					TNAP3_MACFATumor necrosis factor alpha-induced protein 3;	TNFAIP3	Tumor necrosis factor, alpha-induced protein 3	GO:0000079,GO:0000209,GO:0000323,GO:0001775,GO:0001776,GO:0001782,GO:0001817,GO:0001818,GO:0001922,GO:0001932,GO:0001933,GO:0002218,GO:0002221,GO:0002237,GO:0002252,GO:0002253,GO:0002260,GO:0002263,GO:0002285,GO:0002312,GO:0002313,GO:0002315,GO:0002335,GO:0002366,GO:0002376,GO:0002507,GO:0002520,GO:0002521,GO:0002631,GO:0002632,GO:0002634,GO:0002637,GO:0002676,GO:0002677,GO:0002682,GO:0002683,GO:…
NVE13315	152.987	36.963	691.177	92.2625	162.15	18.8096	749.77	114.671	-2.53389	8.96698	8.02656e-14	6.55921e-12	-2.63005	9.14111	4.41117e-15	2.38931e-13	134.412	109.147	154.562	854.123	726.759	739.93	163.928	165.886	98.204	648.303	1106.69	886.062				*		ATF4	activating transcription factor 4-like protein [Anthopleura elegantissima]	ATF4_DANRECyclic AMP-dependent transcription factor ATF-4;	ATF4	Activating transcription factor 4 (Tax-responsive enhancer element B67)	GO:0000975,GO:0000976,GO:0000977,GO:0000980,GO:0000988,GO:0000989,GO:0001012,GO:0001067,GO:0001071,GO:0001076,GO:0001085,GO:0001102,GO:0001104,GO:0001105,GO:0001158,GO:0001190,GO:0001932,GO:0001934,GO:0002165,GO:0003674,GO:0003676,GO:0003677,GO:0003700,GO:0003712,GO:0003713,GO:0005488,GO:0005515,GO:0005575,GO:0005622,GO:0005623,GO:0005634,GO:0005654,GO:0005667,GO:0005737,GO:0005886,GO:0005975,GO:…
NVE24544	36.13	4.80108	925.71	52.1446	43.9333	12.7555	1289.96	290.797	-5.00766	8.90511	7.40618e-39	9.41881e-36	-5.30892	9.43877	2.0641e-35	1.10625e-32	32.891	38.867	25.174	978.847	999.669	1151.07	27.321	57.342	30.448	1034.03	2077.07	1449.35	estExt_fgenesh1_pg.C_830095	243274	NEMVEDRAFT_v1g243274				NADPH-dependent FMN reductase [Methylobacterium extorquens]
NVE16502	81.9233	0.910763	522.43	70.4001	70.1233	17.1471	536.673	122.817	-2.98832	8.84569	2.38293e-18	3.51362e-16	-3.34454	8.92008	7.9904e-18	5.89611e-16	64.968	87.005	68.162	643.683	530.114	580.745	59.027	88.889	38.612	466.788	878.7	547.492	estExt_fgenesh1_pg.C_40231	238273	NEMVEDRAFT_v1g238273
NVE10144	31.1733	6.04111	343.847	94.0226	12.36	3.09394	215.123	31.2597	-3.81949	8.81748	9.29268e-23	2.4242e-20	-4.56674	8.16254	3.30481e-34	1.52967e-31	30.457	26.04	25.299	359.606	535.186	267.378	7.615	14.777	9.657	181.758	281.867	293.505					sigP:1^21^0.719^YES		lectin 1B [Arenicola marina]	USOM7_ACRMIUncharacterized skeletal organic matrix protein 7 {ECO:0000303|PubMed:23765379};
NVE10577	9.85333	1.48749	780.783	93.0316	17.1767	9.13295	631.247	26.4653	-6.5985	8.74894	1.13355e-50	4.61309e-47	-5.7336	8.51401	1.35492e-41	1.31401e-38	7.168	12.837	7.052	922.406	772.009	933.018	13.088	7.479	21.436	627.182	801.746	779.49	estExt_fgenesh1_pm.C_2430006	235823	NEMVEDRAFT_v1g235823				Hypothetical protein CBG16221 [Caenorhabditis briggsae]	P5CR_ACTCHPyrroline-5-carboxylate reductase;		pyrroline-5-carboxylate reductase
NVE9633	33.0767	1.78739	283.94	29.6119	43.6633	7.33639	404.447	26.1213	-3.4141	8.64931	3.99523e-21	8.55736e-19	-3.67857	9.19408	7.53834e-34	3.13318e-31	25.19	38.307	26.172	301.813	369.988	287.613	38.231	34.413	38.873	397.415	543.526	475.607	e_gw.223.71.1	125727	NEMVEDRAFT_v1g125727				PP2C-like domain-containing protein [Cerapachys biroi]	Y9801_DROMEPP2C-like domain-containing protein CG9801;		PP2Cc
NVE14737	67.9867	1.08029	270.62	16.9838	81.62	12.0709	267.42	47.0482	-2.3155	8.63809	5.46732e-12	3.18765e-10	-2.1658	8.7076	7.04875e-12	2.30425e-10	53.762	74.093	55.272	287.102	289.364	338.322	87	61.736	62.555	228.478	408.205	306.119	e_gw.346.37.1	134833	NEMVEDRAFT_v1g134833	*		zinc finger protein c3h1 type-like 1		TISB_RATZinc finger protein 36, C3H1 type-like 1;
NVE2671	4.79667	1.35539	347.06	55.3672	6.50333	1.02844	509.667	76.7921	-6.54106	8.60668	2.19972e-51	1.119e-47	-6.71793	9.21897	1.72345e-62	8.77495e-59	3.748	3.382	5.372	383.985	316.594	470.825	7.401	5.609	4.093	437.482	634.092	720.16	estExt_fgenesh1_pg.C_1270003	244570	NEMVEDRAFT_v1g244570
NVE14855	64.9133	8.55971	526.787	178.922	110.85	52.2567	658.653	25.0673	-3.35786	8.60249	7.49571e-17	9.47347e-15	-3.08446	9.00755	1.34541e-18	1.08735e-16	59.772	60.114	52.011	605.29	833.093	334.998	56.067	84.969	132.419	730.327	808.787	754.214	estExt_fgenesh1_pg.C_350026	240820	NEMVEDRAFT_v1g240820		sigP:1^21^0.889^YES		Neurogenic locus notch-like protein 1 [Crassostrea gigas]	NOTC1_XENLANeurogenic locus notch homolog protein 1;
NVE10575	27.4233	7.25491	303.353	29.6348	34.4033	10.6224	322.62	21.8967	-3.83537	8.46251	1.41397e-26	5.23118e-24	-3.70528	8.61931	4.16852e-28	9.53888e-26	25.723	18.491	26.804	358.732	325.966	335.949	19.325	33.957	33.809	336.998	434.351	355.991	e_gw.243.87.1	127893	NEMVEDRAFT_v1g127893	*				NF2L2_BOVINNuclear factor erythroid 2-related factor 2;	NFE2L1	(Nuclear factor (Erythroid-derived 2)-like	GO:0000003,GO:0000226,GO:0000578,GO:0000988,GO:0000989,GO:0001071,GO:0001076,GO:0001190,GO:0002262,GO:0002376,GO:0002520,GO:0003002,GO:0003006,GO:0003674,GO:0003700,GO:0003712,GO:0005488,GO:0005515,GO:0005575,GO:0005622,GO:0005623,GO:0005634,GO:0005737,GO:0005783,GO:0005789,GO:0006139,GO:0006351,GO:0006355,GO:0006357,GO:0006366,GO:0006403,GO:0006725,GO:0006778,GO:0006779,GO:0006783,GO:0006807,GO:…
NVE16598	24.77	3.64011	192.893	21.369	26.7933	7.75243	264.987	60.7451	-3.30041	8.45965	1.7161e-22	4.42016e-20	-3.77834	8.93699	4.30689e-26	8.12167e-24	23.187	22.476	19.802	231.898	205.971	210.645	15.946	25.758	26.159	307.767	399.122	216.395	e_gw.40.81.1,e_gw.40.179.1	9570695567	NEMVEDRAFT_v1g95706,NEMVEDRAFT_v1g95567				Melanoma Differentiation-Associated protein 5 [Chiloscyllium griseum]	IFIH1_HUMANInterferon-induced helicase C domain-containing protein 1;	IFIH1	box polypeptide 58	GO:0001817,GO:0001818,GO:0001819,GO:0001932,GO:0001934,GO:0002218,GO:0002221,GO:0002252,GO:0002253,GO:0002376,GO:0002682,GO:0002683,GO:0002684,GO:0002697,GO:0002753,GO:0002757,GO:0002758,GO:0002764,GO:0002831,GO:0003674,GO:0003676,GO:0003723,GO:0003725,GO:0003727,GO:0005488,GO:0005515,GO:0005575,GO:0005622,GO:0005623,GO:0005634,GO:0005737,GO:0005829,GO:0006464,GO:0006950,GO:0006952,GO:0006955,GO:…
NVE14422	81.1933	11.2679	315.163	58.3267	152.42	13.5199	465.62	98.7816	-2.26943	8.44222	7.75613e-11	3.72221e-09	-2.05637	9.11358	6.04256e-11	1.67889e-09	73.654	89.17	55.438	394.412	383.182	279.756	124.086	153.71	117.358	452.045	743.589	439.868	fgenesh1_pg.scaffold_335000012	218210	NEMVEDRAFT_v1g218210				ATP binding protein [Zea mays]
NVE16538	41.2933	3.90661	480.503	49.0158	51.6	7.93771	474.797	67.4089	-3.88375	8.43726	3.06923e-28	1.24905e-25	-3.65295	8.47818	5.87374e-33	2.17499e-30	34.918	38.565	36.135	504.831	488.593	631.606	40.158	46.922	45.074	584.433	596.66	464.87	gw.4.438.1	60304	NEMVEDRAFT_v1g60304		sigP:1^23^0.816^YES		AGAP009446-PA-like protein [Anopheles sinensis]	SL9A8_CHICKSodium/hydrogen exchanger 8;	SLC9A8	solute carrier family 9, subfamily A (NHE8, cation proton antiporter 8), member 8	GO:0000139,GO:0003674,GO:0005215,GO:0005451,GO:0005575,GO:0005622,GO:0005623,GO:0005737,GO:0005794,GO:0006810,GO:0006811,GO:0006812,GO:0006813,GO:0006814,GO:0006818,GO:0006873,GO:0006885,GO:0008150,GO:0008324,GO:0009987,GO:0012505,GO:0015075,GO:0015077,GO:0015078,GO:0015079,GO:0015081,GO:0015291,GO:0015297,GO:0015298,GO:0015299,GO:0015385,GO:0015386,GO:0015491,GO:0015672,GO:0015992,GO:0016020,GO:…
NVE19917	52.8633	11.5926	234.907	9.88647	42.8167	1.49221	229.077	30.4524	-2.51588	8.4207	2.48055e-14	2.20411e-12	-2.85852	8.39821	3.9663e-20	3.9792e-18	49.622	39.545	48.618	258.71	265.326	268.729	41.713	39.12	30.731	213.028	336.027	255.817	estExt_gwp.C_540016	164837	NEMVEDRAFT_v1g164837				PREDICTED: tribbles homolog 2 [Chelonia mydas]	TRIB2_HUMANTribbles homolog 2;	TRIB2	tribbles homolog	GO:0000003,GO:0000165,GO:0001703,GO:0001817,GO:0001932,GO:0001933,GO:0002237,GO:0002831,GO:0002832,GO:0003674,GO:0003824,GO:0004672,GO:0004674,GO:0004857,GO:0004860,GO:0005488,GO:0005515,GO:0005575,GO:0005622,GO:0005623,GO:0005634,GO:0005737,GO:0005856,GO:0006355,GO:0006464,GO:0006468,GO:0006469,GO:0006793,GO:0006796,GO:0006810,GO:0006897,GO:0006898,GO:0006950,GO:0007088,GO:0007154,GO:0007165,GO:…
NVE6915	24.3033	3.33681	194.593	23.9408	29.12	8.18813	194.413	7.58479	-3.34258	8.41571	6.50329e-23	1.74117e-20	-3.22264	8.48449	7.76198e-26	1.35371e-23	22.037	21.56	20.567	233.728	194.308	226.288	25.72	18.905	28.84	200.514	232.965	245.235	e_gw.18.62.1	88486	NEMVEDRAFT_v1g88486					TTBK1_HUMANTau-tubulin kinase 1;	TTBK2	Tau tubulin kinase	GO:0000902,GO:0002119,GO:0002164,GO:0003674,GO:0003824,GO:0004672,GO:0004674,GO:0005575,GO:0005622,GO:0005623,GO:0005634,GO:0005737,GO:0005813,GO:0005814,GO:0005815,GO:0005819,GO:0005829,GO:0005856,GO:0005929,GO:0005932,GO:0006464,GO:0006468,GO:0006793,GO:0006796,GO:0006996,GO:0007154,GO:0007165,GO:0007166,GO:0007224,GO:0007275,GO:0008150,GO:0008152,GO:0009653,GO:0009791,GO:0009987,GO:0010927,GO:…
NVE24795	45.3267	10.5362	240.203	24.5719	43.6633	7.4812	292.097	29.7481	-2.69724	8.39058	1.16663e-11	6.57577e-10	-3.20685	8.6593	6.84002e-26	1.23278e-23	31.443	64.627	29.765	213.601	301.694	301.799	41.648	32.278	37.844	285.568	413.488	324.891	estExt_GenewiseH_1.C_860011	186547	NEMVEDRAFT_v1g186547				delta-1-pyrroline-5-carboxylate dehydrogenase, mitochondrial [Gallus gallus]	AL4A1_BOVINDelta-1-pyrroline-5-carboxylate dehydrogenase, mitochondrial;	ALDH4A1	Aldehyde dehydrogenase 4 family, member A1	GO:0000003,GO:0003008,GO:0003674,GO:0003824,GO:0003842,GO:0004029,GO:0004871,GO:0004872,GO:0004888,GO:0004930,GO:0005575,GO:0005622,GO:0005623,GO:0005737,GO:0005739,GO:0005759,GO:0005886,GO:0006082,GO:0006520,GO:0006560,GO:0006562,GO:0006575,GO:0006807,GO:0006810,GO:0006897,GO:0006898,GO:0006996,GO:0007005,GO:0007154,GO:0007165,GO:0007166,GO:0007186,GO:0007600,GO:0007606,GO:0008150,GO:0008152,GO:…
NVE24199	374.38	72.8459	63.8167	9.80579	461.783	176.471	87.6067	4.11777	2.17697	8.25208	3.22956e-10	1.36753e-08	2.01448	8.61658	3.92505e-07	4.71887e-06	355.132	299.226	325.575	51.929	82.529	83.239	638.873	421.269	184.847	86.523	113.308	106.798	estExt_GenewiseH_1.C_800243	186200	NEMVEDRAFT_v1g186200				tubulin, alpha 1c [Xenopus (Silurana) tropicalis]	TBA_XENLATubulin alpha chain;	TUBA3D	Tubulin is the major constituent of microtubules. It binds two moles of GTP, one at an exchangeable site on the beta chain and one at a non-exchangeable site on the alpha chain (By similarity)	GO:0000075,GO:0000166,GO:0000226,GO:0000235,GO:0000278,GO:0001882,GO:0001883,GO:0001966,GO:0002376,GO:0003674,GO:0005198,GO:0005200,GO:0005488,GO:0005525,GO:0005575,GO:0005622,GO:0005623,GO:0005737,GO:0005813,GO:0005815,GO:0005818,GO:0005819,GO:0005856,GO:0005874,GO:0005876,GO:0005881,GO:0006457,GO:0006458,GO:0006955,GO:0006959,GO:0006996,GO:0007010,GO:0007017,GO:0007049,GO:0007051,GO:0007052,GO:…
NVE1252	57.7167	8.69644	236.1	43.2734	53.1667	27.7938	365.247	26.2523	-2.35485	8.24245	3.56637e-10	1.49318e-08	-3.29792	8.79634	3.10147e-15	1.71643e-13	48.925	70.13	37.848	195.647	342.444	266.674	18.534	49.019	63.707	346.704	470.904	462.586					sigP:1^20^0.918^YES		Pema-SRCR protein precursor [Petromyzon marinus]	MSRE_HUMANMacrophage scavenger receptor types I and II;	MARCO	macrophage receptor with collagenous structure	GO:0002218,GO:0002221,GO:0002253,GO:0002376,GO:0002682,GO:0002684,GO:0002757,GO:0002758,GO:0002764,GO:0003674,GO:0004871,GO:0004872,GO:0004888,GO:0005575,GO:0005623,GO:0005886,GO:0005887,GO:0006810,GO:0006897,GO:0006909,GO:0007154,GO:0007165,GO:0007166,GO:0008150,GO:0008329,GO:0009987,GO:0016020,GO:0016021,GO:0016192,GO:0023052,GO:0031224,GO:0031226,GO:0031347,GO:0031349,GO:0038023,GO:0038187,GO:…
NVE4355	64.5633	17.0258	230.83	41.6565	66.14	23.4165	269.45	27.6376	-2.17651	8.23927	7.87553e-09	2.49235e-07	-2.52227	8.44908	2.81091e-15	1.55986e-13	37.242	62.742	73.052	201.25	337.711	246.534	39.069	55.634	70.871	259.42	314.917	368.51	estExt_gwp.C_1460025,gw.146.1.1	170371957	NEMVEDRAFT_v1g170371,NEMVEDRAFT_v1g957		sigP:1^18^0.821^YES		putative cell adhesion protein Sym32 [Anthopleura elegantissima]	BGH3_MOUSETransforming growth factor-beta-induced protein ig-h3;		Fasciclin domain
NVE22318	49.68	7.20223	205.337	28.2058	48.6767	19.5498	313.9	25.5033	-2.39972	8.18154	7.97401e-13	5.4448e-11	-3.18882	8.74594	1.1991e-19	1.12165e-17	41.882	42.636	46.514	206.802	283.556	204.867	24.175	44.008	53.384	310.206	432.94	356.409	e_gw.69.33.1	103590	NEMVEDRAFT_v1g103590					PCKGM_MOUSEPhosphoenolpyruvate carboxykinase [GTP], mitochondrial;	PCK1	phosphoenolpyruvate carboxykinase	GO:0000166,GO:0000287,GO:0001882,GO:0001883,GO:0003674,GO:0003824,GO:0004611,GO:0004613,GO:0005488,GO:0005525,GO:0005575,GO:0005622,GO:0005623,GO:0005737,GO:0005739,GO:0005759,GO:0005829,GO:0005975,GO:0005996,GO:0006006,GO:0006066,GO:0006071,GO:0006082,GO:0006090,GO:0006094,GO:0006107,GO:0006114,GO:0006464,GO:0006473,GO:0006475,GO:0006629,GO:0006638,GO:0006639,GO:0006641,GO:0008150,GO:0008152,GO:…
NVE11600	42.6367	3.57663	256.077	5.38403	49.41	4.5997	318.537	5.23064	-2.91256	8.17912	1.35149e-17	1.83334e-15	-3.12703	8.52077	1.70715e-25	2.87338e-23	36.764	45.996	31.786	269.585	304.346	291.817	39.944	50.186	37.989	336.544	401.993	373.125	estExt_fgenesh1_pg.C_2670006	247070	NEMVEDRAFT_v1g247070	*			novel zinc finger protein [Xenopus (Silurana) tropicalis]	ZN395_XENLAZinc finger protein 395;		Inherit from NOG: SLC2A4 regulator
NVE18470	18.73	2.98248	303.553	96.9469	15.9567	4.35915	457.037	90.8922	-4.31846	8.13524	6.39077e-25	2.0006e-22	-5.28912	8.76925	5.67061e-40	4.81198e-37	17.021	21.291	12.2	434.791	211.674	365.59	9.225	19	12.996	441.654	720.87	442.798	estExt_fgenesh1_pg.C_480007	241602	NEMVEDRAFT_v1g241602				2'-5' oligoadenylate synthetase [Mus musculus]	OAS1_HUMAN2'-5'-oligoadenylate synthase 1;		2'-5'-oligoadenylate
NVE18246	77.6233	7.25855	352.297	4.13074	117.493	6.47138	506.333	26.3808	-2.52491	8.11559	1.08524e-14	1.03189e-12	-2.54671	8.68283	8.00731e-19	6.6562e-17	63.598	72.682	69.95	361.737	410.294	420.245	111.324	103.191	89.946	540.289	583.692	640.504	gw.47.107.1	29595	NEMVEDRAFT_v1g29595	*				ETS1B_XENLAProtein c-ets-1-B;		Inherit from KOG: ets variant
NVE16313	34.8133	0.890293	147.887	11.1387	34.0067	9.88384	163.99	6.08292	-2.40811	8.03686	3.45928e-13	2.51391e-11	-2.75572	8.189	1.05216e-20	1.12781e-18	28.156	37.305	28.126	166.527	155.673	176.471	26.893	24.011	34.65	174.936	192.848	203.828	e_gw.4.463.1	81131	NEMVEDRAFT_v1g81131					HIPK1_HUMANHomeodomain-interacting protein kinase 1;	HIPK3	Homeodomain interacting protein kinase	GO:0000122,GO:0000166,GO:0000988,GO:0000989,GO:0001085,GO:0001102,GO:0001654,GO:0001666,GO:0001882,GO:0001883,GO:0001932,GO:0001933,GO:0001959,GO:0002088,GO:0002089,GO:0002165,GO:0002262,GO:0002376,GO:0002520,GO:0003002,GO:0003407,GO:0003674,GO:0003712,GO:0003714,GO:0003824,GO:0004672,GO:0004674,GO:0005488,GO:0005515,GO:0005524,GO:0005575,GO:0005622,GO:0005623,GO:0005634,GO:0005635,GO:0005654,GO:…
NVE15959	12.3367	0.803714	152.577	1.85635	14.0133	4.55891	199.79	24.6024	-3.96114	8.02575	1.61042e-29	8.62335e-27	-4.32361	8.44356	9.80468e-38	6.24007e-35	9.571	12.288	11.119	161.058	175.739	179.008	11.98	8.627	14.547	225.912	272.549	197.515	estExt_fgenesh1_pm.C_3840001	236066	NEMVEDRAFT_v1g236066				uncharacterized protein LOC100127682 [Xenopus (Silurana) tropicalis]	SC6A1_RATSodium- and chloride-dependent GABA transporter 1;	SLC6A7	Solute carrier family 6	GO:0001504,GO:0001505,GO:0003008,GO:0003333,GO:0003674,GO:0005215,GO:0005277,GO:0005283,GO:0005294,GO:0005326,GO:0005328,GO:0005342,GO:0005343,GO:0005416,GO:0005488,GO:0005515,GO:0005575,GO:0005623,GO:0005886,GO:0005887,GO:0006810,GO:0006811,GO:0006812,GO:0006814,GO:0006820,GO:0006836,GO:0006865,GO:0007154,GO:0007267,GO:0007268,GO:0007274,GO:0008150,GO:0008324,GO:0008509,GO:0008514,GO:0009987,GO:…
NVE16797	355.24	44.6684	2263.27	572.194	519.96	108.54	2571.69	422.67	-2.9802	8.00245	1.40703e-15	1.49116e-13	-2.75248	8.28175	4.80571e-17	3.26244e-15	315.777	394.567	246.019	2997.31	1756.24	2823.07	341.438	574.41	425.859	2685.41	3839.84	2473.92
NVE8423	21.1367	2.81267	154.87	5.41225	17.6	7.17808	196.773	15.7558	-3.2116	7.99084	3.31279e-21	7.32703e-19	-3.984	8.32306	2.78693e-32	9.3047e-30	15.917	19.557	20.716	167.067	182.598	173.406	10.789	12.831	20.06	231.129	226.666	225.123	fgenesh1_pg.scaffold_200000015	214433	NEMVEDRAFT_v1g214433				SET and MYND domain-containing protein (SMYD), putative [Ixodes scapularis]	SMYD4_MOUSESET and MYND domain-containing protein 4;	SMYD4	SET and MYND domain containing 4
NVE13396	17.8767	1.33157	70.03	1.85307	20.66	1.64258	65.8467	10.8361	-2.28833	7.98556	1.37009e-11	7.59633e-10	-2.11745	7.98618	7.45213e-12	2.41288e-10	14.618	20.408	13.306	73.054	79.058	84.754	21.01	17.615	15.104	57.397	99.45	75.113
NVE12247	50.2733	13.8197	317.147	70.8503	43.36	13.1974	356.963	46.1302	-3.01573	7.94891	3.74183e-17	4.91218e-15	-3.52323	8.14255	2.87496e-26	5.57632e-24	51.312	34.559	44.211	429.375	344.115	286.509	25.906	40.012	43.531	371.436	514.633	362.615							nuclear factor kappa-B [Saccoglossus kowalevskii]	NFKB1_CHICKNuclear factor NF-kappa-B p105 subunit;
NVE16405	62.3933	9.63326	226.397	15.7995	55.5567	11.4525	194.173	10.2638	-2.20475	7.94435	7.55294e-12	4.34996e-10	-2.26821	7.76433	1.70031e-15	9.61901e-14	58.707	55.624	50.323	258.149	247.352	257.443	39.711	50.794	51.065	212.933	222.311	240.607						Nvnos2/Nanos2	Nanos2 [Clytia hemisphaerica]	NANO1_DANRENanos homolog 1;	NANOS1	nanos homolog 1 (Drosophila)	GO:0000003,GO:0001667,GO:0003006,GO:0003674,GO:0005575,GO:0005622,GO:0005623,GO:0005737,GO:0006417,GO:0006928,GO:0007276,GO:0007281,GO:0008150,GO:0008354,GO:0009889,GO:0009890,GO:0009892,GO:0009987,GO:0010468,GO:0010556,GO:0010558,GO:0010605,GO:0010608,GO:0010631,GO:0016477,GO:0017148,GO:0019222,GO:0019953,GO:0022412,GO:0022414,GO:0030154,GO:0030371,GO:0031323,GO:0031324,GO:0031326,GO:0031327,GO:…
NVE16013	121.34	27.372	530.337	69.8858	111.207	42.6469	397.347	51.9149	-2.49197	7.93478	1.68027e-13	1.27575e-11	-2.33889	7.59423	7.36036e-14	3.40684e-12	115.904	90.182	109.919	585.266	695.124	508.768	76.956	75.412	124.233	422.919	411.137	549.19	estExt_GenewiseH_1.C_3870001	194606	NEMVEDRAFT_v1g194606				phospholipid scramblase 1 [Xenopus (Silurana) tropicalis]	PLS2_BOVINPhospholipid scramblase 2;	PLSCR3	Phospholipid scramblase	GO:0000902,GO:0000981,GO:0000982,GO:0001071,GO:0001077,GO:0001228,GO:0001775,GO:0002237,GO:0002252,GO:0002376,GO:0002520,GO:0002526,GO:0002682,GO:0002684,GO:0002694,GO:0003008,GO:0003674,GO:0003700,GO:0005102,GO:0005154,GO:0005215,GO:0005319,GO:0005488,GO:0005509,GO:0005515,GO:0005548,GO:0005575,GO:0005622,GO:0005623,GO:0005634,GO:0005730,GO:0005737,GO:0005739,GO:0005740,GO:0005794,GO:0005829,GO:…
NVE25940	33.64	9.00411	210.593	5.63177	52.4533	41.4771	350.753	45.7175	-2.9174	7.90262	4.02168e-13	2.8316e-11	-3.31793	8.63989	4.11039e-12	1.3952e-10	19.642	49.636	24.725	227.168	240.598	243.551	24.743	18.791	80.398	431.938	367.927	413.599	estExt_GenewiseH_1.C_960018	187148	NEMVEDRAFT_v1g187148				PREDICTED: sodium- and chloride-dependent betaine transporter isoform X1 [Anas platyrhynchos]	SC6A1_RATSodium- and chloride-dependent GABA transporter 1;	SLC6A7	Solute carrier family 6	GO:0001504,GO:0001505,GO:0003008,GO:0003333,GO:0003674,GO:0005215,GO:0005277,GO:0005283,GO:0005294,GO:0005326,GO:0005328,GO:0005342,GO:0005343,GO:0005416,GO:0005488,GO:0005515,GO:0005575,GO:0005623,GO:0005886,GO:0005887,GO:0006810,GO:0006811,GO:0006812,GO:0006814,GO:0006820,GO:0006836,GO:0006865,GO:0007154,GO:0007267,GO:0007268,GO:0007274,GO:0008150,GO:0008324,GO:0008509,GO:0008514,GO:0009987,GO:…
NVE24653	11.8833	2.77284	325.933	97.8073	11.2633	1.83422	440.59	66.1655	-5.12117	7.89508	2.47795e-37	2.96595e-34	-5.74109	8.39872	9.1468e-56	2.32855e-52	11.23	8.626	11.053	482.635	298.106	303.537	8.071	11.873	9.135	408.166	660.473	480.079	fgenesh1_pg.scaffold_84000074,estExt_gwp.C_840197	207818167250	NEMVEDRAFT_v1g207818,NEMVEDRAFT_v1g167250				si:dkey-29d8.3 [Danio rerio]
NVE16799	77.09	12.8652	463.743	110.584	69.4133	24.569	264.07	55.693	-2.91571	7.88036	3.05594e-16	3.53309e-14	-2.39697	7.20403	4.1096e-11	1.16894e-09	74.554	73.899	56.037	624.211	385.157	541.65	33.186	75.156	67.662	305.824	390.819	223.33
NVE15793	35.16	4.45202	147.307	15.276	36.4233	2.21264	151.903	11.8159	-2.39926	7.85362	2.45311e-13	1.82842e-11	-2.49721	7.93601	1.65216e-18	1.31953e-16	26.865	32.491	34.081	175.603	159.448	160.382	31.603	34.166	28.485	175.337	169.659	182.426	estExt_fgenesh1_pg.C_380031	240998	NEMVEDRAFT_v1g240998	*			Microphthalmia-associated transcription factor [Crassostrea gigas]	MITF_MOUSEMicrophthalmia-associated transcription factor;	MITF	microphthalmia-associated transcription factor	GO:0000003,GO:0000981,GO:0000982,GO:0001071,GO:0001077,GO:0001228,GO:0001654,GO:0001745,GO:0002065,GO:0002376,GO:0002520,GO:0002521,GO:0002573,GO:0002682,GO:0002761,GO:0003674,GO:0003676,GO:0003677,GO:0003682,GO:0003700,GO:0003705,GO:0005488,GO:0005575,GO:0005622,GO:0005623,GO:0005634,GO:0005654,GO:0006139,GO:0006351,GO:0006355,GO:0006357,GO:0006366,GO:0006461,GO:0006725,GO:0006807,GO:0007154,GO:…
NVE4706	14.8933	1.65111	113.457	24.0389	15.7467	0.923484	148.493	35.3524	-3.25845	7.79303	4.67242e-20	8.64313e-18	-3.66045	8.21192	1.83963e-25	3.07097e-23	11.809	13.763	13.98	145.724	95.699	138.939	15.136	15.688	10.468	162.569	233.633	122.833	e_gw.15.18.1	87071	NEMVEDRAFT_v1g87071				PREDICTED: interferon-induced helicase C domain-containing protein 1 isoform X2 [Heterocephalus glaber]	IFIH1_HUMANInterferon-induced helicase C domain-containing protein 1;	IFIH1	box polypeptide 58	GO:0001817,GO:0001818,GO:0001819,GO:0001932,GO:0001934,GO:0002218,GO:0002221,GO:0002252,GO:0002253,GO:0002376,GO:0002682,GO:0002683,GO:0002684,GO:0002697,GO:0002753,GO:0002757,GO:0002758,GO:0002764,GO:0002831,GO:0003674,GO:0003676,GO:0003723,GO:0003725,GO:0003727,GO:0005488,GO:0005515,GO:0005575,GO:0005622,GO:0005623,GO:0005634,GO:0005737,GO:0005829,GO:0006464,GO:0006950,GO:0006952,GO:0006955,GO:…
NVE2202	33.9133	8.64956	136.257	16.5433	38.87	12.8332	151.59	22.6671	-2.38203	7.78412	7.56775e-12	4.34996e-10	-2.37186	7.99374	3.74029e-10	8.86785e-09	29.8	23.553	34.755	130.93	186.513	144.716	52.818	31.015	19.697	128.184	194.779	210.416							haloacid dehalogenase-like hydrolase [Necator americanus]	P1254_THEMAPhosphorylated carbohydrates phosphatase TM_1254;		haloacid dehalogenase-like hydrolase
NVE16400	62.3867	1.96724	257.63	19.6257	69.4667	16.4228	236.643	26.027	-2.37408	7.77597	4.71348e-12	2.80438e-10	-2.16437	7.73797	1.11748e-09	2.42629e-08	49.645	69.021	49.591	239.249	320.941	314.881	68.587	82.701	34.469	225.901	337.908	266.566	estExt_fgenesh1_pg.C_40125	238212	NEMVEDRAFT_v1g238212
NVE16537	47.3267	0.740285	547.343	65.318	65.51	7.46278	587.98	61.6013	-3.8544	7.7656	5.64512e-26	1.98046e-23	-3.61047	7.9275	5.69491e-34	2.46772e-31	36.303	51.908	39.412	570.753	545.201	735.737	60.982	53.499	54.079	712.744	679.9	645.155	gw.4.438.1	60304	NEMVEDRAFT_v1g60304				Sodium/hydrogen exchanger 8 [Crassostrea gigas]	SL9A8_HUMANSodium/hydrogen exchanger 8;	SLC9A8	solute carrier family 9, subfamily A (NHE8, cation proton antiporter 8), member 8	GO:0000139,GO:0003674,GO:0005215,GO:0005451,GO:0005575,GO:0005622,GO:0005623,GO:0005737,GO:0005794,GO:0006810,GO:0006811,GO:0006812,GO:0006813,GO:0006814,GO:0006818,GO:0006873,GO:0006885,GO:0008150,GO:0008324,GO:0009987,GO:0012505,GO:0015075,GO:0015077,GO:0015078,GO:0015079,GO:0015081,GO:0015291,GO:0015297,GO:0015298,GO:0015299,GO:0015385,GO:0015386,GO:0015491,GO:0015672,GO:0015992,GO:0016020,GO:…
NVE2350	15.0367	3.06848	195.693	27.7602	16	1.34539	195.68	7.98792	-4.05592	7.75708	6.2957e-30	3.76779e-27	-4.05568	7.81892	5.49002e-39	4.30037e-36	14.219	11.706	13.365	235.672	234.965	187.111	13.172	15.697	12.54	198.423	255.72	230.157	fgenesh1_pg.scaffold_121000065	210446	NEMVEDRAFT_v1g210446	*		muscleblind-like	muscleblind-like 2 isoform 2 [Gallus gallus]	MBNL3_HUMANMuscleblind-like protein 3;	MBNL3	muscleblind-like splicing regulator	GO:0000245,GO:0000375,GO:0000377,GO:0000380,GO:0000381,GO:0000398,GO:0001654,GO:0001701,GO:0003674,GO:0003676,GO:0003723,GO:0003725,GO:0005488,GO:0005575,GO:0005622,GO:0005623,GO:0005634,GO:0005737,GO:0005794,GO:0006139,GO:0006376,GO:0006396,GO:0006397,GO:0006725,GO:0006807,GO:0007275,GO:0007399,GO:0007423,GO:0007507,GO:0007517,GO:0007519,GO:0008150,GO:0008152,GO:0008380,GO:0009653,GO:0009790,GO:…
NVE10458	28.95	6.2504	98.9133	3.67921	28.6467	8.45621	86.3933	2.29413	-2.13556	7.72323	4.76782e-11	2.38955e-09	-2.08101	7.59177	5.04731e-13	2.01556e-11	27.992	22.26	25.291	108.162	113.497	112.245	22.723	20.006	29.303	88.793	105.896	107.038	e_gw.240.2.1	127599	NEMVEDRAFT_v1g127599			PIWI2	piwi-like protein HyLI [Hydra vulgaris]	PIWL2_DANREPiwi-like protein 2;	PIWIL2	piwi-like	GO:0000003,GO:0000279,GO:0000966,GO:0003674,GO:0003676,GO:0003723,GO:0003729,GO:0005488,GO:0005575,GO:0005622,GO:0005623,GO:0005634,GO:0005737,GO:0006139,GO:0006259,GO:0006304,GO:0006305,GO:0006306,GO:0006396,GO:0006417,GO:0006725,GO:0006807,GO:0007049,GO:0007126,GO:0007128,GO:0007276,GO:0007283,GO:0007292,GO:0008150,GO:0008152,GO:0009889,GO:0009891,GO:0009892,GO:0009893,GO:0009894,GO:0009896,GO:…
NVE3706	45.3433	3.65743	322.373	52.6989	65.0967	17.8797	530.737	142.232	-3.13006	7.71655	2.12163e-18	3.15117e-16	-3.46855	8.47004	2.85821e-19	2.49829e-17	31.443	51.897	39.637	410.859	318.16	351.921	37.915	78.895	51.746	573.418	864.309	419.374	estExt_fgenesh1_pg.C_1390021	244917	NEMVEDRAFT_v1g244917
NVE10282	0.463333	0.102089	542.867	274.901	1.45333	1.64975	913.66	276.725	-10.5256	7.69761	2.41222e-49	6.13549e-46	-9.67662	8.5453	1.56086e-20	1.65565e-18	0.43	0.345	0.432	854.539	197.428	748.878	3.519	0.133	0.319	659.708	1592.16	991.927	e_gw.239.70.1	127489	NEMVEDRAFT_v1g127489				survival of motor neuron protein-interacting protein 1 [Salmo salar]	SIP1_CAEELStress-induced protein 1;
NVE21563	16.11	5.76146	82.97	9.53888	38.7067	5.78288	146.277	58.5874	-2.6835	7.68272	1.00227e-10	4.72088e-09	-2.34178	8.61399	3.60819e-09	6.99186e-08	17.255	19.352	6.911	88.794	82.108	109.497	42.839	36.273	23.095	132.408	279.85	104.371
NVE9122	19.1667	6.36846	301.44	38.9146	19.3833	4.39349	375.68	106.877	-4.35105	7.64749	8.22457e-30	4.78153e-27	-4.73434	8.01607	1.52289e-33	5.85191e-31	21.364	12.654	15.344	356.321	291.328	366.741	12.26	21.344	16.293	346.102	648.136	329.435	estExt_fgenesh1_pg.C_2130034	246364	NEMVEDRAFT_v1g246364
NVE18272	27.5933	5.01029	337.153	34.8379	33.12	9.75382	500.313	143.122	-3.95056	7.63244	1.60221e-28	7.08732e-26	-4.34139	8.24823	6.91169e-25	1.12611e-22	20.566	23.929	28.509	395.681	345.108	394.057	21.373	43.923	21.82	451.486	866.512	446.169	gw.47.91.1	28119	NEMVEDRAFT_v1g28119				B-cell translocation gene 1 [Crassostrea gigas]	BTG1_MOUSEProtein BTG1;		BTG family
NVE6446	1568.95	1232.25	22.0333	10.2094	883.607	585.475	22.95	16.3039	5.65751	7.6317	4.86378e-12	2.87698e-10	4.93349	7.02058	4.41567e-08	6.75147e-07	2465.87	156.306	1173.18	13.39	19.797	42.606	1325.69	1097.63	50.826	12.884	13.191	54.99
NVE25540	19.2433	0.932535	63.15	3.00892	21.71	4.57404	65.5233	2.26778	-2.04744	7.58668	4.80934e-10	1.96902e-08	-2.06241	7.68169	1.4665e-13	6.54971e-12	16.089	20.085	15.402	62.762	72.163	79.07	19.316	15.802	20.089	70.745	77.115	80.422	fgenesh1_pm.scaffold_92000002	229643	NEMVEDRAFT_v1g229643				RNA polymerase II [Mus musculus]	RPB1_HUMANDNA-directed RNA polymerase II subunit RPB1;	POLR2A	DNA-directed RNA polymerase	GO:0000003,GO:0000075,GO:0000077,GO:0000226,GO:0000278,GO:0000280,GO:0000375,GO:0000377,GO:0000398,GO:0000428,GO:0001055,GO:0003674,GO:0003676,GO:0003677,GO:0003824,GO:0003899,GO:0005488,GO:0005515,GO:0005575,GO:0005622,GO:0005623,GO:0005634,GO:0005654,GO:0005665,GO:0005694,GO:0005700,GO:0005703,GO:0006139,GO:0006259,GO:0006281,GO:0006283,GO:0006289,GO:0006351,GO:0006352,GO:0006354,GO:0006355,GO:…
NVE10255	80.4133	20.1388	377.293	68.4301	102.76	35.5708	336.967	21.6167	-2.59145	7.55602	1.5125e-13	1.16137e-11	-2.19764	7.5103	9.9743e-13	3.76877e-11	70.054	56.528	82.525	443.878	495.955	329.443	58.739	90.911	108.223	385.081	385.919	399.813	fgenesh1_pg.scaffold_237000028	215767	NEMVEDRAFT_v1g215767				proline and serine-rich protein 1 [Mus musculus]	PRSR1_MOUSEProline and serine-rich protein 1;
NVE17523	33.3833	14.4097	160.977	2.62958	35.1533	24.9138	207.65	11.0637	-2.51258	7.55231	2.2831e-08	6.41635e-07	-3.12641	7.89078	3.86183e-13	1.56986e-11	18.327	57.896	19.103	171.122	185.158	187.769	15.229	17.785	50.971	233.642	256.846	232.13	e_gw.437.3.1	138610	NEMVEDRAFT_v1g138610				solute carrier family 25 [Capsaspora owczarzaki ATCC 30864]	GDC_HUMANGraves disease carrier protein;	SLC25A16	Solute carrier family 25 (Mitochondrial carrier	GO:0003674,GO:0005215,GO:0005575,GO:0005622,GO:0005623,GO:0005737,GO:0005739,GO:0005740,GO:0005743,GO:0006082,GO:0006520,GO:0006575,GO:0006732,GO:0006766,GO:0006767,GO:0006807,GO:0006810,GO:0008150,GO:0008152,GO:0009058,GO:0009108,GO:0009987,GO:0015291,GO:0015297,GO:0015939,GO:0016020,GO:0019752,GO:0019866,GO:0022804,GO:0022857,GO:0031090,GO:0031966,GO:0031967,GO:0031975,GO:0034641,GO:0043226,GO:…
NVE18722	86.0767	11.2077	292.867	57.7205	91.16	36.0394	267.863	46.1857	-2.09229	7.5517	3.01453e-10	1.28326e-08	-2.03809	7.48754	8.08411e-10	1.80725e-08	66.095	78.864	83.614	383.839	326.889	269.715	46.107	82.103	99.566	347.897	269.988	306.059	estExt_gwp.C_490109	164373	NEMVEDRAFT_v1g164373				MEC2-like protein [Saccoglossus kowalevskii]	MEC2_CAEELMechanosensory protein 2;		Stomatin	GO:0003674,GO:0005488,GO:0005515,GO:0005575,GO:0005911,GO:0005917,GO:0006810,GO:0006897,GO:0006909,GO:0008150,GO:0016020,GO:0016021,GO:0016192,GO:0030054,GO:0031224,GO:0036056,GO:0044425,GO:0044699,GO:0044765,GO:0051179,GO:0051234
NVE5216	13.99	1.91965	238.727	36.4673	12.63	1.26383	211.403	32.2139	-4.43524	7.53109	1.91029e-34	1.76684e-31	-4.52549	7.41971	1.86805e-42	2.00235e-39	12.357	12.202	12.35	285.626	220.579	296.749	11.133	10.943	10.432	177.798	304.214	263.05	e_gw.157.10.1	118896	NEMVEDRAFT_v1g118896	*				MAFG_CHICKTranscription factor MafG;	MAF	v-maf musculoaponeurotic fibrosarcoma oncogene homolog	GO:0005575,GO:0005622,GO:0005623,GO:0005634,GO:0043226,GO:0043227,GO:0043229,GO:0043231,GO:0044424,GO:0044464
NVE164	1292.96	897.014	240.227	19.4259	304.967	11.9404	47.4567	22.5249	2.058	7.52479	1.50452e-05	0.000184978	2.28124	5.39592	3.07362e-09	6.06836e-08	544.753	669.809	2129.7	277.891	269.638	261.471	295.731	274.269	223.285	79.827	25.305	55.396
NVE13531	16.04	4.37521	117.613	13.5344	19.39	2.03344	70.1933	1.91371	-3.22373	7.44233	1.80581e-19	3.08779e-17	-2.30604	6.87337	5.54764e-17	3.7536e-15	11.676	12.202	18.188	139.621	137.185	118.787	16.961	16.798	16.119	76.744	84.155	83.578	e_gw.31.28.1	92763	NEMVEDRAFT_v1g92763				von Willebrand factor A domain containing 5A, gene 2 [Xenopus (Silurana) tropicalis]	VMA5A_HUMANvon Willebrand factor A domain-containing protein 5A;	VWA5A	von Willebrand factor A domain containing 5A	GO:0005575,GO:0005622,GO:0005623,GO:0005634,GO:0007275,GO:0007507,GO:0008150,GO:0009888,GO:0009987,GO:0014706,GO:0030154,GO:0032501,GO:0032502,GO:0035051,GO:0042692,GO:0042693,GO:0043226,GO:0043227,GO:0043229,GO:0043231,GO:0044424,GO:0044464,GO:0044699,GO:0044707,GO:0044763,GO:0044767,GO:0045165,GO:0048513,GO:0048731,GO:0048738,GO:0048856,GO:0048869,GO:0051146,GO:0055007,GO:0060537,GO:0060911,GO:…
NVE19134	19.8667	3.47767	135.053	29.1392	17.87	2.67548	119.833	5.83409	-3.09162	7.43241	1.28821e-17	1.78317e-15	-3.20379	7.31475	4.7025e-27	9.77257e-25	19.306	19.794	13.764	174.241	113.229	165.197	17.342	13.553	14.996	118.215	155.739	145.515	estExt_GenewiseH_1.C_50622,estExt_GenewiseH_1.C_50624	178220178222	NEMVEDRAFT_v1g178220,NEMVEDRAFT_v1g178222				Rab GTPase [Dictyostelium fasciculatum]	RHBT3_MOUSERho-related BTB domain-containing protein 3;	RHOBTB2	Rho-related BTB domain containing	GO:0002252,GO:0002376,GO:0003674,GO:0003824,GO:0003924,GO:0005575,GO:0005622,GO:0005623,GO:0005737,GO:0005829,GO:0005886,GO:0006139,GO:0006152,GO:0006163,GO:0006184,GO:0006195,GO:0006582,GO:0006725,GO:0006753,GO:0006793,GO:0006796,GO:0006807,GO:0006950,GO:0006952,GO:0006955,GO:0007154,GO:0007165,GO:0007264,GO:0008150,GO:0008152,GO:0009056,GO:0009116,GO:0009117,GO:0009119,GO:0009141,GO:0009143,GO:…
NVE16297	21.5933	5.94009	97.6067	13.7396	24.0467	0.732317	195.503	57.1357	-2.48909	7.4237	2.42304e-11	1.27731e-09	-3.46976	8.39028	9.65384e-22	1.14977e-19	11.715	22.002	24.434	117.717	116.629	93.702	23.346	22.388	17.002	145.609	338.267	209.556	gw.4.400.1	39805	NEMVEDRAFT_v1g39805	*				EGR1_XENTREarly growth response protein 1 {ECO:0000250|UniProtKB:P08046};	EGR1	Early growth response 1	GO:0001654,GO:0005575,GO:0005622,GO:0005623,GO:0005634,GO:0007275,GO:0007423,GO:0008150,GO:0032501,GO:0032502,GO:0043010,GO:0043226,GO:0043227,GO:0043229,GO:0043231,GO:0044424,GO:0044464,GO:0044699,GO:0044707,GO:0044767,GO:0048513,GO:0048731,GO:0048856
NVE3402	15.85	3.89847	124.043	23.2119	16.7933	0.243082	103.283	16.3951	-3.33962	7.36844	8.09527e-20	1.45772e-17	-3.06129	7.18728	1.66115e-22	2.08833e-20	15.995	11.749	13.473	131.055	110.623	177.81	15.806	15.612	12.279	97.442	156.481	108.951	e_gw.134.48.1	115865	NEMVEDRAFT_v1g115865				protein phosphatase 1 regulatory subunit 3C [Mus musculus]	PPR3B_MOUSEProtein phosphatase 1 regulatory subunit 3B;	PPP1R3E	Protein phosphatase 1, regulatory subunit
NVE6890	6.93333	1.12203	240.623	30.6285	9.32667	0.497483	739.033	158.068	-5.46138	7.36372	2.18951e-44	3.42709e-41	-6.74505	9.0295	1.99967e-60	8.14504e-57	6.66	6.451	5.239	263.316	231.88	317.277	9.085	9.101	6.252	549.034	1097.35	968.97							TRAF-type zinc finger domain-containing protein 1 [Pteropus alecto]	TRAD1_RATTRAF-type zinc finger domain-containing protein 1;	TRAFD1	TRAF-type zinc finger domain containing 1	GO:0002682,GO:0002683,GO:0008150,GO:0010033,GO:0031347,GO:0031348,GO:0034097,GO:0042221,GO:0045088,GO:0045824,GO:0048519,GO:0048583,GO:0048585,GO:0050776,GO:0050777,GO:0050789,GO:0050896,GO:0065007,GO:0080134
NVE12172	13.46	2.61916	193.083	46.3753	15.16	2.19574	505.367	101.955	-4.18506	7.35423	2.54582e-29	1.32827e-26	-5.50883	8.77741	4.00893e-48	6.80383e-45	12.724	10.726	11.776	261.486	221.631	162.156	11.273	16.314	11.721	414.619	791.402	578.615	estExt_fgenesh1_pg.C_280101	240405	NEMVEDRAFT_v1g240405	*			uncharacterized protein LOC100137645 [Xenopus laevis]	LARP6_HUMANLa-related protein 6;	LARP6	La ribonucleoprotein domain family member 6	GO:0001756,GO:0003002,GO:0005575,GO:0005622,GO:0005623,GO:0005634,GO:0005737,GO:0005794,GO:0007275,GO:0007389,GO:0008150,GO:0009653,GO:0009790,GO:0009792,GO:0009952,GO:0032501,GO:0032502,GO:0035282,GO:0043009,GO:0043226,GO:0043227,GO:0043229,GO:0043231,GO:0044424,GO:0044444,GO:0044464,GO:0044699,GO:0044707,GO:0044767,GO:0048646,GO:0048856,GO:0061053
NVE2680	36.6167	15.0946	300.03	57.5746	33.2133	17.5172	192.91	31.8869	-3.35083	7.32194	3.2885e-14	2.85959e-12	-3.05744	6.77037	5.81598e-14	2.72295e-12	42.328	41.462	14.354	388.019	271.765	345.626	29.825	11.74	40.011	223.113	183.209	262.333	estExt_fgenesh1_pg.C_1270012	244577	NEMVEDRAFT_v1g244577		sigP:1^40^0.613^YES
NVE10146	15.77	7.25305	121.22	30.6768	101.257	52.9348	1705.7	378.765	-3.29822	7.31815	1.92798e-14	1.75136e-12	-4.46938	11.133	6.0068e-19	5.05514e-17	9.602	9.875	21.515	151.567	163.491	91.565	53.926	166.835	50.747	1388.35	2744.86	1894.2	estExt_fgenesh1_pg.C_2340020	246689	NEMVEDRAFT_v1g246689		sigP:1^21^0.712^YES		lectin 1B [Arenicola marina]	USOM7_ACRMIUncharacterized skeletal organic matrix protein 7 {ECO:0000303|PubMed:23765379};
NVE11701	22.1133	2.82429	98.8533	18.5592	29.9133	2.40655	135.643	24.3385	-2.48842	7.31128	1.03268e-13	8.20818e-12	-2.62826	7.81449	7.63787e-18	5.65647e-16	20.362	20.936	17.365	128.664	109.349	93.045	25.366	27.912	23.964	145.092	203.601	125.547	estExt_fgenesh1_pg.C_270006	240290	NEMVEDRAFT_v1g240290		sigP:1^17^0.812^YES			TNR19_MOUSETumor necrosis factor receptor superfamily member 19;
NVE4971	25.4467	2.69511	120.7	7.84322	32.1667	3.80766	181.333	20.3413	-2.58932	7.30306	2.7567e-15	2.86191e-13	-2.95025	7.89971	9.59595e-23	1.22913e-20	21.739	23.337	22.363	130.358	128.14	149.214	30.859	25.71	26.268	178.315	259.878	197.443	estExt_fgenesh1_pg.C_1530050	245289	NEMVEDRAFT_v1g245289				lobe protein [Nasonia vitripennis]
NVE8310	23.7567	6.30776	116.427	19.739	22.6867	6.47583	87.45	8.79828	-2.65957	7.28958	3.07962e-14	2.68944e-12	-2.42811	6.96833	6.80555e-16	4.07652e-14	24.502	17.091	20.034	133.28	154.797	104.072	14.81	19.684	22.754	93.165	121.042	91.243	fgenesh1_pg.scaffold_20000050	200212	NEMVEDRAFT_v1g200212				guanylate binding protein [Mus musculus domesticus]	GBP6_PONABGuanylate-binding protein 6;		Guanylate-binding protein, N-terminal domain
NVE13573	18.84	2.27175	84.2667	5.33672	26.1167	0.933607	94.48	4.13377	-2.49424	7.2353	3.37972e-14	2.92641e-12	-2.28202	7.48664	2.8044e-15	1.55986e-13	17.255	18.685	14.238	95.396	93.187	95.476	23.495	26.014	18.618	105.363	116.303	107.229	fgsh_est.C_scaffold_31000007	232243	NEMVEDRAFT_v1g232243							Inherit from KOG: tripartite motif containing
NVE9393	37.37	8.2974	540.6	84.2547	39.8067	9.05327	685.76	65.2994	-4.20601	7.22661	5.22444e-31	3.32209e-28	-4.54596	7.62062	6.44162e-37	3.85853e-34	37.766	30.305	29.698	667.896	509.651	637.972	25.925	47.216	30.296	628.196	922.195	857.497	gw.22.187.1	39436	NEMVEDRAFT_v1g39436	*			cAMP-responsive element-binding protein-like 2 [Zootermopsis nevadensis]	CRBL2_DANREcAMP-responsive element-binding protein-like 2;	CREBL2	cAMP responsive element binding protein-like 2	GO:0001071,GO:0001932,GO:0001934,GO:0003674,GO:0003700,GO:0005488,GO:0005515,GO:0005575,GO:0005622,GO:0005623,GO:0005634,GO:0006139,GO:0006351,GO:0006355,GO:0006725,GO:0006807,GO:0007154,GO:0007165,GO:0008150,GO:0008152,GO:0009058,GO:0009059,GO:0009889,GO:0009891,GO:0009893,GO:0009987,GO:0010467,GO:0010468,GO:0010556,GO:0010557,GO:0010562,GO:0010604,GO:0010608,GO:0010628,GO:0010827,GO:0010828,GO:…
NVE10281	2.68333	0.605383	319.637	116.237	1.28333	0.509924	182.923	96.1129	-7.23315	7.1932	1.7431e-49	5.06694e-46	-7.61295	6.47409	2.95308e-38	2.2275e-35	2.293	1.992	2.72	476.99	203.681	382.619	1.731	0.588	0.992	110.548	155.652	380.586	e_gw.239.89.1,e_gw.239.87.1	127544127482	NEMVEDRAFT_v1g127544,NEMVEDRAFT_v1g127482				heat shock protein 26 [Apostichopus japonicus]	HSP11_CAEELHeat shock protein Hsp-16.1/Hsp-16.11;
NVE8663	8.93333	2.63826	263.103	52.7228	11.6433	10.9346	302.177	27.4345	-5.15041	7.1815	1.54292e-27	6.15597e-25	-5.31192	7.43075	1.08289e-17	7.84844e-16	4.312	12.848	7.784	288.839	372.84	225.994	4.636	2.743	19.603	330.124	407.512	316.378	gw.206.16.1	10746	NEMVEDRAFT_v1g10746				Sodium-dependent neutral amino acid transporter B(0)AT3 [Crassostrea gigas]	SC6A4_MOUSESodium-dependent serotonin transporter;	SLC6A7	Solute carrier family 6	GO:0001504,GO:0001505,GO:0003008,GO:0003333,GO:0003674,GO:0005215,GO:0005277,GO:0005283,GO:0005294,GO:0005326,GO:0005328,GO:0005342,GO:0005343,GO:0005416,GO:0005488,GO:0005515,GO:0005575,GO:0005623,GO:0005886,GO:0005887,GO:0006810,GO:0006811,GO:0006812,GO:0006814,GO:0006820,GO:0006836,GO:0006865,GO:0007154,GO:0007267,GO:0007268,GO:0007274,GO:0008150,GO:0008324,GO:0008509,GO:0008514,GO:0009987,GO:…
NVE6519	34.0767	7.37374	110.597	11.0069	36.3133	14.907	106.357	5.98399	-2.06056	7.16577	3.18398e-10	1.35256e-08	-2.0519	7.16242	1.67689e-10	4.27963e-09	33.525	26.708	28.767	119.37	141.942	112.163	19.4	30.038	40.894	116.304	137.388	117.069	fgenesh1_pm.scaffold_174000005	230357	NEMVEDRAFT_v1g230357				ADIPOR-like receptor [Acromyrmex echinatior]	ADRL_DROMEAdiponectin receptor protein;
NVE8049	10.9333	3.54732	75.7633	12.8009	12.05	2.85924	85.4033	12.7714	-3.16505	7.04616	1.97005e-17	2.65474e-15	-3.31164	7.27578	1.34336e-25	2.27991e-23	9.688	6.515	11.951	94.533	69.674	90.12	9.988	8.921	11.605	71.252	119.075	110.613	estExt_fgenesh1_pm.C_20015	233881	NEMVEDRAFT_v1g233881				heat shock 70kDa protein 4 [Xenopus laevis]	HS105_HUMANHeat shock protein 105 kDa;	HSPA4L	Heat shock 70kDa protein	GO:0000003,GO:0000166,GO:0001655,GO:0001822,GO:0001882,GO:0001883,GO:0001932,GO:0001933,GO:0002009,GO:0002119,GO:0002164,GO:0002682,GO:0002684,GO:0002694,GO:0002696,GO:0003006,GO:0003674,GO:0005488,GO:0005515,GO:0005524,GO:0005575,GO:0005576,GO:0005622,GO:0005623,GO:0005634,GO:0005737,GO:0005811,GO:0005829,GO:0006457,GO:0006458,GO:0006461,GO:0006605,GO:0006626,GO:0006810,GO:0006839,GO:0006886,GO:…
NVE11247	21.64	1.94643	88.7733	17.1078	24.7167	5.35907	109.277	5.67982	-2.36696	7.03618	2.23578e-12	1.39551e-10	-2.61011	7.356	5.90319e-20	5.75236e-18	17.928	20.343	19.228	107.362	114.876	76.04	17.929	21.724	23.182	123.295	127.439	129.241	estExt_gwp.C_260085	161959	NEMVEDRAFT_v1g161959	*			hypoxia inducible factor [Aurelia sp. 1 GW-2014]	HIF1A_BOVINHypoxia-inducible factor 1-alpha;	EPAS1	Hypoxia inducible factor 1, alpha subunit (Basic helix-loop-helix transcription factor)	GO:0000003,GO:0000902,GO:0000904,GO:0000975,GO:0000981,GO:0000982,GO:0000988,GO:0000989,GO:0001067,GO:0001071,GO:0001076,GO:0001077,GO:0001085,GO:0001228,GO:0001501,GO:0001525,GO:0001558,GO:0001568,GO:0001654,GO:0001666,GO:0001667,GO:0001701,GO:0001755,GO:0001776,GO:0001782,GO:0001816,GO:0001817,GO:0001819,GO:0001837,GO:0001838,GO:0001841,GO:0001842,GO:0001890,GO:0001892,GO:0001894,GO:0001922,GO:…
NVE6843	25.7333	2.73988	103.13	7.71093	29.59	6.25754	97.9433	6.37812	-2.34084	6.99454	3.52545e-13	2.55288e-11	-2.19164	7.00047	2.9737e-14	1.425e-12	22.733	24.059	21.465	118.091	111.289	118.105	28.96	20.196	26.355	102.649	112.022	126.862				*		TRERF1-like		TREF1_MOUSETranscriptional-regulating factor 1;	ZNF541	ELM2 and Myb SANT-like domain containing 1	GO:0005575,GO:0005622,GO:0005623,GO:0005634,GO:0043226,GO:0043227,GO:0043229,GO:0043231,GO:0044424,GO:0044464
NVE83	17.6833	3.25587	110.877	19.5275	17.9633	3.95213	128.627	22.6459	-2.97545	6.99156	1.11264e-17	1.56138e-15	-3.28075	7.24345	1.71698e-21	1.94266e-19	17.396	17.274	12.292	143.946	112.095	115.381	11.766	20.974	13.873	129.473	196.598	124.829	estExt_gwp.C_10237	157742	NEMVEDRAFT_v1g157742				microneme protein, putative [Eimeria acervulina]	FBN2_MOUSEFibrillin-2;		Calcium-binding EGF domain
NVE12842	1.65	0.235372	229.027	49.9003	1.89333	0.29556	782.993	201.743	-7.41538	6.99097	9.36022e-60	9.52309e-56	-9.1467	8.84041	6.91153e-83	1.4076e-78	1.049	1.831	1.588	307.011	204.405	254.672	2.039	1.414	1.449	536.382	1057.95	1179.05	estExt_fgenesh1_pg.C_30027	238008	NEMVEDRAFT_v1g238008					BAG4_HUMANBAG family molecular chaperone regulator 4;	BAG3	Bcl2-associated athanogene 3	GO:0003008,GO:0003013,GO:0003015,GO:0003674,GO:0005488,GO:0005515,GO:0005575,GO:0005622,GO:0005623,GO:0005737,GO:0005829,GO:0005886,GO:0006457,GO:0006915,GO:0007154,GO:0007165,GO:0007166,GO:0007275,GO:0007399,GO:0007417,GO:0007420,GO:0008015,GO:0008150,GO:0008152,GO:0008219,GO:0008625,GO:0009605,GO:0009612,GO:0009628,GO:0009987,GO:0010468,GO:0010608,GO:0010656,GO:0010660,GO:0010662,GO:0010664,GO:…
NVE23145	2.34	0.467832	165.51	43.0931	2.19	0.294392	203.283	64.1467	-6.46194	6.98639	2.90888e-50	9.865e-47	-6.96462	7.36822	5.81581e-51	1.18445e-47	1.604	2.122	2.495	233.406	143.496	175.25	2.318	2.173	1.297	137.784	354.576	230.564	fgsh_est.C_scaffold_74000004	232694	NEMVEDRAFT_v1g232694	*			FosB [Crassostrea ariakensis]	FOSX_MSVFRTransforming protein v-Fos/v-Fox;	FOSL2	fos-like antigen 2	GO:0000975,GO:0000976,GO:0000977,GO:0001012,GO:0001067,GO:0001071,GO:0003674,GO:0003676,GO:0003677,GO:0003700,GO:0005488,GO:0005575,GO:0005622,GO:0005623,GO:0005634,GO:0006355,GO:0006357,GO:0008150,GO:0008219,GO:0008284,GO:0009889,GO:0009987,GO:0010468,GO:0010556,GO:0016265,GO:0019219,GO:0019222,GO:0031323,GO:0031326,GO:0042127,GO:0043226,GO:0043227,GO:0043229,GO:0043231,GO:0043565,GO:0044212,GO:…
NVE674	1045.35	959.795	25.73	8.86855	162.31	60.9195	17.9733	6.29271	4.84602	6.97943	1.48394e-08	4.37613e-07	2.7661	4.5889	1.57377e-10	4.03163e-09	1836.7	66.091	605.126	18.609	24.728	44.778	114.266	235.718	83.897	14.479	33.249	15.95
NVE3919	3.78667	1.27317	351.4	160.566	2.61	0.650743	281.72	93.8291	-6.8835	6.97195	8.11676e-40	1.10107e-36	-7.18701	6.7589	2.68282e-46	4.20294e-43	4.077	2.283	3.352	587.876	208.916	364.005	3.286	2.021	1.572	158.673	449.212	396.824	estExt_gwp.C_140336	160645	NEMVEDRAFT_v1g160645				putative Heat Shock Protein [Angiostrongylus cantonensis]	HSP11_CAEELHeat shock protein Hsp-16.1/Hsp-16.11;		Heat Shock Protein	GO:0005575,GO:0005622,GO:0005623,GO:0005737,GO:0005794,GO:0005795,GO:0005797,GO:0006950,GO:0006952,GO:0006984,GO:0006986,GO:0007154,GO:0007165,GO:0007275,GO:0007568,GO:0008150,GO:0008340,GO:0009987,GO:0010033,GO:0010259,GO:0023052,GO:0030968,GO:0031984,GO:0031985,GO:0032501,GO:0032502,GO:0033554,GO:0034620,GO:0034976,GO:0035966,GO:0035967,GO:0040008,GO:0040009,GO:0040010,GO:0042221,GO:0043226,GO:…
NVE20938	15.2133	3.14529	64.2633	7.33114	15.86	2.6918	60.3233	1.27795	-2.43406	6.95834	1.26416e-13	9.89355e-12	-2.38833	6.93329	1.99891e-17	1.41353e-15	14.133	11.663	13.93	77.379	67.103	71.566	12.129	14.302	14.112	63.86	76.483	70.175	estExt_fgenesh1_pg.C_60060	238489	NEMVEDRAFT_v1g238489		sigP:1^20^0.568^YES		eukaryotic translation initiation factor 2-alpha kinase 3 precursor [Bos taurus]	E2AK3_MOUSEEukaryotic translation initiation factor 2-alpha kinase 3;	EIF2AK3	eukaryotic translation initiation factor 2-alpha kinase 3	GO:0000003,GO:0001501,GO:0001503,GO:0001932,GO:0001934,GO:0002062,GO:0002063,GO:0002119,GO:0002164,GO:0002790,GO:0003001,GO:0003674,GO:0003824,GO:0004672,GO:0004674,GO:0004683,GO:0004686,GO:0004694,GO:0005575,GO:0005622,GO:0005623,GO:0005737,GO:0005783,GO:0005788,GO:0005789,GO:0006355,GO:0006357,GO:0006412,GO:0006417,GO:0006446,GO:0006461,GO:0006464,GO:0006468,GO:0006793,GO:0006796,GO:0006810,GO:…
NVE10283	2.11	0.569386	250.307	96.7232	1.87	0.389444	480.037	138.737	-7.24227	6.94829	1.47422e-46	2.99974e-43	-8.444	7.97401	2.24646e-68	1.52504e-64	2.066	1.422	1.971	380.336	150.894	300.589	2.206	1.348	1.318	319.774	613.464	767.079	e_gw.239.78.1,e_gw.239.91.1	127508127468	NEMVEDRAFT_v1g127508,NEMVEDRAFT_v1g127468				small heat shock protein [uncultured cnidarian]	HSP11_CAEELHeat shock protein Hsp-16.1/Hsp-16.11;
NVE20565	41.89	9.19688	379.33	40.1158	35.1267	10.5354	483.697	124.814	-3.47112	6.94328	8.46358e-18	1.20431e-15	-4.24158	7.2972	1.90487e-26	3.84104e-24	30.762	58.391	26.729	369.056	405.655	511.88	18.869	41.313	30.122	448.613	813.279	441.255							Protein FAM46A [Crassostrea gigas]	FA46C_DANREProtein FAM46C;	FAM46C	Family with sequence similarity 46, member
NVE20585	9.16	0.825712	88.14	12.9291	13.0967	2.19917	49.9267	1.65683	-3.58629	6.93755	9.56746e-24	2.74195e-21	-2.38524	6.31477	8.58385e-17	5.67593e-15	8.006	9.725	6.836	106.863	83.37	106.033	13.321	9.5	10.845	52.085	64.58	57.716	gw.58.119.1	34679	NEMVEDRAFT_v1g34679	*			cyclic AMP-dependent transcription factor ATF-2 [Gallus gallus]	ATF2_CHICKCyclic AMP-dependent transcription factor ATF-2;	ATF2	Activating transcription factor	GO:0000165,GO:0000975,GO:0000976,GO:0000977,GO:0000980,GO:0000981,GO:0000982,GO:0000988,GO:0000989,GO:0001012,GO:0001067,GO:0001071,GO:0001076,GO:0001077,GO:0001158,GO:0001228,GO:0001817,GO:0001819,GO:0002218,GO:0002221,GO:0002224,GO:0002253,GO:0002376,GO:0002682,GO:0002684,GO:0002755,GO:0002756,GO:0002757,GO:0002758,GO:0002764,GO:0003007,GO:0003151,GO:0003674,GO:0003676,GO:0003677,GO:0003682,GO:…
NVE2400	24.5233	5.00116	110.07	13.4023	24.29	8.14924	154.163	17.2213	-2.52011	6.93182	2.41272e-14	2.15664e-12	-3.15831	7.40308	3.25484e-22	4.01746e-20	22.851	18.943	22.272	134.039	115.706	120.102	14.429	21.098	25.457	152.727	220.677	166.834	gw.122.33.1	18324	NEMVEDRAFT_v1g18324	*		FoxO3	forkhead box O3 [Saccoglossus kowalevskii]	FOXO_DROANForkhead box protein O {ECO:0000250|UniProtKB:Q95V55};	FOXO3	forkhead box	GO:0000003,GO:0000122,GO:0000981,GO:0001071,GO:0001541,GO:0001542,GO:0001544,GO:0001547,GO:0001556,GO:0002682,GO:0003006,GO:0003674,GO:0003676,GO:0003677,GO:0003690,GO:0003700,GO:0003705,GO:0005488,GO:0005515,GO:0005575,GO:0005622,GO:0005623,GO:0005634,GO:0005654,GO:0005667,GO:0005737,GO:0005829,GO:0006139,GO:0006351,GO:0006355,GO:0006357,GO:0006366,GO:0006417,GO:0006725,GO:0006807,GO:0006915,GO:…
NVE1477	21.31	3.6812	68.5867	25.5476	29.7033	2.30776	111.597	20.2298	-2.0143	6.92655	5.59346e-08	1.43164e-06	-2.33934	7.65626	3.29626e-13	1.37003e-11	20.073	17.931	17.989	105.958	46.57	75.147	30.328	28.092	19.509	102.216	173.483	116.938
NVE21232	38.2767	11.6645	156.53	23.3135	37.5833	5.34958	205.86	31.9355	-2.40006	6.89949	6.0484e-12	3.50635e-10	-2.91261	7.2871	1.12986e-21	1.33011e-19	41.89	27.149	30.014	189.586	147.095	189.495	29.351	34.812	32.266	207.494	307.877	206.004	fgsh_est.C_scaffold_61000004	232588	NEMVEDRAFT_v1g232588				pyruvate dehydrogenase [Aedes aegypti]	PDK2_RAT[Pyruvate dehydrogenase (acetyl-transferring)] kinase isozyme 2, mitochondrial;	PDK4	Pyruvate dehydrogenase kinase, isozyme	GO:0000166,GO:0000302,GO:0001666,GO:0001678,GO:0001882,GO:0001883,GO:0003674,GO:0003824,GO:0004672,GO:0004674,GO:0004712,GO:0004740,GO:0005488,GO:0005515,GO:0005524,GO:0005575,GO:0005622,GO:0005623,GO:0005634,GO:0005737,GO:0005739,GO:0005740,GO:0005743,GO:0005759,GO:0005886,GO:0005967,GO:0005975,GO:0005996,GO:0006006,GO:0006082,GO:0006084,GO:0006085,GO:0006086,GO:0006090,GO:0006109,GO:0006111,GO:…
NVE12257	13.2967	2.2805	60.2533	7.36264	18.3733	4.21499	63.3467	2.90381	-2.52707	6.88974	4.95196e-14	4.18102e-12	-2.26227	7.06231	1.76728e-15	9.97023e-14	10.729	11.114	13.19	67.659	76.931	58.542	13.907	15.062	17.611	62.582	80.48	78.604	e_gw.282.6.1	130653	NEMVEDRAFT_v1g130653					TXB1B_DANRETax1-binding protein 1 homolog B;
NVE25538	13.1333	1.61176	107.357	4.10454	13.67	3.52915	123.063	1.61692	-3.35459	6.85909	1.34536e-20	2.68387e-18	-3.64984	7.07844	5.64463e-34	2.46772e-31	11.488	14.872	9.073	107.632	132.114	123.883	11.254	9.832	13.446	131.859	149.651	147.535	gw.92.34.1	22254	NEMVEDRAFT_v1g22254				monocarboxylate transporter 10 [Danio rerio]	MOT10_DANREMonocarboxylate transporter 10;	SLC16A10	solute carrier family 16, member 10 (aromatic amino acid transporter)	GO:0003674,GO:0005215,GO:0005342,GO:0005575,GO:0005623,GO:0005886,GO:0006725,GO:0006726,GO:0006727,GO:0006810,GO:0006811,GO:0006820,GO:0008028,GO:0008055,GO:0008150,GO:0008152,GO:0008509,GO:0008514,GO:0009058,GO:0009987,GO:0015075,GO:0015711,GO:0015718,GO:0015849,GO:0016020,GO:0016323,GO:0018130,GO:0019438,GO:0019748,GO:0022857,GO:0022891,GO:0022892,GO:0032502,GO:0033060,GO:0034220,GO:0042440,GO:…
NVE24210	13.69	3.72293	138.84	6.27816	12.5533	3.32777	155.98	19.7287	-3.71419	6.84429	6.58666e-25	2.03069e-22	-4.09715	7.03982	1.21972e-33	4.87073e-31	12.349	9.111	13.997	152.897	160.815	154.828	7.475	12.993	11.547	174.936	215.072	153.621	gw.80.291.1	58704	NEMVEDRAFT_v1g58704					ETV6_MOUSETranscription factor ETV6;		Sterile alpha motif (SAM)/Pointed domain
NVE21703	8.53	2.14389	101.207	32.5385	8.41333	2.44275	118.88	21.7825	-3.93151	6.83187	3.78908e-21	8.20215e-19	-4.28421	7.11348	3.70133e-30	1.04696e-27	8.146	5.955	8.025	126.657	64.59	148.58	4.617	9.548	7.404	106.292	184.991	127.328	gw.648.6.1	3250	NEMVEDRAFT_v1g3250				Fibrillin-3 [Crassostrea gigas]	FBN2_MOUSEFibrillin-2;		Calcium-binding EGF domain
NVE7021	5.70667	0.461904	107.927	7.1772	7.11333	3.23153	106.177	14.89	-4.55885	6.82669	8.1008e-33	5.88696e-30	-4.41947	6.85956	1.10874e-33	4.51612e-31	3.96	6.408	5.081	109.275	137.641	118.481	4.878	4.214	8.447	110.823	154.675	105.926	estExt_gwp.C_1810031	171569	NEMVEDRAFT_v1g171569				permeases of the major facilitator superfamily [Stylonychia lemnae]	S18B1_MOUSEMFS-type transporter SLC18B1;	SLC18B1	solute carrier family 18, subfamily B, member 1	GO:0005575,GO:0016020
NVE17866	14.0267	2.65854	166.723	7.85953	22.7067	4.57818	171.55	15.4507	-3.92926	6.79984	2.82929e-29	1.43926e-26	-3.37448	6.9351	2.72343e-27	5.96403e-25	13.178	11.265	12.292	180.676	182.026	200.369	15.369	22.948	19.871	180.744	235.934	182.736	e_gw.45.49.1	97113	NEMVEDRAFT_v1g97113				dual specificity protein phosphatase 16 [Rattus norvegicus]	DUS16_HUMANDual specificity protein phosphatase 16;	DUSP16	dual specificity phosphatase	GO:0000188,GO:0001932,GO:0001933,GO:0002009,GO:0002119,GO:0002164,GO:0003674,GO:0003824,GO:0004721,GO:0004725,GO:0005575,GO:0005622,GO:0005623,GO:0005634,GO:0005737,GO:0006464,GO:0006469,GO:0006470,GO:0006611,GO:0006793,GO:0006796,GO:0006810,GO:0006886,GO:0006913,GO:0006950,GO:0006952,GO:0007275,GO:0008104,GO:0008138,GO:0008150,GO:0008152,GO:0008579,GO:0009653,GO:0009790,GO:0009791,GO:0009792,GO:…
NVE9410	43.0667	2.43125	307.103	29.4744	60.4133	6.65431	283.467	23.7606	-3.14225	6.78233	8.67861e-19	1.3584e-16	-2.68316	6.77712	7.34436e-21	7.91403e-19	31.85	49.98	35.004	351.362	312.503	371.016	50.603	54.286	50.479	297.164	387.986	305.449	estExt_fgenesh1_pg.C_220027	239929	NEMVEDRAFT_v1g239929
NVE327	21.3767	4.04713	155.42	9.54607	28.35	21.3122	234.917	12.692	-3.17125	6.76185	8.99195e-18	1.27061e-15	-3.61962	7.36956	1.5651e-14	7.75544e-13	12.638	23.66	21.631	175.613	173.67	174.663	9.355	15.906	42.191	264.954	272.029	279.814	estExt_fgenesh1_pg.C_100080	238958	NEMVEDRAFT_v1g238958				choline/carnitine/betaine transporter [Bathycoccus prasinos]	Y1706_HAEINUncharacterized transporter HI_1706;		protein Hydra magnipapillata
NVE26034	109.863	17.6548	15.05	1.70311	82.4767	19.5586	6.87667	1.76042	2.50469	6.75302	2.88163e-13	2.12447e-11	3.1648	6.22643	5.09444e-20	5.01224e-18	92.764	91.809	104.622	13.442	17.67	20.082	99.632	56.156	58.846	9.631	5.964	7.999	e_gw.97.1.1	109978	NEMVEDRAFT_v1g109978				RecName: Full=Tropomyosin-2 [Podocoryna carnea]	TPM_ECHMUTropomyosin;		Tropomyosin
NVE23699	29.9033	4.56059	106.033	22.0597	40.4	8.69419	135.763	49.1807	-2.15272	6.74465	1.87159e-10	8.40687e-09	-2.16964	7.17434	2.50294e-08	4.03921e-07	28.446	28.55	22.33	142.189	100.549	111.905	30.97	49.959	25.565	129.663	249.249	99.337	estExt_fgenesh1_pg.C_780050	243062	NEMVEDRAFT_v1g243062
NVE6321	3.70333	0.638871	46.3	3.0088	5.63667	1.44641	55.18	3.94617	-3.99405	6.71918	3.944e-30	2.43189e-27	-3.7611	7.04594	1.8183e-30	5.36687e-28	3.263	3.015	3.443	52.511	51.022	52.529	5.967	3.426	4.991	52.655	69.764	70.904	e_gw.171.51.1	120549	NEMVEDRAFT_v1g120549				PREDICTED: mitogen-activated protein kinase kinase kinase 1 isoform X1 [Rattus norvegicus]	M3K1_HUMANMitogen-activated protein kinase kinase kinase 1;		Inherit from KOG: mitogen-activated protein kinase kinase kinase
NVE14735	7.90667	1.28087	101.223	15.5112	7.67667	0.971642	97.4533	22.4417	-4.0163	6.70658	6.82236e-29	3.15503e-26	-4.13141	6.71564	1.91159e-34	9.26941e-32	7.575	7.215	6.104	124.661	95.746	119.585	6.47	6.672	6.556	86.343	159.859	97.341								SRTD2_HUMANSERTA domain-containing protein 2;
NVE21675	88.7233	55.621	502.66	275.243	246.477	177.024	907.817	278.566	-2.9411	6.6837	1.31007e-06	2.2784e-05	-2.43484	7.62214	1.01822e-07	1.42185e-06	69.843	21.905	130.22	342.254	1041.45	337.746	105.85	122.476	359.805	1176.42	636.034	1309.84	gw.6446.1.1	9081	NEMVEDRAFT_v1g9081					GP2_CANFA .
NVE11699	2.86333	0.232283	99.1767	9.21265	3.96	1.09279	147.557	7.20878	-5.4445	6.6726	2.99165e-44	4.34815e-41	-5.6952	7.29279	2.10548e-59	7.14672e-56	2.496	2.94	2.221	106.988	101.086	126.972	2.495	3.654	3.876	153.097	194.754	167.766	estExt_fgenesh1_pg.C_270004	240289	NEMVEDRAFT_v1g240289		sigP:1^27^0.892^YES
NVE21090	8.46333	1.22345	103.86	14.7018	11.4767	1.89209	177.797	39.4523	-3.95387	6.66247	5.97654e-29	2.82816e-26	-4.40137	7.48761	1.42277e-33	5.57235e-31	7.912	7.732	6.736	128.019	117.985	102.733	8.285	12.708	8.795	148.408	287.559	191.871	estExt_fgenesh1_pg.C_60220	238589	NEMVEDRAFT_v1g238589	*		c-jun	jun protein [Hydra vulgaris]	JUN_CHICKTranscription factor AP-1;	JUN	jun proto-oncogene	GO:0000003,GO:0000165,GO:0000187,GO:0000228,GO:0000302,GO:0000785,GO:0000790,GO:0000791,GO:0000975,GO:0000976,GO:0000977,GO:0000980,GO:0000981,GO:0000982,GO:0000988,GO:0000989,GO:0001012,GO:0001067,GO:0001071,GO:0001076,GO:0001077,GO:0001158,GO:0001190,GO:0001228,GO:0001503,GO:0001525,GO:0001568,GO:0001649,GO:0001654,GO:0001700,GO:0001736,GO:0001738,GO:0001745,GO:0001751,GO:0001752,GO:0001754,GO:…
NVE10289	4.33	2.32693	163.653	22.4115	3.35	0.818291	172.06	6.96576	-5.65054	6.65804	3.52173e-32	2.31162e-29	-6.10705	6.76959	3.48908e-59	1.01512e-55	5.869	2.132	2.919	161.485	227.065	165.972	2.113	4.034	2.557	179.572	203.824	216.921	e_gw.239.69.1	127536	NEMVEDRAFT_v1g127536				Thiosulfate sulfurtransferase-like protein [Acremonium chrysogenum ATCC 11550]	TSTD3_MOUSEThiosulfate sulfurtransferase/rhodanese-like domain-containing protein 3;
NVE3341	10.5967	1.07794	85.7033	13.9217	17.6967	2.24752	133.517	44.0431	-3.333	6.65554	1.36092e-20	2.68855e-18	-3.35973	7.35905	1.01312e-19	9.64169e-18	9.336	11.383	7.726	103.349	106.451	78.224	13.554	18.706	13.634	135.608	234.895	98.417	estExt_fgenesh1_pg.C_1330034	244775	NEMVEDRAFT_v1g244775
NVE20036	8.84667	1.07735	146.397	15.8995	11.3833	2.79746	122.9	19.5082	-4.38898	6.65247	2.87571e-34	2.43812e-31	-3.90457	6.48395	2.59223e-33	9.77656e-31	7.755	7.937	7.701	172.64	148.556	171.468	7.708	10.259	10.91	133.433	179.274	116.543	estExt_fgenesh1_pg.C_5450006	248405	NEMVEDRAFT_v1g248405				Growth arrest and DNA-damage-inducible protein GADD45 gamma [Cricetulus griseus]	GA45G_BOVINGrowth arrest and DNA damage-inducible protein GADD45 gamma;	GADD45G	Growth arrest and DNA-damage-inducible, gamma	GO:0000185,GO:0000186,GO:0001775,GO:0001816,GO:0001932,GO:0001933,GO:0001934,GO:0002250,GO:0002252,GO:0002263,GO:0002285,GO:0002286,GO:0002287,GO:0002292,GO:0002293,GO:0002294,GO:0002366,GO:0002376,GO:0002460,GO:0002520,GO:0002521,GO:0005575,GO:0005622,GO:0005623,GO:0005634,GO:0006139,GO:0006259,GO:0006281,GO:0006469,GO:0006725,GO:0006807,GO:0006950,GO:0006955,GO:0006974,GO:0007275,GO:0008150,GO:…
NVE20227	16.0733	2.18227	52.08	6.609	15.5033	3.0926	56.8567	2.66705	-2.04095	6.58083	4.32321e-10	1.79528e-08	-2.3447	6.7106	2.11469e-16	1.33337e-14	13.695	13.989	14.745	58.24	67.138	50.227	14.28	11.199	14.032	56.066	72.474	70.438	e_gw.553.19.1	140937	NEMVEDRAFT_v1g140937	*				ZC12C_MOUSEProbable ribonuclease ZC3H12C;	ZC3H12B	zinc finger CCCH-type containing	GO:0000003,GO:0001558,GO:0001817,GO:0001818,GO:0002009,GO:0002237,GO:0002682,GO:0002683,GO:0002694,GO:0002695,GO:0005575,GO:0005622,GO:0005623,GO:0005634,GO:0005737,GO:0005886,GO:0006355,GO:0006810,GO:0006897,GO:0006909,GO:0006911,GO:0007275,GO:0007346,GO:0007610,GO:0008150,GO:0009607,GO:0009617,GO:0009653,GO:0009790,GO:0009792,GO:0009888,GO:0009889,GO:0009890,GO:0009892,GO:0009893,GO:0009894,GO:…
NVE16336	4.96	0.148997	90.3267	8.52685	4.60333	1.29785	120.393	26.9142	-4.50161	6.55255	3.75639e-34	3.0574e-31	-5.19854	7.00966	2.01581e-45	2.93242e-42	3.975	5.439	3.95	106.26	100.689	97.014	3.146	3.825	4.636	110.949	195.793	117.046	estExt_fgenesh1_pg.C_40057	238168	NEMVEDRAFT_v1g238168	*				CRERF_HUMANCREB3 regulatory factor;	CREBRF	creb3 regulatory factor	GO:0000122,GO:0003674,GO:0005488,GO:0005515,GO:0005575,GO:0005622,GO:0005623,GO:0005634,GO:0005654,GO:0005737,GO:0006355,GO:0006357,GO:0006950,GO:0008150,GO:0009889,GO:0009890,GO:0009892,GO:0009893,GO:0009894,GO:0009896,GO:0009966,GO:0009968,GO:0009987,GO:0010468,GO:0010556,GO:0010558,GO:0010604,GO:0010605,GO:0010629,GO:0010646,GO:0010648,GO:0016604,GO:0019219,GO:0019222,GO:0023051,GO:0023057,GO:…
NVE8298	16.4667	7.02759	169.553	65.8365	17.9333	11.746	87.37	9.88544	-3.70187	6.55046	5.36929e-16	5.97019e-14	-2.65248	5.78398	8.80272e-08	1.25107e-06	10.244	10.834	21.831	263.732	108.612	190.293	8.648	32.781	7.223	84.939	125.41	96.049	estExt_gwp.C_200041	161291	NEMVEDRAFT_v1g161291				RecName: Full=Failed axon connections homolog [Xenopus (Silurana) tropicalis]	FAXC_XENTRFailed axon connections homolog;		failed axon connections homolog (Drosophila)
NVE24746	73.4033	7.70069	282.353	23.9787	71.28	9.07913	252.073	11.6084	-2.28153	6.54355	1.60781e-12	1.03531e-10	-2.25134	6.43935	1.54055e-14	7.65241e-13	63.88	67.965	62.765	326.65	299.567	324.734	77.617	58.377	49.95	277.859	318.11	282.217	estExt_fgenesh1_pg.C_850073	243338	NEMVEDRAFT_v1g243338
NVE12489	23.9967	2.24405	164.47	39.4852	26.6	7.66212	214.35	57.825	-3.09981	6.51523	4.59643e-17	5.99539e-15	-3.43197	6.92848	3.40332e-18	2.61555e-16	21.207	24.791	18.188	203.382	127.1	221.978	16.802	34.774	18.191	228.7	351.47	170.325	e_gw.29.155.1	92283	NEMVEDRAFT_v1g92283	*			Interferon regulatory factor 1 [Buceros rhinoceros silvestris]	IRF2_HUMANInterferon regulatory factor 2;	IRF1	interferon regulatory factor 1	GO:0000003,GO:0000228,GO:0000785,GO:0000790,GO:0000975,GO:0000976,GO:0000977,GO:0000978,GO:0000987,GO:0001012,GO:0001067,GO:0001071,GO:0001159,GO:0001775,GO:0001817,GO:0001819,GO:0001932,GO:0001933,GO:0002252,GO:0002376,GO:0002520,GO:0002521,GO:0002682,GO:0002683,GO:0002684,GO:0002694,GO:0002695,GO:0002696,GO:0002697,GO:0002698,GO:0002699,GO:0002819,GO:0002822,GO:0002825,GO:0002828,GO:0003674,GO:…
NVE3365	10.5633	0.391351	45.8767	5.23094	12.42	3.18748	42.5933	3.41112	-2.4312	6.49162	5.69552e-13	3.95537e-11	-2.25763	6.47615	2.50112e-14	1.20706e-12	8.491	11.663	8.325	55.329	48.416	50.474	11.748	7.991	11.75	40.384	53.171	55.683	e_gw.133.18.1,fgenesh1_pg.scaffold_133000065	115643211193	NEMVEDRAFT_v1g115643,NEMVEDRAFT_v1g211193				unc-51-like kinase 2 [synthetic construct]	ULK2_HUMANSerine/threonine-protein kinase ULK2;	ULK2	unc51-like kinase
NVE8649	19.3767	3.68299	92.5867	1.83914	22.2267	1.7454	127.847	44.5813	-2.61472	6.46903	3.32529e-15	3.36631e-13	-2.98107	6.95258	8.43337e-17	5.59459e-15	18.656	15.96	16.192	98.411	105.399	109.11	18.646	21.212	17.604	108.193	235.749	108.293	estExt_gwp.C_20540002	176677	NEMVEDRAFT_v1g176677				GK23891 [Drosophila willistoni]				GO:0008150,GO:0009966,GO:0009968,GO:0010646,GO:0010648,GO:0023051,GO:0023057,GO:0046578,GO:0046580,GO:0048519,GO:0048523,GO:0048583,GO:0048585,GO:0050789,GO:0050794,GO:0051056,GO:0051058,GO:0065007
NVE16340	6.67667	0.45095	121.463	9.37691	10.59	0.645652	132.087	36.245	-4.50501	6.45558	1.20316e-33	9.06735e-31	-4.09037	6.6635	2.59505e-30	7.44378e-28	5.611	7.302	5.056	136.929	127.439	145.186	9.011	10.421	8.048	110.717	226.827	129.265	e_gw.4.173.1	81300	NEMVEDRAFT_v1g81300				dual specificity protein phosphatase 4 [Danio rerio]	DUS1_HUMANDual specificity protein phosphatase 1;	DUSP1	dual specificity protein phosphatase	GO:0000165,GO:0000188,GO:0000302,GO:0001704,GO:0001706,GO:0001708,GO:0001711,GO:0001714,GO:0001932,GO:0001933,GO:0002218,GO:0002221,GO:0002224,GO:0002253,GO:0002376,GO:0002682,GO:0002684,GO:0002755,GO:0002756,GO:0002757,GO:0002758,GO:0002764,GO:0003674,GO:0003824,GO:0004721,GO:0004725,GO:0004726,GO:0005575,GO:0005622,GO:0005623,GO:0005634,GO:0005654,GO:0006464,GO:0006469,GO:0006470,GO:0006793,GO:…
NVE326	3.29333	2.26005	80.71	10.7311	4.23333	4.83533	159.297	21.5539	-4.80273	6.45058	7.55529e-14	6.199e-12	-5.88148	7.45636	2.696e-13	1.14867e-11	0.767	6.849	2.112	99.617	86.923	84.472	0.875	0.655	8.019	200.376	176.638	173.852	estExt_fgenesh1_pg.C_100078	238957	NEMVEDRAFT_v1g238957				BCCT transporter (ISS) [Ostreococcus tauri]	Y1706_HAEINUncharacterized transporter HI_1706;		protein Hydra magnipapillata
NVE3918	1.77333	0.561803	183.687	67.8248	2.32	0.638957	185.983	70.9474	-7.03448	6.44949	2.01981e-44	3.42492e-41	-6.73235	6.57018	2.0498e-35	1.10625e-32	1.996	1.335	1.272	274.606	114.795	221.59	2.513	2.695	1.029	97.031	325.658	242.592	e_gw.14.298.1	86804	NEMVEDRAFT_v1g86804				HSP20 domain containing protein [Trichuris trichiura]	SIP1_CAEELStress-induced protein 1;		Heat Shock Protein	GO:0005575,GO:0005622,GO:0005623,GO:0005737,GO:0005794,GO:0005795,GO:0005797,GO:0006950,GO:0006952,GO:0006984,GO:0006986,GO:0007154,GO:0007165,GO:0007275,GO:0007568,GO:0008150,GO:0008340,GO:0009987,GO:0010033,GO:0010259,GO:0023052,GO:0030968,GO:0031984,GO:0031985,GO:0032501,GO:0032502,GO:0033554,GO:0034620,GO:0034976,GO:0035966,GO:0035967,GO:0040008,GO:0040009,GO:0040010,GO:0042221,GO:0043226,GO:…
NVE25035	26.46	7.59058	237.933	15.4378	34.3533	29.4001	406.49	55.0319	-3.50869	6.43574	4.7277e-21	1.00208e-18	-4.1545	7.21507	9.8991e-15	5.1299e-13	16.723	22.422	30.929	269.772	261.96	270.279	10.026	15.65	54.912	459.86	407.66	543.522	fgenesh1_pg.scaffold_8818000001	225467	NEMVEDRAFT_v1g225467				Betaine/Carnitine/Choline transporter family [Micromonas sp. RCC299]	BETT_ECOLIHigh-affinity choline transport protein;		protein Hydra magnipapillata
NVE8219	8.19667	1.12423	83.5967	2.55043	8.83333	1.68623	119.603	46.6774	-3.69903	6.43534	1.58478e-26	5.75842e-24	-4.20747	6.98834	6.5736e-24	9.84397e-22	7.458	7.302	6.886	88.43	93.502	100.666	6.2	10.221	6.571	92.754	229.661	102.087	fgenesh1_pg.scaffold_2000251,estExt_fgenesh1_pg.C_20250	196629237973	NEMVEDRAFT_v1g196629,NEMVEDRAFT_v1g237973				GK14935 [Drosophila willistoni]	S2536_CHICKSolute carrier family 25 member 36;	SLC25A33	solute carrier family 25 (pyrimidine nucleotide carrier	GO:0003674,GO:0005215,GO:0005575,GO:0005622,GO:0005623,GO:0005737,GO:0005739,GO:0005740,GO:0005743,GO:0006810,GO:0008150,GO:0009719,GO:0009725,GO:0009987,GO:0010033,GO:0014070,GO:0016020,GO:0019866,GO:0022857,GO:0031090,GO:0031966,GO:0031967,GO:0031975,GO:0032355,GO:0033993,GO:0042221,GO:0043226,GO:0043227,GO:0043229,GO:0043231,GO:0043627,GO:0044422,GO:0044424,GO:0044429,GO:0044444,GO:0044446,GO:…
NVE21252	17.24	3.33818	98.2133	19.0184	19.3633	5.10079	146.38	16.6585	-2.85516	6.43207	7.70088e-17	9.59191e-15	-3.3812	7.01479	2.7363e-26	5.35841e-24	16.183	13.699	15.236	129.891	102.208	96.579	11.859	19.171	18.22	172.391	188.332	147.906	e_gw.61.120.1	101547	NEMVEDRAFT_v1g101547				zinc finger protein, putative [Entamoeba nuttalli P19]	MDM2_HORSEE3 ubiquitin-protein ligase Mdm2;
NVE15654	13.2667	1.35564	57.29	7.5663	12.87	3.90401	55.0767	3.65997	-2.44442	6.41954	1.40617e-13	1.09209e-11	-2.5857	6.39965	1.00543e-18	8.29012e-17	11.59	12.396	11.211	69.301	56.246	67.033	10.258	8.817	13.257	57.756	62.86	71.43	e_gw.375.14.1	136467	NEMVEDRAFT_v1g136467				NAD-dependent deacetylase sirtuin-1 [Gallus gallus]	SIR1_HUMANNAD-dependent protein deacetylase sirtuin-1;	SIRT1	Sirtuin 1	GO:0000003,GO:0000012,GO:0000122,GO:0000183,GO:0000228,GO:0000302,GO:0000720,GO:0000731,GO:0000781,GO:0000784,GO:0000785,GO:0000790,GO:0000791,GO:0000792,GO:0000988,GO:0000989,GO:0001525,GO:0001542,GO:0001558,GO:0001568,GO:0001666,GO:0001667,GO:0001678,GO:0001932,GO:0001933,GO:0001934,GO:0001944,GO:0002040,GO:0002042,GO:0002119,GO:0002164,GO:0002682,GO:0002684,GO:0002819,GO:0002821,GO:0003006,GO:…
NVE3872	8.16	0.735436	39.72	4.97313	10.2167	1.48471	38.9933	3.89429	-2.61236	6.4162	5.42281e-15	5.3826e-13	-2.38853	6.4805	2.13918e-17	1.50749e-15	7.176	8.012	6.545	48.062	39.92	45.53	8.201	9.083	8.889	43.605	52.193	40.067	estExt_GenewiseH_1.C_140246	179827	NEMVEDRAFT_v1g179827					CYLD_BOVINUbiquitin carboxyl-terminal hydrolase CYLD;	CYLD	cylindromatosis (turban tumor syndrome)	GO:0001071,GO:0001817,GO:0001818,GO:0002218,GO:0002221,GO:0002253,GO:0002376,GO:0002682,GO:0002684,GO:0002753,GO:0002757,GO:0002758,GO:0002764,GO:0003674,GO:0003700,GO:0003824,GO:0004221,GO:0004843,GO:0005488,GO:0005515,GO:0005575,GO:0005622,GO:0005623,GO:0005634,GO:0005737,GO:0005829,GO:0005856,GO:0005886,GO:0006355,GO:0006464,GO:0006917,GO:0006950,GO:0006952,GO:0006955,GO:0006979,GO:0007154,GO:…
NVE21006	6.58	0.668331	24.6467	3.99215	6.43333	0.665649	26.5	3.18391	-2.23383	6.39984	1.39181e-11	7.67697e-10	-2.49959	6.53255	2.25485e-17	1.57808e-15	5.306	6.117	6.054	31.428	26.388	24.814	6.088	5.286	5.209	23.286	36.28	33.635	e_gw.6.352.1	82910	NEMVEDRAFT_v1g82910	*				ZN358_HUMANZinc finger protein 358;	ZNF628	Zinc finger protein	GO:0001071,GO:0003674,GO:0003676,GO:0003677,GO:0003700,GO:0005488,GO:0005575,GO:0005622,GO:0005623,GO:0005634,GO:0006355,GO:0008150,GO:0009889,GO:0010468,GO:0010556,GO:0019219,GO:0019222,GO:0031323,GO:0031326,GO:0043226,GO:0043227,GO:0043229,GO:0043231,GO:0044424,GO:0044464,GO:0050789,GO:0050794,GO:0051171,GO:0051252,GO:0060255,GO:0065007,GO:0080090,GO:0097159,GO:1901363,GO:2000112,GO:2001141
NVE21562	11.93	4.54111	63.01	11.1786	125.523	12.625	578.357	212.158	-2.71446	6.38693	4.70685e-10	1.9427e-08	-2.63439	9.65857	4.32559e-12	1.46581e-10	12.897	14.625	4.765	71.433	55.381	85.646	132.902	114.741	81.789	554.747	1064.94	417.461
NVE43	6.26333	0.881375	21.3933	0.87271	5.92667	1.18977	21.92	1.12333	-2.10768	6.38558	2.55016e-10	1.10641e-08	-2.34783	6.43185	1.06747e-15	6.3198e-14	4.523	5.934	6.237	22.841	23.56	25.895	6.107	4.043	5.042	21.924	29.005	25.779	e_gw.1.547.1,e_gw.1.634.1,e_gw.1.271.1	791237899379154	NEMVEDRAFT_v1g79123,NEMVEDRAFT_v1g78993,NEMVEDRAFT_v1g79154		sigP:1^20^0.687^YES			HMCN1_HUMANHemicentin-1;		G2F domain
NVE24103	12.3633	1.67113	85.7133	9.22393	22.8567	6.5916	93.55	13.2321	-3.13784	6.38055	3.07507e-20	5.7405e-18	-2.51116	6.63585	9.15649e-17	6.01552e-15	10.596	10.769	11.269	96.55	107.023	85.364	15.164	19.37	23.088	110.147	125.522	89.569	estExt_fgenesh1_pg.C_80223	238813	NEMVEDRAFT_v1g238813
NVE11781	16.3867	2.99054	87.4567	12.0808	14.6133	1.7141	129.147	19.3309	-2.76423	6.37346	1.71684e-16	2.05495e-14	-3.59486	6.91781	4.39062e-30	1.22492e-27	15.182	13.257	14.512	107.903	97.733	88.018	11.478	14.283	11.924	128.966	192.465	131.262	e_gw.27.73.1	91543	NEMVEDRAFT_v1g91543				PREDICTED: mitogen-activated protein kinase 6 [Calypte anna]	MK06_CHICKMitogen-activated protein kinase 6;	MAPK6	Mitogen-activated protein kinase	GO:0000165,GO:0003674,GO:0003824,GO:0004672,GO:0004674,GO:0004702,GO:0004707,GO:0004871,GO:0005057,GO:0005488,GO:0005515,GO:0005575,GO:0005622,GO:0005623,GO:0005634,GO:0005737,GO:0006464,GO:0006468,GO:0006793,GO:0006796,GO:0007154,GO:0007165,GO:0007243,GO:0008150,GO:0008152,GO:0009987,GO:0016301,GO:0016310,GO:0016740,GO:0016772,GO:0016773,GO:0019538,GO:0019899,GO:0019900,GO:0019901,GO:0023014,GO:…
NVE6834	3.48667	0.662185	27.2367	4.45044	2.23667	0.188562	9.43333	0.932714	-3.28526	6.37151	2.93341e-19	4.97409e-17	-2.51811	4.99433	7.0371e-19	5.87367e-17	3.381	3.705	2.245	34.214	25.757	31.426	2.206	1.87	1.717	9.758	10.394	12.746	e_gw.18.26.1	88581	NEMVEDRAFT_v1g88581					VWA5A_RATvon Willebrand factor A domain-containing protein 5A;	VWA5A	von Willebrand factor A domain containing 5A	GO:0005575,GO:0005622,GO:0005623,GO:0005634,GO:0007275,GO:0007507,GO:0008150,GO:0009888,GO:0009987,GO:0014706,GO:0030154,GO:0032501,GO:0032502,GO:0035051,GO:0042692,GO:0042693,GO:0043226,GO:0043227,GO:0043229,GO:0043231,GO:0044424,GO:0044464,GO:0044699,GO:0044707,GO:0044763,GO:0044767,GO:0045165,GO:0048513,GO:0048731,GO:0048738,GO:0048856,GO:0048869,GO:0051146,GO:0055007,GO:0060537,GO:0060911,GO:…
NVE16594	7.85333	1.38531	46.2533	10.0866	7.08667	1.20704	55.1567	11.9546	-2.86419	6.36804	6.88681e-15	6.70492e-13	-3.4029	6.63357	3.59269e-24	5.4199e-22	7.301	8.863	4.99	62.897	45.004	46.681	5.008	7.564	5.73	63.015	82.918	46.381	gw.40.133.1,e_gw.40.178.1	3575795803	NEMVEDRAFT_v1g35757,NEMVEDRAFT_v1g95803				Chain A, Structural Basis For Dsrna Duplex Backbone Recognition By Mda5	IFIH1_HUMANInterferon-induced helicase C domain-containing protein 1;	IFIH1	box polypeptide 58	GO:0001817,GO:0001818,GO:0001819,GO:0001932,GO:0001934,GO:0002218,GO:0002221,GO:0002252,GO:0002253,GO:0002376,GO:0002682,GO:0002683,GO:0002684,GO:0002697,GO:0002753,GO:0002757,GO:0002758,GO:0002764,GO:0002831,GO:0003674,GO:0003676,GO:0003723,GO:0003725,GO:0003727,GO:0005488,GO:0005515,GO:0005575,GO:0005622,GO:0005623,GO:0005634,GO:0005737,GO:0005829,GO:0006464,GO:0006950,GO:0006952,GO:0006955,GO:…
NVE20199	16.3533	3.18708	116.52	28.6377	25.09	7.2546	93.01	19.6936	-3.17375	6.36663	3.79578e-19	6.33086e-17	-2.35632	6.20894	1.58517e-13	7.03346e-12	15.667	13.192	13.963	163.231	111.604	113.972	15.071	23.84	24.602	120.718	121.141	79.896	estExt_fgenesh1_pg.C_550136	242056	NEMVEDRAFT_v1g242056
NVE1396	9.69333	1.78221	204.377	44.3343	25.2967	4.97823	265.103	73.5731	-4.73184	6.34703	5.29424e-35	5.12987e-32	-3.82601	6.8438	2.04717e-24	3.13478e-22	7.685	8.023	9.822	277.59	199.357	206.136	17.789	29.706	18.459	251.901	452.281	228.698	estExt_fgenesh1_pg.C_1100023	244133	NEMVEDRAFT_v1g244133		sigP:1^23^0.859^YES
NVE25366	12.35	1.70835	87.5067	16.4986	13.14	0.876812	107.26	16.188	-3.1584	6.33816	9.84999e-20	1.75814e-17	-3.46411	6.67145	1.73109e-27	3.87421e-25	11.41	11.232	10.013	113.465	80.776	98.952	13.33	11.598	9.331	108.679	159.5	107.576	fgsh_est.C_scaffold_90000001	232854	NEMVEDRAFT_v1g232854				TNFAIP3-interacting protein 2 [Crassostrea gigas]
NVE12824	10.9767	1.51359	76.2767	20.6529	11.5933	1.84319	119.58	13.1629	-3.12028	6.3337	2.43305e-18	3.5617e-16	-3.83307	7.00105	1.19259e-35	6.74675e-33	10.173	10.08	8.791	109.649	73.004	71.507	9.579	9.766	10.287	115.427	170.959	133.056	e_gw.3.98.1	80332	NEMVEDRAFT_v1g80332				tumor necrosis factor receptor-associated factor 3 [Branchiostoma belcheri]	TRAF3_HUMANTNF receptor-associated factor 3;	TRAF3	TNF receptor-associated factor	GO:0001817,GO:0001818,GO:0002218,GO:0002221,GO:0002224,GO:0002253,GO:0002376,GO:0002682,GO:0002684,GO:0002697,GO:0002756,GO:0002757,GO:0002758,GO:0002764,GO:0002831,GO:0003674,GO:0003824,GO:0004842,GO:0004871,GO:0005575,GO:0005622,GO:0005623,GO:0005737,GO:0005739,GO:0005768,GO:0005829,GO:0005886,GO:0005887,GO:0006355,GO:0006464,GO:0006917,GO:0006950,GO:0006952,GO:0006955,GO:0007154,GO:0007165,GO:…
NVE21582	24.2	1.63367	189.033	18.4479	17.6667	1.63565	282.21	24.3587	-3.3044	6.32415	3.676e-21	8.04293e-19	-4.44347	6.87988	5.22016e-43	5.90632e-40	20.628	24.134	19.818	190.968	198.188	251.102	17.659	14.578	13.525	262.346	362.928	364.576	e_gw.635.15.1	142051	NEMVEDRAFT_v1g142051				cytochrome P450, family 3, subfamily A, polypeptide 43, isoform CRA_a [Homo sapiens]	CP3AJ_CAPHECytochrome P450 3A19;		cytochrome P450
NVE9314	10.2133	1.77768	85.2167	10.2193	11.01	2.80123	88.9967	7.07197	-3.40954	6.31722	3.58149e-23	9.98304e-21	-3.48083	6.42668	2.15035e-30	6.25629e-28	9.297	8.346	9.156	102.434	86.116	97.977	7.168	10.231	10.541	104.085	101.071	103.726	estExt_gwp.C_2180028	172607	NEMVEDRAFT_v1g172607				6-phosphofructo-2-kinase/fructose-2,6-biphosphatase 3 [Columba livia]	F263_RAT6-phosphofructo-2-kinase/fructose-2,6-bisphosphatase 3;	PFKFB3	6-phosphofructo-2-kinase fructose-26-biphosphatase	GO:0000166,GO:0001882,GO:0001883,GO:0002165,GO:0002791,GO:0002793,GO:0003674,GO:0003824,GO:0003873,GO:0004331,GO:0005488,GO:0005515,GO:0005524,GO:0005575,GO:0005622,GO:0005623,GO:0005737,GO:0005829,GO:0005975,GO:0005996,GO:0006000,GO:0006003,GO:0006006,GO:0006007,GO:0006082,GO:0006089,GO:0006090,GO:0006091,GO:0006094,GO:0006096,GO:0006109,GO:0006112,GO:0006793,GO:0006796,GO:0006950,GO:0007154,GO:…
NVE14978	22.0733	2.86715	89.28	13.7627	21.2633	2.35757	106.983	23.2665	-2.3536	6.30945	1.94097e-12	1.23037e-10	-2.76613	6.57324	2.68292e-17	1.87125e-15	20.221	20.343	17.872	107.923	82.739	109.486	17.044	22.853	15.503	109.355	169.573	96.085	fgsh_est.C_scaffold_351000001	233661	NEMVEDRAFT_v1g233661				zinc finger protein, putative [Ixodes scapularis]	PHF13_HUMANPHD finger protein 13;
NVE11114	22.97	4.30002	83.1867	20.0661	23.3333	5.3286	89.5467	11.403	-2.19699	6.30384	8.26915e-10	3.25456e-08	-2.40634	6.42551	1.22295e-17	8.83212e-16	17.6	19.342	23.669	98.712	116.477	64.519	19.241	17.615	22.291	110.305	94.983	104.539	e_gw.257.20.1	128880	NEMVEDRAFT_v1g128880		sigP:1^19^0.647^YES			TNR16_CHICKTumor necrosis factor receptor superfamily member 16;	NGFR	nerve growth factor receptor	GO:0000902,GO:0000904,GO:0001540,GO:0001942,GO:0002237,GO:0003008,GO:0003254,GO:0003674,GO:0004871,GO:0004872,GO:0004888,GO:0005035,GO:0005488,GO:0005515,GO:0005575,GO:0005576,GO:0005622,GO:0005623,GO:0005634,GO:0005635,GO:0005654,GO:0005737,GO:0005768,GO:0005783,GO:0005791,GO:0005794,GO:0005829,GO:0005886,GO:0005887,GO:0006508,GO:0006810,GO:0006886,GO:0006915,GO:0006917,GO:0006928,GO:0006935,GO:…
NVE6504	51.68	22.7445	245.83	24.4836	43.28	16.4387	178.28	9.63576	-2.65278	6.26072	1.80415e-11	9.84205e-10	-2.53137	5.87225	5.2024e-14	2.44129e-12	61.571	24.813	44.344	274.097	306.917	248.037	21.001	42.243	45.473	176.319	235.736	212.078	estExt_fgenesh1_pg.C_1740017	245736	NEMVEDRAFT_v1g245736				expressed protein [Trichoplax adhaerens]	F162A_BOVINProtein FAM162A;		Protein of unknown function (DUF1075)
NVE8662	12.8333	5.8585	350.397	42.11	13.7667	13.5931	345.493	35.8632	-5.02267	6.25959	1.02866e-21	2.43387e-19	-5.27548	6.27423	2.4205e-15	1.35429e-13	6.55	22.734	7.501	302.614	438.786	451.706	5.576	2.306	23.819	329.849	406.893	472.666	gw.206.16.1	10746	NEMVEDRAFT_v1g10746				dopamine transporter [Mus musculus]	SC6A3_MOUSESodium-dependent dopamine transporter;	SLC6A7	Solute carrier family 6	GO:0001504,GO:0001505,GO:0003008,GO:0003333,GO:0003674,GO:0005215,GO:0005277,GO:0005283,GO:0005294,GO:0005326,GO:0005328,GO:0005342,GO:0005343,GO:0005416,GO:0005488,GO:0005515,GO:0005575,GO:0005623,GO:0005886,GO:0005887,GO:0006810,GO:0006811,GO:0006812,GO:0006814,GO:0006820,GO:0006836,GO:0006865,GO:0007154,GO:0007267,GO:0007268,GO:0007274,GO:0008150,GO:0008324,GO:0008509,GO:0008514,GO:0009987,GO:…
NVE25341	1.86333	0.881867	109.483	11.0434	59.07	33.3445	384.143	110.143	-6.12692	6.25897	3.0603e-29	1.51881e-26	-3.21808	8.24698	2.29086e-10	5.71762e-09	0.947	3.349	1.056	97.953	133.516	140.9	14.298	62.258	69.727	353.695	664.16	335.712	estExt_fgenesh1_pg.C_90181	238915	NEMVEDRAFT_v1g238915				methyltransferase [Chromobacterium violaceum]	YL89_SCHPOUncharacterized methyltransferase C25B8.09;
NVE18788	7.85333	0.477237	36.1333	6.17471	8.64333	1.04513	25.2533	1.25921	-2.51809	6.25736	1.43034e-12	9.23953e-11	-2.00253	5.88437	3.77573e-13	1.54101e-11	6.378	8.863	5.971	38.58	50.438	33.035	8.052	6.985	7.186	25.842	33.447	29.007	e_gw.491.7.1	139870	NEMVEDRAFT_v1g139870				hypothetical protein [Arthrospira sp. PCC 8005]	TTC28_MOUSETetratricopeptide repeat protein 28;		Tetratricopeptide repeat
NVE11968	6.32333	0.873664	72.0133	23.2238	9.35667	1.13802	45.7633	5.82771	-3.81946	6.22697	7.78896e-19	1.2286e-16	-2.73661	5.72301	5.8229e-20	5.7014e-18	4.954	7.959	4.366	65.08	121.502	58.096	9.616	7.365	7.23	43.404	52.231	64.543	estExt_gwp.C_2750048	173932	NEMVEDRAFT_v1g173932				ammonium transporter-like protein [Saccoglossus kowalevskii]	AMT1_CAEELPutative ammonium transporter 1;	AMT-1	Ammonium transporter
NVE19218	4.42333	0.597569	86.2633	10.7913	7.29	0.749933	53.4933	7.88648	-4.62283	6.22677	2.93637e-36	3.1447e-33	-3.33002	5.68121	9.30575e-28	2.10579e-25	3.655	3.877	4.158	105.158	88.711	95.981	6.265	6.444	6.049	53.225	79.589	54.714	estExt_fgenesh1_pg.C_500079	241736	NEMVEDRAFT_v1g241736		sigP:1^28^0.823^YES
NVE24652	7.63667	0.719321	101.1	18.1702	7.41667	1.96513	95.76	12.5669	-4.01831	6.22595	1.0954e-25	3.59503e-23	-4.1734	6.20718	3.37927e-38	2.40656e-35	5.736	9.294	5.78	131.024	109.886	97.754	5.269	6.102	7.36	97.464	139.318	98.524	estExt_fgenesh1_kg.C_840009	236985	NEMVEDRAFT_v1g236985
NVE23373	72.4967	19.5635	370.087	77.51	136.363	50.5621	799.353	240.718	-2.69448	6.19922	4.26744e-14	3.64848e-12	-3.0137	7.3388	4.16616e-13	1.68349e-11	78.334	61.461	50.165	498.645	364.741	374.046	60.507	159.575	127.464	911.346	1308.14	571.441
NVE3267	11.6467	4.19306	50.0967	3.49629	10.67	1.69955	67.3167	12.607	-2.48444	6.18863	4.57342e-12	2.73706e-10	-3.13023	6.5991	2.83485e-23	3.90098e-21	13.538	7.829	8.624	56.452	53.453	59.012	9.393	8.485	9.403	55.897	103.483	78.186	estExt_fgenesh1_pg.C_1320030	244727	NEMVEDRAFT_v1g244727					ARI1_XENLAE3 ubiquitin-protein ligase arih1;	ARIH1	ariadne homolog, ubiquitin-conjugating enzyme E2 binding protein, 1 (Drosophila)	GO:0003674,GO:0003824,GO:0004842,GO:0005488,GO:0005575,GO:0005622,GO:0005623,GO:0005737,GO:0006464,GO:0008150,GO:0008152,GO:0008270,GO:0009987,GO:0016567,GO:0016874,GO:0016879,GO:0016881,GO:0019538,GO:0019787,GO:0032446,GO:0036211,GO:0043167,GO:0043169,GO:0043170,GO:0043412,GO:0044237,GO:0044238,GO:0044260,GO:0044267,GO:0044424,GO:0044464,GO:0046872,GO:0046914,GO:0070647,GO:0071704
NVE2223	100.603	60.3838	1.85333	0.306848	97.0833	59.0152	3.07667	0.743744	5.30342	6.16932	5.61711e-16	6.21179e-14	4.64677	6.30874	5.29575e-11	1.47947e-09	117.462	16.789	113.204	1.476	2.442	2.407	120.838	139.711	10.309	2.883	5.086	2.858	estExt_fgenesh1_kg.C_120012	236455	NEMVEDRAFT_v1g236455				betaine--homocysteine S-methyltransferase [Callorhinchus milii]	BHMT1_XENLABetaine--homocysteine S-methyltransferase 1;	BHMT	betaine-homocysteine S-methyltransferase	GO:0000096,GO:0000097,GO:0003674,GO:0003824,GO:0005488,GO:0005515,GO:0005575,GO:0005622,GO:0005623,GO:0005737,GO:0005829,GO:0006082,GO:0006464,GO:0006479,GO:0006520,GO:0006521,GO:0006555,GO:0006790,GO:0006807,GO:0008150,GO:0008152,GO:0008168,GO:0008172,GO:0008213,GO:0008652,GO:0008757,GO:0008898,GO:0009058,GO:0009066,GO:0009067,GO:0009086,GO:0009987,GO:0010565,GO:0016053,GO:0016740,GO:0016741,GO:…
NVE530	7.91333	0.66665	26.7133	2.76302	7.34	2.32466	22.8333	2.81312	-2.09911	6.16814	3.80885e-10	1.58817e-08	-2.12604	5.9801	8.31491e-13	3.18911e-11	6.425	7.528	7.102	25.814	35.783	28.995	6.125	4.698	7.599	24.173	23.956	31.387	e_gw.101.32.1	110667	NEMVEDRAFT_v1g110667		sigP:1^29^0.905^YES		peroxidasin homolog precursor [Rattus norvegicus]	PXDN_MOUSEPeroxidasin homolog;	PXDN	Peroxidasin homolog
NVE21435	9.48333	0.745937	41.38	10.4855	12.8467	1.2035	57.1533	8.47509	-2.46336	6.16691	2.28585e-11	1.21442e-09	-2.58441	6.66445	1.86363e-16	1.18698e-14	7.184	9.434	8.741	38.133	65.338	37.051	10.863	13.761	8.961	51.24	67.154	82.108	fgenesh1_pg.scaffold_62000076	205757	NEMVEDRAFT_v1g205757					CTC1_MOUSECST complex subunit CTC1;		7 transmembrane receptor (rhodopsin family)
NVE11157	8.27	1.8423	75.9867	11.0275	8.42	3.18588	67.2133	7.17515	-3.55328	6.13822	4.63417e-23	1.27427e-20	-3.48121	6.02043	1.79173e-24	2.76441e-22	7.293	6.117	8.159	92.942	72.911	89.451	4.273	7.858	8.976	78.233	70.915	83.997							ankyrin repeat domain-containing protein, putative [Pediculus humanus corporis]	ANK3_RATAnkyrin-3;	ANKRD5	ankyrin repeat domain 5
NVE223	4.72333	0.22291	57.5767	14.0601	4.88333	0.730768	39.5933	5.00894	-3.90527	6.13634	1.84442e-24	5.43915e-22	-3.46569	5.69047	3.21459e-31	9.91943e-29	3.451	5.288	4.034	80.072	51.712	60.433	3.714	4.631	4.187	48.695	47.937	40.57	estExt_GenewiseH_1.C_10673	177096	NEMVEDRAFT_v1g177096					LONF3_MOUSELON peptidase N-terminal domain and RING finger protein 3;	LONRF3	LON peptidase N-terminal domain and RING finger
NVE3820	18.2233	4.35413	66.25	3.32105	14.4267	3.96093	124.02	33.0782	-2.21469	6.09721	7.63214e-11	3.67137e-09	-3.60034	6.90314	3.36253e-23	4.53519e-21	13.554	14.431	19.918	71.942	79.397	72.352	9.83	12.195	14.395	82.425	172.617	184.745	e_gw.14.118.1	86916	NEMVEDRAFT_v1g86916
NVE21973	140.293	40.151	20.4733	6.6441	122.917	16.4037	19.7067	7.43151	2.42322	6.07647	2.3194e-10	1.01495e-08	2.19398	5.89677	5.15347e-10	1.18862e-08	124.669	90.947	147.302	30.263	15.134	22.736	114.284	97.658	103.652	21.934	12.522	33.754	estExt_GenewiseH_1.C_670018	185184	NEMVEDRAFT_v1g185184	*						HMG (high mobility group) box
NVE20413	6.5	1.47026	49.1133	7.81209	5.92	0.272764	51.9667	6.48069	-3.26879	6.07168	2.59522e-20	4.98185e-18	-3.57001	6.19328	1.14056e-29	3.01671e-27	6.613	5.277	5.115	60.766	45.962	58.201	5.232	5.96	4.245	49.878	75.642	56.843	estExt_gwp.C_5680015	176124	NEMVEDRAFT_v1g176124	*		JAZF	PREDICTED: juxtaposed with another zinc finger protein 1-like [Takifugu rubripes]	JAZF1_PONABJuxtaposed with another zinc finger protein 1;	JAZF1	JAZF zinc finger 1	GO:0000122,GO:0000902,GO:0000988,GO:0000989,GO:0003674,GO:0003712,GO:0003714,GO:0005575,GO:0005622,GO:0005623,GO:0005634,GO:0005654,GO:0006355,GO:0006357,GO:0006996,GO:0007275,GO:0007368,GO:0007389,GO:0008150,GO:0009653,GO:0009799,GO:0009855,GO:0009889,GO:0009890,GO:0009892,GO:0009987,GO:0010468,GO:0010556,GO:0010558,GO:0010605,GO:0010629,GO:0010927,GO:0016043,GO:0017053,GO:0019219,GO:0019222,GO:…
NVE7318	10.2133	0.628985	83.4367	9.91905	12.6733	3.49199	101.007	26.3466	-3.34584	6.06725	7.97955e-21	1.64008e-18	-3.40232	6.40508	9.38377e-18	6.84981e-16	7.379	11.028	9.123	97.33	81.792	101.817	10.035	16.675	7.005	88.519	171.045	96.815	gw.187.53.1	55150	NEMVEDRAFT_v1g55150				Ankyrin-3 [Myotis brandtii]	PPR27_MOUSEProtein phosphatase 1 regulatory subunit 27;	PPP1R27	protein phosphatase 1, regulatory subunit 27	GO:0003674,GO:0005488,GO:0005515,GO:0008150,GO:0010921,GO:0010923,GO:0019220,GO:0019222,GO:0019899,GO:0019902,GO:0031323,GO:0035303,GO:0043086,GO:0044092,GO:0050789,GO:0050790,GO:0050794,GO:0051174,GO:0051336,GO:0051346,GO:0065007,GO:0065009
NVE2694	15.4033	3.53838	60.38	7.73685	18.6733	1.81419	57.71	1.29772	-2.33214	6.06285	5.31313e-12	3.11561e-10	-2.07562	6.09974	3.25535e-14	1.55266e-12	14.884	11.415	13.797	69.915	75.166	58.213	17.482	15.565	15.097	62.223	72.14	66.851	estExt_fgenesh1_kg.C_1270004	237148	NEMVEDRAFT_v1g237148				mitogen-activated protein kinase kinase 6, partial [synthetic construct]	MP2K6_MOUSEDual specificity mitogen-activated protein kinase kinase 6;	MAP2K6	mitogen-activated protein kinase kinase	GO:0000003,GO:0000165,GO:0000187,GO:0000578,GO:0001817,GO:0001932,GO:0001934,GO:0002218,GO:0002221,GO:0002224,GO:0002251,GO:0002253,GO:0002376,GO:0002385,GO:0002682,GO:0002684,GO:0002753,GO:0002755,GO:0002756,GO:0002757,GO:0002758,GO:0002764,GO:0003002,GO:0003006,GO:0003008,GO:0003012,GO:0003013,GO:0003015,GO:0003674,GO:0003824,GO:0004672,GO:0004674,GO:0004702,GO:0004708,GO:0004712,GO:0004871,GO:…
NVE8679	3.69667	0.381779	53.2167	9.54991	5.23667	0.75017	49.0433	4.09827	-4.16898	6.05887	1.33991e-29	7.36879e-27	-3.67338	6.03095	1.11597e-34	5.68197e-32	2.778	3.575	3.51	69.364	54.049	54.819	5.222	3.977	4.281	57.27	54.705	58.218	estExt_fgenesh1_pg.C_2060037	246249	NEMVEDRAFT_v1g246249	*		Hey-like		HEY_DROMEHairy/enhancer-of-split related with YRPW motif protein;	HELT	helt bHLH transcription factor	GO:0000122,GO:0001071,GO:0001967,GO:0003674,GO:0003676,GO:0003677,GO:0003700,GO:0005488,GO:0005515,GO:0005575,GO:0005622,GO:0005623,GO:0005634,GO:0005654,GO:0005667,GO:0006355,GO:0006357,GO:0007275,GO:0007399,GO:0007417,GO:0007568,GO:0007610,GO:0007631,GO:0008150,GO:0008152,GO:0009791,GO:0009889,GO:0009890,GO:0009892,GO:0009987,GO:0010259,GO:0010467,GO:0010468,GO:0010556,GO:0010558,GO:0010605,GO:…
NVE14037	15.01	0.673251	105.047	11.5194	13.1833	7.08866	124.95	25.3321	-3.11887	6.0567	9.70897e-19	1.4854e-16	-3.78	6.3218	1.35266e-18	1.08886e-16	11.003	16.617	12.924	122.447	125.604	105.552	5.083	10.924	16.358	94.781	183.531	163.546	gw.322.1.1	2806	NEMVEDRAFT_v1g2806				DM domain protein splice variant [Acropora millepora]	DMTA2_BOVINDoublesex- and mab-3-related transcription factor A2;	DMRTA2	DMRT-like family A2	GO:0001071,GO:0003674,GO:0003700,GO:0005575,GO:0005622,GO:0005623,GO:0005634,GO:0006355,GO:0007275,GO:0007399,GO:0007417,GO:0007420,GO:0007517,GO:0007519,GO:0008150,GO:0009888,GO:0009889,GO:0009987,GO:0010468,GO:0010556,GO:0014706,GO:0019219,GO:0019222,GO:0021537,GO:0030154,GO:0030900,GO:0031323,GO:0031326,GO:0032501,GO:0032502,GO:0035914,GO:0042692,GO:0043226,GO:0043227,GO:0043229,GO:0043231,GO:…
NVE2195	6.82333	2.49445	149.453	90.101	61.2167	50.9936	664.207	183.266	-4.78417	6.04396	1.708e-15	1.79146e-13	-3.77975	8.29698	1.68592e-08	2.81901e-07	7.34	8.239	2.861	111.749	320.941	77.79	32.73	125.732	11.598	523.752	1137.24	690.639					sigP:1^23^0.903^YES	Galaxin Galaxin	galaxin precursor - reef coral	GXN_ACRMIGalaxin {ECO:0000312|EMBL:ADI50283.1};
NVE2457	13.78	2.63759	87.7633	1.95973	14.1533	4.42542	194.457	24.7968	-3.03473	6.04319	7.17779e-19	1.14104e-16	-4.26973	7.14708	7.51958e-38	5.10479e-35	12.497	10.845	12.724	89.335	101.531	106.256	9.365	11.484	14.706	203.861	279.045	197.073	e_gw.123.23.1	114170	NEMVEDRAFT_v1g114170				cytochrome P450 CYP3A78 [Phascolarctos cinereus]	CP3AO_SHEEPCytochrome P450 3A24;
NVE1552	7.57333	1.16288	59.6433	11.2287	8.21333	1.50178	59.89	3.18493	-3.317	6.03679	4.84268e-21	1.01586e-18	-3.32518	6.10312	5.65811e-30	1.5572e-27	6.847	6.451	6.637	76.454	53.804	69.698	6.041	7.592	7.353	66.331	75.976	66.313	estExt_gwp.C_1120087	168735	NEMVEDRAFT_v1g168735				lambda-crystallin homolog [Macaca mulatta]	CRYL1_PONABLambda-crystallin homolog;	CRYL1	Crystallin, lambda 1	GO:0000166,GO:0003674,GO:0003824,GO:0005488,GO:0005575,GO:0005622,GO:0005623,GO:0005737,GO:0005829,GO:0008150,GO:0008152,GO:0016491,GO:0016614,GO:0016616,GO:0036094,GO:0043167,GO:0043168,GO:0044424,GO:0044444,GO:0044464,GO:0044710,GO:0048037,GO:0050104,GO:0050662,GO:0051287,GO:0055114,GO:0070403,GO:0097159,GO:1901265,GO:1901363
NVE20665	10.7967	0.823826	56.2333	5.23278	13.1133	2.76984	76.2167	2.72815	-2.68704	6.03058	3.46026e-14	2.98345e-12	-3.01183	6.48563	1.28692e-25	2.20248e-23	7.622	12.654	9.065	63.168	68.996	57.426	11.18	9.88	12.257	77.092	94.017	95.26	fgenesh1_pm.scaffold_58000014	229180	NEMVEDRAFT_v1g229180				Allene oxide synthase-lipoxygenase protein [Crassostrea gigas]	LOX5_HUMANArachidonate 5-lipoxygenase;		Arachidonate
NVE8203	13.27	1.81929	52.4367	9.75544	14.16	3.06223	63.6433	3.76939	-2.31677	6.02814	4.66056e-12	2.78103e-10	-2.64411	6.32676	2.5225e-20	2.62108e-18	11.308	11.523	12.192	68.522	56.41	50.65	11.105	11.446	13.395	61.906	83.772	77.253	estExt_fgenesh1_pg.C_20233	237962	NEMVEDRAFT_v1g237962					SRA1_HUMANSteroid receptor RNA activator 1;	SRA1	Steroid receptor RNA activator	GO:0000988,GO:0000989,GO:0003008,GO:0003013,GO:0003015,GO:0003674,GO:0003676,GO:0003677,GO:0003712,GO:0003713,GO:0005488,GO:0005575,GO:0005622,GO:0005623,GO:0005634,GO:0005654,GO:0005667,GO:0005737,GO:0005829,GO:0005831,GO:0006355,GO:0006357,GO:0006915,GO:0008015,GO:0008150,GO:0008219,GO:0008283,GO:0009889,GO:0009891,GO:0009893,GO:0009966,GO:0009987,GO:0010468,GO:0010469,GO:0010556,GO:0010557,GO:…
NVE15969	58.1467	32.9164	2.83667	0.349889	50.2733	21.379	3.5	0.521792	3.92294	6.00636	1.15736e-12	7.64612e-11	3.4911	5.95126	3.17642e-14	1.51857e-12	67.66	12.912	63.197	3.316	3.459	2.771	68.355	52.701	15.836	4.457	3.712	3.922	e_gw.384.48.1	136834	NEMVEDRAFT_v1g136834				peptidase S15 [Nitrosococcus halophilus]	COCE_RHOSMCocaine esterase;
NVE21313	4.97	1.5292	39.5367	4.4666	10.3767	3.60557	165.013	41.1855	-3.32983	5.99617	3.0524e-16	3.53309e-14	-4.38713	8.03762	2.45773e-23	3.452e-21	5.306	5.482	2.528	35.857	52.997	45.53	7.857	14.644	5.259	156.92	274.232	149.257	estExt_fgenesh1_pg.C_610108	242345	NEMVEDRAFT_v1g242345		sigP:1^25^0.88^YES		G7c protein [Rattus norvegicus]	VWA7_MOUSEvon Willebrand factor A domain-containing protein 7;	VWA7	von Willebrand factor A domain containing 7	GO:0005575,GO:0005576
NVE19147	13.4067	0.777875	44.4	3.53976	17.3867	1.73071	53.0067	7.34862	-2.03915	5.9505	1.78617e-09	6.51344e-08	-2.06752	6.26523	1.21629e-12	4.55519e-11	10.698	15.292	10.271	51.274	48.077	50.192	14.931	15.46	14.366	46.171	76.335	64.101	fgsh_est.C_scaffold_5000036	231845	NEMVEDRAFT_v1g231845
NVE3582	8.49	2.32656	49.8033	5.22058	9.87	1.06217	29.8533	3.10975	-2.91516	5.91668	6.5336e-17	8.36137e-15	-2.03901	5.3676	2.29404e-13	9.9194e-12	9.023	6.332	6.703	59.362	55.078	53.058	9.728	7.953	7.809	34.977	38.075	30.693	e_gw.137.87.1	116354	NEMVEDRAFT_v1g116354					AVL9_MOUSELate secretory pathway protein AVL9 homolog;	AVL9	AVL9 homolog (S. cerevisiase)
NVE8085	1.12	0.248596	115.313	46.3442	1.69667	0.552891	44.7733	8.98842	-7.0066	5.9094	3.11101e-45	5.75481e-42	-5.15469	4.64144	6.82496e-44	8.17631e-41	1.135	0.915	0.882	185.386	79.677	116.778	2.15	0.921	1.311	60.618	46.019	47.505	e_gw.2.342.1	80243	NEMVEDRAFT_v1g80243	*				HLF_HUMANHepatic leukemia factor;
NVE1924	1.99	0.879356	52.45	7.99361	2.91333	0.612663	95.54	41.8668	-5.09081	5.88839	1.31928e-29	7.36879e-27	-5.45393	6.82047	8.24129e-29	2.04724e-26	1.385	1.12	2.628	58.832	69.522	48.466	2.988	3.293	1.492	65.877	191.302	83.267	estExt_fgenesh1_kg.C_1180003	237112	NEMVEDRAFT_v1g237112				Rim2 mitochondrial carrier protein [Candida orthopsilosis Co 90-125]	S2536_DANRESolute carrier family 25 member 36-A;	SLC25A33	solute carrier family 25 (pyrimidine nucleotide carrier	GO:0003674,GO:0005215,GO:0005575,GO:0005622,GO:0005623,GO:0005737,GO:0005739,GO:0005740,GO:0005743,GO:0006810,GO:0008150,GO:0009719,GO:0009725,GO:0009987,GO:0010033,GO:0014070,GO:0016020,GO:0019866,GO:0022857,GO:0031090,GO:0031966,GO:0031967,GO:0031975,GO:0032355,GO:0033993,GO:0042221,GO:0043226,GO:0043227,GO:0043229,GO:0043231,GO:0043627,GO:0044422,GO:0044424,GO:0044429,GO:0044444,GO:0044446,GO:…
NVE2342	3.17333	2.40239	82.1067	44.405	9.31	10.5734	106.703	25.079	-4.92721	5.88686	1.57154e-09	5.81412e-08	-4.17203	6.30077	3.73144e-08	5.78346e-07	1.205	7.075	1.173	20.189	136.367	129.426	1.21	2.259	17.568	118.204	166.393	88.134	e_gw.121.72.1	113881	NEMVEDRAFT_v1g113881				Putative 1-aminocyclopropane-1-carboxylate deaminase [Crassostrea gigas]	DCYD1_ORYSJPutative D-cysteine desulfhydrase 1, mitochondrial;		Inherit from opiNOG: Pyridoxal-phosphate dependent enzyme
NVE17191	5.81667	0.750215	45.6333	5.66734	7.77667	1.46981	52.3367	7.05265	-3.30722	5.883	7.77447e-21	1.61423e-18	-3.2061	6.14937	1.26272e-24	1.9631e-22	5.376	5.579	4.491	52.532	56.889	44.262	5.353	7.963	6.658	54.165	76.038	52.933	estExt_fgenesh1_pg.C_4220015	248115	NEMVEDRAFT_v1g248115
NVE15855	3.06667	2.02019	9.46	3.66558	0.92	0.367696	5.00667	0.555538	-2.03869	5.87431	9.5913e-05	0.000875174	-2.89623	4.90086	1.38011e-14	6.90596e-13	4.539	1.055	2.013	13.609	5.189	12.742	1.266	0.437	0.681	4.583	6.162	6.815
NVE8210	31.6733	5.27673	108.737	18.267	36.39	10.0495	170.043	30.501	-2.12653	5.8434	7.78568e-10	3.07618e-08	-2.7011	6.45603	9.71625e-17	6.36274e-15	25.151	26.913	31.511	117.623	150.262	99.222	21.997	35.447	34.911	165.083	262.724	169.177	estExt_fgenesh1_pg.C_20240	237968	NEMVEDRAFT_v1g237968				transcription cofactor vestigial-like protein 4 [Gallus gallus]	VGLL4_MOUSETranscription cofactor vestigial-like protein 4;	VGLL4	Vestigial like 4 (Drosophila)	GO:0005575,GO:0005622,GO:0005623,GO:0005634,GO:0043226,GO:0043227,GO:0043229,GO:0043231,GO:0044424,GO:0044464
NVE21664	0	0	130.937	12.2198	0.133333	0.188562	36.5567	25.0189	-14.5759	5.84221	5.81797e-80	1.18384e-75	-8.3994	4.0779	9.73625e-24	1.44736e-21	0	0	0	143.343	132.943	165.785	0.372	0	0	15.345	29.19	85.551	e_gw.641.17.1	142100	NEMVEDRAFT_v1g142100				survival of motor neuron protein-interacting protein 1 [Salmo salar]	SIP1_CAEELStress-induced protein 1;		Heat Shock Protein	GO:0005575,GO:0005622,GO:0005623,GO:0005737,GO:0005794,GO:0005795,GO:0005797,GO:0006950,GO:0006952,GO:0006984,GO:0006986,GO:0007154,GO:0007165,GO:0007275,GO:0007568,GO:0008150,GO:0008340,GO:0009987,GO:0010033,GO:0010259,GO:0023052,GO:0030968,GO:0031984,GO:0031985,GO:0032501,GO:0032502,GO:0033554,GO:0034620,GO:0034976,GO:0035966,GO:0035967,GO:0040008,GO:0040009,GO:0040010,GO:0042221,GO:0043226,GO:…
NVE17130	11.9567	0.498821	50.7333	6.00632	14.33	1.08741	66.85	11.7274	-2.39864	5.84043	2.45282e-12	1.52165e-10	-2.67084	6.26313	1.72596e-18	1.37308e-16	9.735	13.096	9.373	61.442	52.916	56.158	12.064	13.676	11.316	65	102.84	66.827
NVE18683	13.68	0.994418	92.4733	9.06696	17.61	4.17076	102.943	19.5024	-3.07533	5.82883	3.31404e-18	4.81672e-16	-3.02812	6.05654	2.95969e-20	3.0443e-18	11.59	14.905	10.304	107.871	95.313	108.159	17.286	11.474	16.061	80.123	138.489	144.726	e_gw.49.35.1	98450	NEMVEDRAFT_v1g98450	*		Hes2	Enhancer of split mgamma protein [Camponotus floridanus]	HES1A_XENLATranscription factor HES-1-A;	HES1	Hairy and enhancer of split	GO:0000122,GO:0000902,GO:0000904,GO:0000975,GO:0000981,GO:0000982,GO:0001067,GO:0001071,GO:0001078,GO:0001227,GO:0001568,GO:0001655,GO:0001656,GO:0001657,GO:0001701,GO:0001709,GO:0001822,GO:0001889,GO:0001890,GO:0001892,GO:0001932,GO:0001934,GO:0001944,GO:0002009,GO:0002085,GO:0002376,GO:0002520,GO:0002682,GO:0002684,GO:0002694,GO:0002696,GO:0003002,GO:0003007,GO:0003143,GO:0003151,GO:0003156,GO:…
NVE6842	10.11	0.98968	44.4767	4.15444	10.91	2.01863	41.1833	2.46734	-2.47472	5.81868	1.46351e-13	1.12801e-11	-2.3785	5.77436	5.82375e-18	4.37662e-16	8.71	9.445	8.674	51.087	45.635	53.128	9.728	8.257	9.838	46.931	50.288	45.998	gw.18.349.1	68554	NEMVEDRAFT_v1g68554	*		Zinc Zinc		ZN541_HUMANZinc finger protein 541;		ZnF_C2H2
NVE1925	1.79	0.318434	28.7867	1.205	2.35	0.366879	52.39	12.2659	-4.35824	5.81803	2.44674e-32	1.65954e-29	-4.91758	6.72645	3.4268e-38	2.40656e-35	1.565	1.443	1.688	31.49	31.95	33.739	2.653	1.879	1.608	41.651	85.207	58.433	estExt_fgenesh1_kg.C_1180003,fgenesh1_pm.scaffold_118000003	237112229894	NEMVEDRAFT_v1g237112,NEMVEDRAFT_v1g229894				solute carrier family 25 member 33 [Mus musculus]	S2536_DANRESolute carrier family 25 member 36-A;	SLC25A33	solute carrier family 25 (pyrimidine nucleotide carrier	GO:0003674,GO:0005215,GO:0005575,GO:0005622,GO:0005623,GO:0005737,GO:0005739,GO:0005740,GO:0005743,GO:0006810,GO:0008150,GO:0009719,GO:0009725,GO:0009987,GO:0010033,GO:0014070,GO:0016020,GO:0019866,GO:0022857,GO:0031090,GO:0031966,GO:0031967,GO:0031975,GO:0032355,GO:0033993,GO:0042221,GO:0043226,GO:0043227,GO:0043229,GO:0043231,GO:0043627,GO:0044422,GO:0044424,GO:0044429,GO:0044444,GO:0044446,GO:…
NVE20350	15.6733	7.4769	78.9467	11.9287	11.87	3.58922	90.5633	15.0377	-2.72903	5.80654	2.02824e-11	1.09471e-09	-3.40765	5.99899	2.56794e-23	3.58211e-21	19.775	7.571	12.242	99.482	80.39	84.977	6.646	11.996	11.468	89.184	137.673	90.848	e_gw.56.102.1	100278	NEMVEDRAFT_v1g100278				Bcl-like protein [Acropora millepora]	B2CL2_HUMANBcl-2-like protein 2;	BCL2L1	bcl2-like 1	GO:0000003,GO:0000302,GO:0000910,GO:0001101,GO:0001541,GO:0001666,GO:0001701,GO:0001836,GO:0001894,GO:0002376,GO:0003006,GO:0003674,GO:0004857,GO:0004866,GO:0004869,GO:0005575,GO:0005622,GO:0005623,GO:0005634,GO:0005635,GO:0005737,GO:0005739,GO:0005740,GO:0005741,GO:0005813,GO:0005815,GO:0005829,GO:0005856,GO:0006810,GO:0006839,GO:0006915,GO:0006950,GO:0006952,GO:0006955,GO:0006974,GO:0006979,GO:…
NVE6159	7.11333	0.343738	23.53	2.19217	5.57	1.94161	21.26	1.88809	-2.04142	5.80319	1.39635e-09	5.24223e-08	-2.42387	5.64241	1.42717e-15	8.16451e-14	5.251	7.625	6.279	27.685	25.722	25.777	4.794	3.255	5.89	23.888	23.003	26.987	e_gw.17.200.1,e_gw.17.127.1	8791388142	NEMVEDRAFT_v1g87913,NEMVEDRAFT_v1g88142				nadl1.1 [Danio rerio]	L1CAM_TAKRUNeural cell adhesion molecule L1;	CNTN5	Cell adhesion molecule	GO:0000003,GO:0000226,GO:0000902,GO:0000904,GO:0001508,GO:0001558,GO:0001764,GO:0001948,GO:0002028,GO:0003007,GO:0003008,GO:0003674,GO:0005488,GO:0005515,GO:0005575,GO:0005576,GO:0005622,GO:0005623,GO:0005737,GO:0005886,GO:0005887,GO:0005911,GO:0005918,GO:0005919,GO:0006810,GO:0006897,GO:0006898,GO:0006928,GO:0006935,GO:0006996,GO:0007010,GO:0007017,GO:0007043,GO:0007154,GO:0007155,GO:0007158,GO:…
NVE22579	4.45	0.639375	34.0433	7.5614	5.98	0.98904	27.3433	0.373661	-3.27041	5.80134	1.01896e-19	1.80294e-17	-2.65536	5.62252	9.97708e-22	1.18136e-19	3.968	3.845	3.917	45.733	29.999	38.131	5.045	4.888	5.339	28.471	33.682	33.3	e_gw.7.291.1	83449	NEMVEDRAFT_v1g83449	*				ZN358_HUMANZinc finger protein 358;		Zinc finger, C2H2 type
NVE292	5.92	0.719768	27.75	3.49927	6.48	1.62981	43.1067	4.78875	-2.56586	5.79204	2.41652e-14	2.15664e-12	-3.21533	6.41678	1.09552e-24	1.71626e-22	5.298	5.395	4.973	33.746	31.214	28.279	6.2	4.176	6.071	38.398	58.145	54.966	estExt_fgenesh1_pg.C_100037	238937	NEMVEDRAFT_v1g238937		sigP:1^14^0.59^YES
NVE11971	98.3067	54.4471	5.88333	1.11464	99.28	62.4004	5.28	1.34037	3.64135	5.79051	1.18644e-11	6.66897e-10	3.89809	5.94829	4.91447e-09	9.24174e-08	112.234	23.38	107.94	7.735	5.715	6.248	104.845	159.585	12.359	4.805	8.86	4.938	estExt_gwp.C_2750052	173936	NEMVEDRAFT_v1g173936				Glycine N-methyltransferase [Harpegnathos saltator]	GNMT_RATGlycine N-methyltransferase;	GNMT	Glycine N-methyltransferase	GO:0000096,GO:0003674,GO:0003824,GO:0005488,GO:0005542,GO:0005575,GO:0005622,GO:0005623,GO:0005634,GO:0005737,GO:0005829,GO:0005975,GO:0005976,GO:0005977,GO:0006073,GO:0006082,GO:0006091,GO:0006109,GO:0006111,GO:0006112,GO:0006139,GO:0006461,GO:0006464,GO:0006520,GO:0006555,GO:0006575,GO:0006725,GO:0006730,GO:0006732,GO:0006760,GO:0006766,GO:0006767,GO:0006790,GO:0006807,GO:0008150,GO:0008152,GO:…
NVE25194	3.70333	0.603563	29.9067	2.24957	3.95333	0.510838	39.9167	6.04592	-3.36927	5.77968	1.40349e-21	3.24526e-19	-3.80055	6.22271	6.80155e-33	2.47358e-30	3.349	3.091	3.293	31.75	31.424	37.92	3.23	3.54	3.376	34.026	58.145	48.473								HEL1_SCHPOE3 ubiquitin-protein ligase dbl4 {ECO:0000250|UniProtKB:P36113, ECO:0000305};
NVE9019	5.42	1.81628	97.2	16.8647	7.27333	1.85495	141.99	5.66486	-4.53244	5.76829	2.15784e-28	9.14743e-26	-4.72886	6.36891	2.30419e-41	2.13305e-38	4.703	3.188	6.063	122.52	89.447	114.16	4.366	8.504	5.919	151.745	183.036	160.652	estExt_gwp.C_2110043	172382	NEMVEDRAFT_v1g172382				NF-kappa-B inhibitor epsilon [Ophiophagus hannah]	BCL3_MOUSEB-cell lymphoma 3 protein homolog;	NFKBIE	Nuclear factor of kappa light polypeptide gene enhancer in B-cells inhibitor, epsilon	GO:0005575,GO:0005622,GO:0005623,GO:0005737,GO:0005794,GO:0005829,GO:0006810,GO:0006811,GO:0006812,GO:0006820,GO:0006865,GO:0008104,GO:0008150,GO:0009987,GO:0015711,GO:0015804,GO:0015849,GO:0032329,GO:0032386,GO:0032387,GO:0032507,GO:0032879,GO:0032880,GO:0033036,GO:0033157,GO:0034613,GO:0042306,GO:0042308,GO:0042940,GO:0042942,GO:0042990,GO:0042992,GO:0042994,GO:0043226,GO:0043227,GO:0043229,GO:…
NVE1651	4.27333	0.483345	66.94	12.1371	5.79667	0.884396	51.0033	12.5952	-4.27198	5.74854	1.7809e-27	6.9688e-25	-3.59632	5.47103	3.31248e-26	6.36381e-24	3.6	4.986	2.986	84.812	78.742	60.902	4.282	5.77	4.861	46.371	85.009	48.306
NVE11021	4.94667	0.199555	21.8133	2.80745	5.29333	0.946056	16.79	2.32073	-2.46109	5.74315	3.66303e-13	2.63376e-11	-2.12486	5.47711	2.117e-14	1.03891e-12	4.038	5.04	4.158	26.791	22.847	23.628	4.45	4.252	4.796	20.414	21.432	16.405
NVE1253	7.67333	3.19042	103.773	30.2841	12.3733	10.1652	189.923	14.0481	-4.03989	5.70056	1.79789e-14	1.6479e-12	-4.51546	6.59485	2.13388e-14	1.04468e-12	7.027	11.588	2.728	111.541	76.019	163.213	2.057	8.209	19.024	216.048	240.315	204.438					sigP:1^23^0.751^YES
NVE24916	14.5333	1.30155	46.7067	4.03241	14.1567	3.02702	56.92	1.76431	-2.01114	5.69153	2.9566e-09	1.03369e-07	-2.47634	5.94888	3.54811e-18	2.71658e-16	10.572	14.776	13.614	51.129	47.937	58.624	10.109	12.755	13.163	58.083	73.328	67.556	estExt_fgenesh1_pg.C_870060	243392	NEMVEDRAFT_v1g243392				family with sequence similarity 53, member A [Callorhinchus milii]
NVE4429	7.20333	0.447834	103.52	12.8154	5.81333	1.06246	100.277	7.14577	-4.17555	5.65379	2.08853e-28	9.04199e-26	-4.56506	5.64142	2.89519e-45	3.68522e-42	5.494	7.291	6.504	106.353	139.99	103.896	4.105	5.742	5.057	98.678	120.337	131.693	estExt_gwp.C_1470047	170407	NEMVEDRAFT_v1g170407				Solute carrier family 25 (mitochondrial carrier; Graves disease autoantigen), member 16 [Bos taurus]	GDC_MOUSEGraves disease carrier protein homolog;	SLC25A16	Solute carrier family 25 (Mitochondrial carrier	GO:0003674,GO:0005215,GO:0005575,GO:0005622,GO:0005623,GO:0005737,GO:0005739,GO:0005740,GO:0005743,GO:0006082,GO:0006520,GO:0006575,GO:0006732,GO:0006766,GO:0006767,GO:0006807,GO:0006810,GO:0008150,GO:0008152,GO:0009058,GO:0009108,GO:0009987,GO:0015291,GO:0015297,GO:0015939,GO:0016020,GO:0019752,GO:0019866,GO:0022804,GO:0022857,GO:0031090,GO:0031966,GO:0031967,GO:0031975,GO:0034641,GO:0043226,GO:…
NVE10284	0.156667	0.116142	129.007	73.6604	0.303333	0.115566	177.183	93.2192	-9.88695	5.64665	7.39016e-29	3.34167e-26	-9.54549	6.18188	5.17008e-51	1.16993e-47	0.07	0.065	0.266	183.805	29.157	217.574	0.354	0.37	0.101	124.668	129.568	369.215	e_gw.239.71.1	127462	NEMVEDRAFT_v1g127462				survival of motor neuron protein-interacting protein 1 [Salmo salar]	SIP1_CAEELStress-induced protein 1;
NVE123	14.2967	1.14927	74.0533	5.99508	9.70667	2.79562	80.4367	10.5844	-2.70531	5.64375	9.03723e-16	9.83367e-14	-3.54272	5.74034	2.09287e-28	5.13535e-26	11.707	13.656	12.683	85.623	83.405	80.362	8.136	6.52	9.787	70.333	114.212	98.536
NVE8603	2.26667	0.495737	31.0767	4.07125	2.65	0.553233	47.0967	13.6818	-4.122	5.63614	8.29298e-27	3.12492e-24	-4.59703	6.27713	9.64909e-32	3.02328e-29	2.316	2.165	1.522	33.164	41.603	30.216	1.778	3.075	2.028	41.228	82.114	42.913	estExt_fgenesh1_pg.C_2040027	246215	NEMVEDRAFT_v1g246215
NVE5956	6.54667	0.285813	38.7467	3.91718	7.05333	1.99293	33.2633	6.3	-2.88376	5.60531	1.56829e-16	1.8995e-14	-2.72607	5.4672	3.20082e-18	2.47862e-16	5.4	7.043	5.156	45.005	45.834	39.611	6.088	4.66	7.034	29.358	36.998	50.326	estExt_fgenesh1_pg.C_1670041	245573	NEMVEDRAFT_v1g245573		sigP:1^22^0.697^YES			CUBN_HUMANCubilin;		Inherit from KOG: G- protein-coupled receptor
NVE2856	3.73333	0.700206	77.1933	12.1355	6.55667	4.10036	68.12	30.0793	-4.70992	5.58695	2.70315e-34	2.39147e-31	-3.74487	5.54006	2.01848e-10	5.08768e-09	2.982	3.058	3.784	96.581	74.033	88.465	4.552	11.579	1.869	44.893	136.534	61.59	estExt_fgenesh1_pg.C_1290042	244653	NEMVEDRAFT_v1g244653
NVE11852	123.46	13.6873	17.4967	2.0585	228.207	14.0103	22.66	7.43276	2.47082	5.57565	2.49687e-12	1.54426e-10	2.92813	6.36243	2.66998e-18	2.10763e-16	111.757	122.06	95	15.168	22.309	22.09	230.104	212.238	154.884	34.871	23.535	19.059	e_gw.2708.9.1	148955	NEMVEDRAFT_v1g148955		sigP:1^23^0.678^YES		NADH dehydrogenase subunit 2 (mitochondrion) [Bolocera tuediae]	NU2M_METSENADH-ubiquinone oxidoreductase chain 2;		NADH-Ubiquinone/plastoquinone (complex I), various chains
NVE9017	7.70333	0.627181	51.4267	8.69016	10.1533	1.70744	63.2167	8.90384	-3.03376	5.57206	1.59643e-16	1.92214e-14	-3.0914	5.91741	3.84922e-27	8.08177e-25	5.697	9.251	6.021	66.172	54.248	51.918	8.573	8.257	9.092	79.711	67.574	71.215	gw.211.83.1,estExt_fgenesh1_pg.C_2110021	55712246318	NEMVEDRAFT_v1g55712,NEMVEDRAFT_v1g246318					BCL3_HUMANB-cell lymphoma 3 protein;	BCL3	B-cell CLL lymphoma 3
NVE20592	38.8433	4.7007	153.367	8.82805	37.7033	4.88108	135.093	16.4313	-2.3076	5.57114	2.22879e-11	1.18721e-09	-2.28591	5.4394	1.20904e-15	7.09605e-14	26.928	39.599	37.715	162.389	189.879	166.078	29.025	37.023	31.093	146.359	140.383	183.227
NVE23980	43.1067	3.1254	142.987	36.6791	41.1467	9.02839	133.707	19.4503	-2.02198	5.5704	3.51928e-08	9.43482e-07	-2.14469	5.51754	5.51649e-12	1.82854e-10	32.171	51.176	33.84	196.811	116.407	164.457	26.437	45.707	33.961	148.788	189.458	128.082	estExt_gwp.C_80183	159532	NEMVEDRAFT_v1g159532				Protein FAM100B [Camponotus floridanus]	UBAD2_HUMANUBA-like domain-containing protein 2;	FAM100B	Family with sequence similarity 100, member B
NVE9827	4.59667	1.20511	70.3533	3.15143	6.04333	4.04936	76.5633	3.13779	-4.21624	5.56747	2.49901e-22	6.35623e-20	-4.22221	5.73669	2.23209e-23	3.15686e-21	2.723	6.752	3.36	69.416	81.629	87.419	2.96	3.018	8.527	78.433	100.229	88.983	fgenesh1_pm.scaffold_229000003	230652	NEMVEDRAFT_v1g230652				Mitochondrial substrate carrier family protein ucpB [Crassostrea gigas]	UCPB_DICDIMitochondrial substrate carrier family protein ucpB;
NVE17017	15.0533	5.37923	95.0067	22.5953	16.13	8.47769	80.9733	19.046	-3.03211	5.55533	2.07922e-14	1.87203e-12	-2.82235	5.40507	3.98155e-11	1.13728e-09	14.587	8.023	15.86	130.13	82.727	104.589	5.083	15.878	18.98	110.58	99.153	69.445	gw.4182.3.1	9068	NEMVEDRAFT_v1g9068	*			NFkB protein [Ciona intestinalis]	NFKB1_MOUSENuclear factor NF-kappa-B p105 subunit;	NFKB1	nuclear factor of kappa light polypeptide gene enhancer in B-cells	GO:0000122,GO:0000187,GO:0000975,GO:0000976,GO:0000981,GO:0000982,GO:0000988,GO:0000989,GO:0001067,GO:0001071,GO:0001077,GO:0001228,GO:0001775,GO:0001817,GO:0001818,GO:0001819,GO:0001932,GO:0001934,GO:0002218,GO:0002221,GO:0002224,GO:0002237,GO:0002250,GO:0002252,GO:0002253,GO:0002266,GO:0002268,GO:0002376,GO:0002429,GO:0002460,GO:0002467,GO:0002520,GO:0002682,GO:0002684,GO:0002697,GO:0002700,GO:…
NVE16539	5.23333	3.00994	17.6667	6.15186	3.72333	1.35971	17.38	1.29926	-2.15951	5.55014	6.73747e-06	9.33248e-05	-2.66865	5.51807	9.39521e-14	4.30952e-12	7.207	2.078	3.792	25.013	10.938	22.994	4.999	1.936	2.724	16.918	21.023	22.873	e_gw.4.443.1	81567	NEMVEDRAFT_v1g81567					K1875_HUMAN .	KIAA1875	kiaa1875
NVE16227	9.87667	1.67087	57.0233	14.7409	10.91	4.21904	43.3	2.39192	-2.85482	5.54914	3.10901e-15	3.19506e-13	-2.48737	5.27051	3.20744e-16	1.97948e-14	7.583	8.54	9.988	80.955	54.505	54.678	6.693	8.285	12.178	48.029	49.459	53.148	estExt_fgenesh1_pg.C_3950006	248023	NEMVEDRAFT_v1g248023				diabetes and Obesity Regulated Protein [Mus musculus]	T53I2_RATTumor protein p53-inducible nuclear protein 2;	TP53INP1	Tumor protein p53 inducible nuclear protein 1	GO:0003674,GO:0005575,GO:0005622,GO:0005623,GO:0005634,GO:0005654,GO:0005737,GO:0005773,GO:0005776,GO:0005829,GO:0006355,GO:0006915,GO:0006917,GO:0006950,GO:0006979,GO:0007049,GO:0007050,GO:0008150,GO:0008219,GO:0008285,GO:0009266,GO:0009314,GO:0009408,GO:0009411,GO:0009416,GO:0009628,GO:0009889,GO:0009891,GO:0009893,GO:0009894,GO:0009896,GO:0009987,GO:0010033,GO:0010468,GO:0010506,GO:0010508,GO:…
NVE23967	6.71333	2.63891	41.7067	4.89367	6.95	1.56169	41.7567	0.91047	-3.02713	5.53857	1.19765e-14	1.12823e-12	-3.05592	5.59443	6.19059e-26	1.12569e-23	7.481	3.446	6.138	48.977	49.959	41.408	4.962	6.131	6.563	44.08	50.3	51.271	e_gw.8.318.1	83962	NEMVEDRAFT_v1g83962				proton-coupled amino acid transporter 2 [Bos taurus]	S36A1_HUMANProton-coupled amino acid transporter 1;		Transmembrane amino acid transporter protein
NVE19233	6.51	1.16793	23.4967	1.40362	5.92667	1.22162	19.7633	2.40184	-2.15799	5.53621	7.22511e-09	2.31887e-07	-2.18233	5.32943	1.16607e-12	4.38968e-11	5.337	8.357	4.117	22.716	29.543	27.433	6.777	4.1	4.477	20.752	28.163	20.183	fgenesh1_pg.scaffold_50000096	204412	NEMVEDRAFT_v1g204412			LGR4/5-like LGR4/5-like	Lutropin-choriogonadotropic hormone receptor [Harpegnathos saltator]	LSHR_HUMANLutropin-choriogonadotropic hormone receptor;	LGR4	leucine-rich repeat containing G protein-coupled receptor	GO:0000003,GO:0000902,GO:0000904,GO:0001653,GO:0001655,GO:0001656,GO:0001822,GO:0001837,GO:0002009,GO:0003006,GO:0003008,GO:0003338,GO:0003674,GO:0004871,GO:0004872,GO:0004888,GO:0004930,GO:0005575,GO:0005623,GO:0005886,GO:0005887,GO:0006355,GO:0007154,GO:0007165,GO:0007166,GO:0007186,GO:0007218,GO:0007267,GO:0007268,GO:0007275,GO:0007423,GO:0007548,GO:0007564,GO:0008150,GO:0008188,GO:0008283,GO:…
NVE20154	11.99	1.73253	64.7867	15.72	16.8067	4.17405	71.1233	9.17187	-2.76597	5.53501	5.95349e-15	5.85226e-13	-2.52428	5.77554	1.29115e-14	6.52497e-13	10.322	10.274	11.011	89.699	57.403	69.24	10.305	19.816	13.38	71.949	103.384	73.762	gw.55.84.1	29806	NEMVEDRAFT_v1g29806	*		Ets		ETV6_HUMANTranscription factor ETV6;	ETV6	Ets variant 6	GO:0000003,GO:0000122,GO:0000165,GO:0000902,GO:0000904,GO:0000981,GO:0001071,GO:0001654,GO:0001667,GO:0001700,GO:0001709,GO:0001736,GO:0001738,GO:0001745,GO:0001751,GO:0001752,GO:0001754,GO:0002009,GO:0002376,GO:0002682,GO:0003006,GO:0003674,GO:0003676,GO:0003677,GO:0003700,GO:0003705,GO:0005488,GO:0005515,GO:0005575,GO:0005622,GO:0005623,GO:0005634,GO:0005737,GO:0006139,GO:0006351,GO:0006355,GO:…
NVE7770	11.59	0.827688	69.5967	3.37332	12.2333	6.93143	84.7033	4.6444	-2.92372	5.53121	2.6819e-17	3.56675e-15	-3.31737	5.81932	3.56298e-17	2.45979e-15	9.821	11.34	9.722	72.223	86.233	76.956	4.72	9.51	15.655	96.365	101.33	96.815	e_gw.195.33.1	122949	NEMVEDRAFT_v1g122949				ankyrin repeat domain 10b [Danio rerio]	ANR10_CHICKAnkyrin repeat domain-containing protein 10;	ANKRD10	Ankyrin repeat domain 10
NVE95	6.39333	0.594101	29.3033	3.27194	9.87667	3.19538	62.1967	5.20962	-2.53746	5.52152	1.16432e-13	9.21853e-12	-3.1489	6.58341	8.26992e-25	1.32618e-22	5.439	5.999	5.539	30.627	38.834	29.617	7.401	6.928	10.417	62.022	72.14	83.172	e_gw.1.407.1	79056	NEMVEDRAFT_v1g79056	*		SAMd		SAM11_MOUSESterile alpha motif domain-containing protein 11;	SAMD11	sterile alpha motif domain containing 11
NVE13725	6.46333	0.6748	33.3433	1.02458	10.1167	0.83348	39.05	4.52487	-2.68044	5.51926	6.41429e-14	5.32727e-12	-2.39999	5.84597	1.88802e-16	1.19414e-14	5.329	7.603	4.591	35.649	37.303	39.717	8.49	9.557	8.085	35.874	55.633	45.699	e_gw.314.70.1	133021	NEMVEDRAFT_v1g133021				dopamine D2 receptor transcript variant 3 [Anser cygnoides]	5HT1B_CAVPO5-hydroxytryptamine receptor 1B;	HTR1F	5-hydroxytryptamine (Serotonin) receptor	GO:0002029,GO:0002031,GO:0003008,GO:0003012,GO:0003674,GO:0004871,GO:0004872,GO:0004888,GO:0004930,GO:0004993,GO:0005488,GO:0005575,GO:0005622,GO:0005623,GO:0005737,GO:0005886,GO:0005887,GO:0006140,GO:0006810,GO:0006897,GO:0006898,GO:0006936,GO:0006939,GO:0007154,GO:0007165,GO:0007166,GO:0007186,GO:0007187,GO:0007205,GO:0007210,GO:0007267,GO:0007268,GO:0007610,GO:0007631,GO:0008144,GO:0008150,GO:…
NVE8537	8.72333	2.06143	94.7833	9.54786	10.52	1.42129	109.73	11.5449	-3.79003	5.47775	4.98194e-25	1.60909e-22	-3.83533	5.75016	6.91329e-34	2.93325e-31	9.093	7.528	6.287	112.56	103.552	102.721	10.733	8.077	8.345	99.048	141.855	144.391	fgenesh1_pg.scaffold_202000040	214536	NEMVEDRAFT_v1g214536					MLF1_HUMANMyeloid leukemia factor 1;	MLF2	Myeloid leukemia factor	GO:0005575,GO:0005622,GO:0005623,GO:0005634,GO:0005694,GO:0005700,GO:0005705,GO:0005737,GO:0006355,GO:0006950,GO:0006952,GO:0008150,GO:0009889,GO:0010468,GO:0010556,GO:0010608,GO:0019219,GO:0019222,GO:0022603,GO:0031323,GO:0031326,GO:0031647,GO:0042127,GO:0043226,GO:0043227,GO:0043228,GO:0043229,GO:0043231,GO:0043232,GO:0044422,GO:0044424,GO:0044427,GO:0044444,GO:0044446,GO:0044464,GO:0048471,GO:…
NVE23793	6.31667	0.371693	66.1333	17.9581	8.02333	1.23192	85.64	22.6959	-3.70296	5.47573	8.64729e-22	2.0947e-19	-3.86998	5.9108	2.24639e-28	5.38234e-26	5.306	6.322	5.239	89.668	81.22	50.086	5.911	8.01	6.723	88.476	141.459	70.33	fgenesh1_pg.scaffold_79000009	207283	NEMVEDRAFT_v1g207283				PREDICTED: glycogenin-1 isoform X1 [Cricetulus griseus]	YR707_MIMIVUncharacterized protein R707;	GLYCOGENIN	Glycogenin
NVE16522	9.32	2.42998	49.52	3.62262	8.9	3.00174	47.2867	3.3685	-2.77652	5.46582	1.7393e-15	1.81494e-13	-2.89361	5.43527	2.00344e-21	2.25426e-19	9.532	6.72	7.934	56.67	56.129	54.044	5.418	7.507	9.396	54.883	54.681	54.643	e_gw.4.499.1	81238	NEMVEDRAFT_v1g81238				putative cation diffusion facilitator 1 protein [Botrytis cinerea BcDW1]	MTP5_ORYSJMetal tolerance protein 5;		Cation efflux family
NVE12683	4.7	0.39598	33.2067	3.74307	4.91	0.888182	24.7833	4.1497	-3.15298	5.46242	6.63921e-19	1.06374e-16	-2.78753	5.12822	1.77098e-20	1.84963e-18	3.615	4.588	4.341	35.961	43.169	32.988	3.519	4.745	4.31	30.541	32.568	22.85	estExt_gwp.C_2940071	174238	NEMVEDRAFT_v1g174238	*			relish [Pinctada fucata]	NFKB1_HUMANNuclear factor NF-kappa-B p105 subunit;	NFKB1	nuclear factor of kappa light polypeptide gene enhancer in B-cells	GO:0000122,GO:0000187,GO:0000975,GO:0000976,GO:0000981,GO:0000982,GO:0000988,GO:0000989,GO:0001067,GO:0001071,GO:0001077,GO:0001228,GO:0001775,GO:0001817,GO:0001818,GO:0001819,GO:0001932,GO:0001934,GO:0002218,GO:0002221,GO:0002224,GO:0002237,GO:0002250,GO:0002252,GO:0002253,GO:0002266,GO:0002268,GO:0002376,GO:0002429,GO:0002460,GO:0002467,GO:0002520,GO:0002682,GO:0002684,GO:0002697,GO:0002700,GO:…
NVE16559	5.9	0.837655	41.4	7.7514	7.50667	1.06528	34.1233	6.66688	-3.14776	5.45598	1.19497e-18	1.80113e-16	-2.61362	5.29982	2.34726e-16	1.4709e-14	5.439	5.277	4.865	52.397	36.788	49.699	5.697	8.266	5.571	40.373	48.778	29.557	estExt_fgenesh1_pg.C_400020	241118	NEMVEDRAFT_v1g241118		sigP:1^19^0.503^YES
NVE8908	16.69	4.83306	64.7833	17.3901	14.4833	4.87603	52.1467	6.4244	-2.31323	5.44946	2.19374e-10	9.70398e-09	-2.33948	5.20429	1.0042e-14	5.17758e-13	17.31	11.179	14.612	92.901	60.43	62.57	9.299	11.579	15.401	52.93	56.289	72.733	fgsh_est.C_scaffold_21000011	232111	NEMVEDRAFT_v1g232111				hypothetical protein AaeL_AAEL003052 [Aedes aegypti]			Protein of unknown function (DUF1295)
NVE6952	18.7033	8.39747	165.617	32.8746	16.8433	3.39451	184.73	35.798	-3.53903	5.44888	9.01982e-17	1.11234e-14	-3.91732	5.6456	1.39356e-32	4.73021e-30	22.217	8.519	16.475	218.643	154.47	181.274	11.887	15.83	15.271	203.439	277.276	164.371	e_gw.18.342.1	88314	NEMVEDRAFT_v1g88314				GI11141 [Drosophila mojavensis]	HIG1A_MOUSEHIG1 domain family member 1A, mitochondrial;	HIGD1A	HIG1 hypoxia inducible domain family, member	GO:0001666,GO:0005575,GO:0005622,GO:0005623,GO:0005737,GO:0005739,GO:0005740,GO:0005743,GO:0006950,GO:0007154,GO:0008150,GO:0009267,GO:0009605,GO:0009628,GO:0009987,GO:0009991,GO:0010941,GO:0016020,GO:0019866,GO:0031090,GO:0031667,GO:0031668,GO:0031669,GO:0031966,GO:0031967,GO:0031975,GO:0032991,GO:0033554,GO:0036293,GO:0036294,GO:0042149,GO:0042221,GO:0042594,GO:0042981,GO:0043066,GO:0043067,GO:…
NVE20345	16.2167	2.12337	52.5933	8.33444	19.4467	3.97681	57.54	1.61829	-2.03649	5.44885	1.60104e-09	5.9125e-08	-2.03287	5.6351	6.35006e-14	2.95263e-12	14.798	14.776	13.323	61.785	67.185	47.984	16.235	15.09	18.111	63.099	69.195	68.094	e_gw.56.94.1	100191	NEMVEDRAFT_v1g100191				ELAV 2-like protein [Aplysia californica]	ELAV1_HUMANELAV-like protein 1;		RNA recognition motif. (a.k.a. RRM, RBD, or RNP domain)
NVE22736	8.12333	0.574127	62.11	3.78762	9.31667	1.75656	92.23	1.75345	-3.26086	5.4479	2.80551e-20	5.28578e-18	-3.77186	6.03054	1.04462e-36	6.07848e-34	6.104	8.228	7.427	68.719	73.869	66.962	7.075	8.181	8.498	96.946	117.008	108.006	estExt_gwp.C_710139	166263	NEMVEDRAFT_v1g166263				GL15433 [Drosophila persimilis]	GUS_DROMEProtein gustavus {ECO:0000312|EMBL:AAM68373.1};	SPSB1	splA ryanodine receptor domain and SOCS box containing	GO:0000003,GO:0000578,GO:0003002,GO:0003006,GO:0003674,GO:0005488,GO:0005515,GO:0005575,GO:0005622,GO:0005623,GO:0005737,GO:0007275,GO:0007276,GO:0007281,GO:0007292,GO:0007304,GO:0007306,GO:0007308,GO:0007309,GO:0007314,GO:0007350,GO:0007351,GO:0007389,GO:0008150,GO:0008358,GO:0008595,GO:0009653,GO:0009790,GO:0009798,GO:0009880,GO:0009948,GO:0009952,GO:0009987,GO:0009994,GO:0010927,GO:0016043,GO:…
NVE25300	2.61	0.0962635	21.55	3.2903	2.47333	0.95059	29.9733	3.37324	-3.36386	5.40877	8.22342e-21	1.6733e-18	-4.09206	5.88738	1.24485e-34	6.18358e-32	2.019	2.703	2.279	26.874	20.872	24.591	1.471	1.946	2.746	36.328	36.256	31.351	fgenesh1_pg.scaffold_9000136,estExt_fgenesh1_pg.C_90133	198347238894	NEMVEDRAFT_v1g198347,NEMVEDRAFT_v1g238894		sigP:1^24^0.702^YES		RecName: Full=VWFA and cache domain-containing protein 1; Short=Cache domain-containing protein 1; Flags: Precursor [Homo sapiens]	CAHD1_HUMANVWFA and cache domain-containing protein 1;
NVE5408	1.05	0.149889	33.7267	8.13421	1.52333	0.314784	26.3833	3.9756	-5.34751	5.39534	2.54531e-36	2.87733e-33	-4.51679	5.13146	5.68271e-34	2.46772e-31	0.986	0.991	0.807	42.333	26.084	44.79	1.396	1.822	0.833	26.94	39.139	26.317	e_gw.16.237.1	87565	NEMVEDRAFT_v1g87565	*			Carbonic anhydrase-related protein 11 [Tupaia chinensis]	DBP_RATD site-binding protein;	HLF	Hepatic leukemia factor	GO:0000278,GO:0000280,GO:0000981,GO:0000982,GO:0001071,GO:0001077,GO:0001228,GO:0003674,GO:0003676,GO:0003677,GO:0003690,GO:0003700,GO:0005488,GO:0005515,GO:0005575,GO:0005622,GO:0005623,GO:0005634,GO:0006139,GO:0006259,GO:0006260,GO:0006261,GO:0006351,GO:0006355,GO:0006357,GO:0006366,GO:0006725,GO:0006807,GO:0006996,GO:0007049,GO:0007067,GO:0007275,GO:0007517,GO:0007519,GO:0007584,GO:0007623,GO:…
NVE3063	17.0533	6.5545	82.9633	9.9621	16.8733	13.6779	118.873	24.3479	-2.5451	5.38066	1.3918e-08	4.13435e-07	-3.39421	5.84094	3.12941e-11	9.15712e-10	11.104	28.129	9.023	79.926	87.647	113.925	4.682	9.064	26.109	144.775	167.135	100.987	e_gw.13.357.1	86655	NEMVEDRAFT_v1g86655				guanylyl cyclase domain containing 1 [Xenopus (Silurana) tropicalis]	GUCD1_MOUSEProtein GUCD1;
NVE8821	10.78	2.16935	41.0633	1.60047	10.88	1.1472	33.0233	4.07298	-2.28786	5.35173	9.39365e-12	5.38428e-10	-2.04832	5.13009	3.11137e-13	1.30383e-11	10.619	8.917	8.724	43.851	45.343	49.57	8.825	10.316	8.903	37.395	45.004	32.63							PREDICTED: uncharacterized protein KIAA0355 homolog [Bos mutus]	K0355_HUMANUncharacterized protein KIAA0355;	KIAA0355	kiaa0355
NVE12853	7.13333	0.92881	24.3433	3.29155	10.4033	2.73204	32.7967	5.08602	-2.12241	5.33459	4.97582e-10	2.02902e-08	-2.10871	5.81568	7.7126e-11	2.09713e-09	6.08	6.268	6.495	24.13	33.68	24.662	6.088	11.749	8.903	35.146	47.974	31.494	estExt_fgenesh1_pg.C_30040	238021	NEMVEDRAFT_v1g238021
NVE7776	8.89	1.04941	52.5867	5.21246	18.5467	4.45332	174.897	62.0792	-2.88494	5.32397	4.22902e-16	4.77227e-14	-3.67691	7.05387	2.26956e-19	2.00964e-17	7.951	9.606	6.312	61.546	54.295	61.184	12.306	22.891	13.257	144.004	324.792	150.477	estExt_fgenesh1_pg.C_1950029	246079	NEMVEDRAFT_v1g246079		sigP:1^22^0.685^YES
NVE16456	9.76333	2.12115	58.9867	5.39297	8.34	1.96331	65.9533	12.2894	-2.95009	5.31929	2.1988e-17	2.9435e-15	-3.43466	5.49435	1.42235e-23	2.05443e-21	9.758	7.851	7.926	68.199	68.914	61.525	5.185	9.386	6.926	64.62	102.469	64.4	estExt_fgenesh1_pg.C_40182	238250	NEMVEDRAFT_v1g238250				haloacid dehalogenase [Acidobacteriaceae bacterium URHE0068]	YQAB_ECOLIFructose-1-phosphate phosphatase YqaB;		haloacid dehalogenase-like hydrolase domain containing 1
NVE13257	282.057	223.385	13.3167	7.4412	761.46	459.077	21.4167	5.54176	3.97328	5.28813	1.10313e-08	3.38048e-07	4.81376	6.81831	6.50726e-12	2.14098e-10	153.835	66.134	489.161	9.221	8.508	27.95	887.464	1141.38	93.003	14.721	28.609	32.511
NVE4116	19.6967	3.45441	91.75	17.4317	20.7933	3.77138	74.2333	2.93859	-2.55993	5.26523	1.02076e-13	8.14529e-12	-2.2795	5.06861	3.44563e-15	1.89659e-13	18.687	16.606	16.458	121.012	93.151	92.939	14.391	22.303	16.966	78.845	87.162	92.785
NVE10290	4.22333	1.33996	29.0433	3.84522	4.84	0.612264	38.1567	5.53269	-3.1729	5.25878	6.89377e-17	8.76716e-15	-3.43166	5.67569	2.31384e-29	5.96503e-27	4.437	2.628	3.792	28.829	29.368	40.245	3.882	4.461	4.093	37.089	41.366	54.906	estExt_fgenesh1_pg.C_2390019,estExt_fgenesh1_pg.C_2390018	246756246755	NEMVEDRAFT_v1g246756,NEMVEDRAFT_v1g246755				heat shock protein 67b2-like [Danio rerio]	TSTD3_MOUSEThiosulfate sulfurtransferase/rhodanese-like domain-containing protein 3;
NVE20670	7.74333	2.32887	28.9167	5.94246	7.86667	4.05645	29.2867	2.6883	-2.26548	5.24707	3.48412e-10	1.46175e-08	-2.4192	5.30297	1.21845e-12	4.55519e-11	7.325	4.792	7.834	38.799	28.982	28.925	4.17	5.267	9.831	33.91	37.221	30.693	estExt_GenewiseH_1.C_580327	184535	NEMVEDRAFT_v1g184535				GA15263 [Drosophila pseudoobscura pseudoobscura]	CMC1_HUMANCalcium-binding mitochondrial carrier protein Aralar1;	SLC25A13	solute carrier family 25 (aspartate glutamate carrier), member	GO:0000003,GO:0003333,GO:0003674,GO:0005215,GO:0005310,GO:0005313,GO:0005342,GO:0005488,GO:0005509,GO:0005575,GO:0005622,GO:0005623,GO:0005737,GO:0005739,GO:0005740,GO:0005743,GO:0005811,GO:0005886,GO:0005887,GO:0005975,GO:0005996,GO:0006006,GO:0006091,GO:0006094,GO:0006139,GO:0006163,GO:0006164,GO:0006725,GO:0006753,GO:0006754,GO:0006793,GO:0006796,GO:0006807,GO:0006810,GO:0006811,GO:0006820,GO:…
NVE2672	9.88	0.587594	38.1133	3.60921	15.29	4.56792	54.95	12.6725	-2.26008	5.24422	4.98393e-11	2.47349e-09	-2.32605	5.82022	1.13811e-12	4.29234e-11	8.029	11.125	7.526	44.829	42.62	40.809	9.151	14.264	15.22	50.849	54.433	86.938	gw.127.63.1	28174	NEMVEDRAFT_v1g28174				Ferric reductase like transmembrane component family protein [Tetrahymena thermophila]	CY24B_BISBICytochrome b-245 heavy chain;		NADPH- oxidase
NVE9074	4.75667	0.849209	23.6233	4.56664	7.59667	0.73054	32.7267	10.2024	-2.65458	5.24104	5.91837e-14	4.93554e-12	-2.52515	5.79534	1.91063e-12	6.8507e-11	4.594	4.103	3.817	29.858	20.615	28.784	7.456	7.792	4.76	34.67	55.893	24.129
NVE1684	6.86667	0.20548	30.8567	4.59035	4.34333	0.628985	24.6967	8.31446	-2.4893	5.23767	4.78792e-12	2.84037e-10	-2.95799	4.91994	3.90513e-16	2.38119e-14	5.4	7.646	5.489	32.26	29.391	42.735	3.258	4.755	3.274	18.777	45.029	23.818							PREDICTED: dnaJ homolog subfamily B member 1 isoform X1 [Mus musculus]	DNJB5_MOUSEDnaJ homolog subfamily B member 5;	DNAJB5	DnaJ (Hsp40) homolog, subfamily B, member	GO:0000122,GO:0003674,GO:0005488,GO:0005515,GO:0005575,GO:0005622,GO:0005623,GO:0005634,GO:0005737,GO:0005829,GO:0006355,GO:0006357,GO:0006950,GO:0006986,GO:0008150,GO:0009889,GO:0009890,GO:0009892,GO:0010033,GO:0010468,GO:0010556,GO:0010558,GO:0010605,GO:0010629,GO:0019219,GO:0019222,GO:0031323,GO:0031324,GO:0031326,GO:0031327,GO:0035966,GO:0042221,GO:0043226,GO:0043227,GO:0043229,GO:0043231,GO:…
NVE11646	8.60667	0.674108	33.64	3.74247	7.70667	1.81654	39.66	2.87897	-2.29552	5.21405	6.73846e-12	3.89529e-10	-2.83356	5.42723	2.7452e-23	3.80332e-21	7.395	8.4	7.127	40.473	36.391	36.229	6.646	5.524	7.36	45.189	44.348	48.246								ANR31_HUMANPutative ankyrin repeat domain-containing protein 31;		Inherit from KOG: Ankyrin Repeat Protein
NVE24785	8.53667	2.81123	86.9733	8.25798	12.8467	2.81866	38.4567	20.4145	-3.68629	5.21304	2.4096e-20	4.66958e-18	-2.0081	4.32905	5.46802e-06	4.79181e-05	9.586	8.519	4.533	101.935	91.422	99.398	15.341	11.816	6.962	26.528	83.277	27.441
NVE15810	12.9767	2.3767	60.4733	4.98248	18.35	3.85721	59.7833	7.04806	-2.57693	5.2115	5.01676e-14	4.20606e-12	-2.16416	5.31325	1.30154e-13	5.85944e-12	11.676	10.371	11.959	66.141	62.452	75.582	12.474	17.88	16.524	65.961	82.609	59.94	e_gw.38.102.1	95199	NEMVEDRAFT_v1g95199				Im:7147352 protein [Danio rerio]	PNKD_BOVINProbable hydrolase PNKD;	PNKD	Paroxysmal nonkinesigenic dyskinesia	GO:0005575,GO:0005622,GO:0005623,GO:0005634,GO:0005737,GO:0005739,GO:0016020,GO:0043226,GO:0043227,GO:0043229,GO:0043231,GO:0044424,GO:0044444,GO:0044464
NVE15244	7.71333	2.3797	34.39	8.40646	6.29667	1.11882	21.8633	4.88833	-2.51977	5.1471	1.39218e-11	7.67697e-10	-2.23844	4.61234	2.04246e-12	7.29769e-11	8.006	4.868	6.978	48.103	33.703	32.953	7.037	4.593	4.702	23.55	34.177	18.736	fgenesh1_pg.scaffold_360000003	218678	NEMVEDRAFT_v1g218678		sigP:1^19^0.868^YES
NVE15963	4.54667	0.937242	31.1733	2.22916	5.17	1.33449	32.35	4.63805	-3.13563	5.12901	6.36001e-19	1.02709e-16	-3.11978	5.24814	1.5059e-21	1.72403e-19	4.335	3.543	4	35.264	36.391	33.422	3.174	5.182	4.81	27.489	45.821	40.641	e_gw.384.11.1	136833	NEMVEDRAFT_v1g136833				phospholipase C delta 4 [Paralichthys olivaceus]	PLCD4_MACFA1-phosphatidylinositol 4,5-bisphosphate phosphodiesterase delta-4;	PLCD4	phospholipase C	GO:0000003,GO:0001525,GO:0001568,GO:0001701,GO:0001890,GO:0001892,GO:0001944,GO:0003674,GO:0003824,GO:0004435,GO:0004620,GO:0004629,GO:0005488,GO:0005509,GO:0005543,GO:0005546,GO:0005575,GO:0005622,GO:0005623,GO:0005634,GO:0005737,GO:0005739,GO:0005740,GO:0005783,GO:0005829,GO:0006109,GO:0006629,GO:0006644,GO:0006650,GO:0006793,GO:0006796,GO:0006810,GO:0006873,GO:0006874,GO:0006875,GO:0006887,GO:…
NVE3062	6.57333	1.89888	27.47	2.89698	9.40333	2.97439	30.13	4.01652	-2.43321	5.12594	2.35943e-11	1.25001e-09	-2.1567	5.35205	1.62518e-12	5.9316e-11	5.345	4.448	7.285	28.735	36.146	27.997	5.539	8.589	9.57	35.737	39.597	29.354	estExt_gwp.C_130381	160432	NEMVEDRAFT_v1g160432				malate synthase [Thermomicrobium roseum]	MASY_MYXXDMalate synthase;
NVE11698	0.453333	0.176131	37.11	2.93293	1.17667	0.347019	36.47	10.796	-6.73016	5.11966	1.04852e-47	2.37058e-44	-5.43636	5.17761	4.54633e-41	4.02568e-38	0.548	0.323	0.299	38.227	39.383	47.984	1.098	0.712	1.159	28.123	63.726	37.401
NVE4006	10.1367	1.61679	37.8	2.07857	10.9467	2.2319	55.5933	6.86926	-2.24953	5.11744	2.04938e-11	1.10319e-09	-2.8128	5.64238	2.13164e-22	2.64713e-20	9.156	8.519	8.982	41.98	44.092	41.443	8.834	8.779	10.215	57.735	58.999	77.038	gw.141.91.1	29965	NEMVEDRAFT_v1g29965	*		DMRT	DMRT-like family A1 [Xenopus (Silurana) tropicalis]	DMTA2_XENTRDoublesex- and mab-3-related transcription factor A2;	DMRTA1	DMRT-like family A1	GO:0000003,GO:0001541,GO:0002009,GO:0003006,GO:0003674,GO:0003676,GO:0003677,GO:0005488,GO:0005515,GO:0005575,GO:0005622,GO:0005623,GO:0005634,GO:0006810,GO:0006897,GO:0006898,GO:0007275,GO:0007548,GO:0007610,GO:0007617,GO:0007618,GO:0008150,GO:0008406,GO:0008585,GO:0009653,GO:0009888,GO:0016192,GO:0018991,GO:0018996,GO:0019098,GO:0022414,GO:0022602,GO:0032501,GO:0032502,GO:0032504,GO:0033057,GO:…
NVE543	7.01667	1.48872	31.14	1.67165	8.09333	1.13409	35.86	8.47652	-2.50832	5.10933	3.41041e-13	2.48728e-11	-2.60577	5.35989	2.87654e-16	1.78066e-14	6.965	5.665	5.73	34.391	33.89	36.804	6.125	7.963	6.744	33.456	58.999	33.742							Tyrosine-protein kinase Src42A [Zootermopsis nevadensis]	SRC42_DROMETyrosine-protein kinase Src42A;		viral oncogene homolog
NVE3222	0.736667	0.0967241	18.8667	1.45048	0.886667	0.134743	25.26	7.3116	-4.99402	5.09879	2.1714e-32	1.52357e-29	-5.27621	5.57091	1.38758e-39	1.13038e-36	0.47	0.872	0.665	17.726	24.074	22.254	0.67	0.997	0.645	19.643	43.853	25.994	fgenesh1_pg.scaffold_131000063	211064	NEMVEDRAFT_v1g211064		sigP:1^24^0.686^YES
NVE6240	5.51667	1.29051	22.07	4.93024	11.6733	1.18221	37.9767	6.8966	-2.3517	5.08918	6.8313e-11	3.30174e-09	-2.15601	5.97565	2.70687e-13	1.1509e-11	5.423	4.103	4.832	29.099	26.06	18.696	9.914	10.478	9.657	39.148	57.96	35.894	e_gw.17.43.1	87823	NEMVEDRAFT_v1g87823				transmembrane protein 259 [Xenopus (Silurana) tropicalis]	MBRL_HUMANMembralin;	C19ORF6	chromosome 19 open reading frame 6	GO:0003002,GO:0005575,GO:0005622,GO:0005623,GO:0005737,GO:0007275,GO:0007389,GO:0007444,GO:0007447,GO:0007450,GO:0008150,GO:0009953,GO:0016020,GO:0032501,GO:0032502,GO:0035220,GO:0035222,GO:0044424,GO:0044464,GO:0044699,GO:0044707,GO:0044767,GO:0048190,GO:0048513,GO:0048731,GO:0048856
NVE1314	5.95333	0.384216	33.3733	1.95578	6.19667	0.477098	41.9967	4.07576	-2.81663	5.088	7.25823e-16	7.98327e-14	-3.20642	5.4364	3.34345e-26	6.36381e-24	4.68	5.891	5.331	37.395	38.448	36.699	5.148	6.112	4.796	39	58.046	50.398	estExt_fgenesh1_pg.C_110127	239063	NEMVEDRAFT_v1g239063
NVE10719	13.2333	3.49505	69.1567	7.2682	16.29	2.87661	98.4567	42.7514	-2.75097	5.07712	6.95923e-14	5.73305e-12	-3.06722	5.61637	6.26446e-15	3.33112e-13	10.627	9.466	14.413	71.349	91.515	71.084	11.617	16.096	14.076	76.839	196.375	76.416
NVE3891	7.16333	1.91597	27.7033	4.89597	6.81333	1.69647	34.0633	0.514738	-2.31653	5.07634	1.48941e-10	6.79519e-09	-2.79954	5.36313	8.98006e-23	1.16489e-20	7.262	4.997	6.296	33.985	24.6	34.491	5.138	5.419	6.672	36.001	42.913	39.96				*				TOX4B_XENLATOX high mobility group box family member 4-B;		TOX high mobility group box family member
NVE21263	10.3633	2.37858	47.73	6.61146	15.0633	2.21119	46.2067	10.4061	-2.55284	5.07214	4.66395e-13	3.26124e-11	-2.06789	5.17187	3.29897e-11	9.58443e-10	10.619	8.486	8.017	59.082	52.635	48.525	11.161	15.28	12.388	48.188	73.291	40.366	e_gw.61.306.1	101766	NEMVEDRAFT_v1g101766				NADH dehydrogenase 1 alpha subcomplex subunit 10, mitochondrial precursor [Osmerus mordax]	DGK_DICDIDeoxyguanosine kinase;	NDUFA10	NADH dehydrogenase (Ubiquinone) 1 alpha subcomplex	GO:0000003,GO:0002119,GO:0002164,GO:0003674,GO:0003824,GO:0003954,GO:0005575,GO:0005622,GO:0005623,GO:0005737,GO:0005739,GO:0005740,GO:0005743,GO:0005746,GO:0005747,GO:0005759,GO:0005811,GO:0006091,GO:0006119,GO:0006120,GO:0006793,GO:0006796,GO:0007275,GO:0007568,GO:0008137,GO:0008150,GO:0008152,GO:0008340,GO:0009790,GO:0009791,GO:0009792,GO:0009987,GO:0010259,GO:0015980,GO:0016020,GO:0016310,GO:…
NVE20	4.02	0.802164	18.37	4.2933	7.50667	1.42962	26.9133	3.87806	-2.49874	5.0643	7.30315e-11	3.52143e-09	-2.30033	5.70384	1.87087e-16	1.18698e-14	2.457	4.135	4.225	24.774	15.59	21.068	5.902	6.321	6.897	34.058	31.356	27.68	gw.1.683.1	71074	NEMVEDRAFT_v1g71074		sigP:1^24^0.641^YES		ABC transporter, ATPbinding domain containing protein [Acanthamoeba castellanii str. Neff]	WBC30_ARATHPutative white-brown complex homolog protein 30;		ATP-binding cassette, sub-family G (WHITE), member
NVE448	42.5567	26.4911	2.07	0.201163	55.1733	37.5522	4.73333	0.558351	3.91276	5.05966	1.77615e-09	6.48852e-08	3.21453	5.65544	5.30913e-08	7.96212e-07	47.18	5.503	51.787	2.391	2.115	2.466	43.863	99.329	9.954	5.217	6.546	4.747	estExt_fgenesh1_pg.C_1000033	243852	NEMVEDRAFT_v1g243852				carbamoylphosphate synthase large subunit [Microcoleus sp. PCC 7113]
NVE25424	11.72	1.89686	44.8633	0.846575	17.4233	4.74266	61.2233	3.31291	-2.23395	5.0587	3.55896e-09	1.2111e-07	-2.25845	5.5495	7.61515e-13	2.94848e-11	7.411	15.196	9.631	45.432	53.395	53.081	21.001	10.554	13.467	64.483	70.841	78.15
NVE9108	5.53667	1.14252	36.3567	6.21386	6.34	2.43332	64.4733	14.5084	-3.07331	5.05815	7.69089e-17	9.59191e-15	-3.77568	5.88674	2.24923e-19	2.00034e-17	5.235	4.286	4.94	40.826	49.176	32.553	3.146	8.864	4.564	61.209	104.659	60.836
NVE4765	6.71333	0.70244	35.5533	5.36822	7.59667	1.64642	24.2533	1.82896	-2.73877	5.03998	8.32545e-15	8.02873e-13	-2.12567	4.64127	1.33936e-13	6.00823e-12	5.634	6.16	6.005	42.843	43.368	33.281	4.943	7.934	6.607	27.679	30.613	26.078	e_gw.150.54.1	117981	NEMVEDRAFT_v1g117981				Dual specificity protein phosphatase 10 [Crassostrea gigas]	DUS10_HUMANDual specificity protein phosphatase 10;	DUSP10	dual specificity phosphatase 10	GO:0000003,GO:0000165,GO:0000188,GO:0001654,GO:0001667,GO:0001700,GO:0001736,GO:0001738,GO:0001745,GO:0001932,GO:0001933,GO:0002009,GO:0002165,GO:0002237,GO:0002682,GO:0002683,GO:0002684,GO:0002697,GO:0002698,GO:0002819,GO:0003006,GO:0003674,GO:0003824,GO:0004721,GO:0004725,GO:0005575,GO:0005622,GO:0005623,GO:0005634,GO:0005737,GO:0005783,GO:0005794,GO:0006464,GO:0006469,GO:0006470,GO:0006793,GO:…
NVE18223	5.67333	0.417958	34.23	2.87793	5.82333	0.491619	43.36	8.56394	-2.89943	5.0393	3.20752e-15	3.27973e-13	-3.34613	5.39441	5.77671e-26	1.06953e-23	4.007	6.602	4.799	39.007	40.505	35.83	5.595	4.888	4.571	43.193	67.884	41.036	e_gw.469.22.1	139295	NEMVEDRAFT_v1g139295				GTP-binding protein Rit1 [Osmerus mordax]	RERG_BOVINRas-related and estrogen-regulated growth inhibitor;	RASL12	RAS-like, family 12
NVE17380	4.53	0.159374	19.3433	3.44506	5.24667	0.942385	21.0833	3.61364	-2.42184	5.03453	2.63396e-11	1.3849e-09	-2.46354	5.20477	5.79706e-16	3.48268e-14	3.537	4.674	3.934	21.229	17.167	26.916	5.399	3.72	4.361	22.642	31.331	19.717
NVE2649	13.0433	2.78569	46.0467	11.201	8.30667	1.65232	52.8767	18.7603	-2.09506	5.02386	3.51295e-07	7.24964e-06	-3.15572	5.15568	7.28497e-17	4.86445e-15	7.489	17.651	10.953	57.886	35.456	61.208	6.013	7.583	7.585	32.125	94.463	62.02	estExt_fgenesh1_pg.C_1260066	244569	NEMVEDRAFT_v1g244569							Heat Shock Protein
NVE5331	6.80667	1.17167	25.8633	5.98851	7.38333	4.23797	21.5033	1.52176	-2.2635	5.01939	2.22138e-10	9.76254e-09	-2.04856	4.85736	4.78966e-06	4.25004e-05	6.448	5.783	5.664	35.222	22.777	28.443	1.731	7.716	8.809	24.405	27.148	23.268	e_gw.159.76.1,e_gw.159.11.1	119152119149	NEMVEDRAFT_v1g119152,NEMVEDRAFT_v1g119149	*		NvPaxD2	Pax-D1 [Anthopleura japonica]	PAX6_XENLAPaired box protein Pax-6;	PAX7	Paired box	GO:0000003,GO:0000122,GO:0000902,GO:0000904,GO:0000975,GO:0000976,GO:0000977,GO:0000981,GO:0000983,GO:0001012,GO:0001067,GO:0001071,GO:0001501,GO:0001667,GO:0001755,GO:0001837,GO:0001838,GO:0001841,GO:0001843,GO:0002009,GO:0002119,GO:0002164,GO:0003002,GO:0003006,GO:0003008,GO:0003674,GO:0003676,GO:0003677,GO:0003682,GO:0003700,GO:0003705,GO:0005488,GO:0005515,GO:0005575,GO:0005622,GO:0005623,GO:…
NVE1744	5.38	0.730251	34.2767	0.899864	6.86667	2.80448	30.7967	3.25245	-2.97963	5.01773	3.46545e-15	3.49084e-13	-2.66719	4.94907	6.2594e-17	4.20722e-15	3.404	6.279	4.957	36.647	38.658	40.515	5.706	3.663	7.686	33.921	32.568	40.593	estExt_gwp.C_1150091	168875	NEMVEDRAFT_v1g168875				LP11387p [Drosophila melanogaster]	GLT1_SCHPOPutative glutamate synthase [NADPH];		Glutamate synthase	GO:0002119,GO:0002164,GO:0003674,GO:0003824,GO:0004355,GO:0007275,GO:0008150,GO:0008152,GO:0009790,GO:0009791,GO:0009792,GO:0015930,GO:0016491,GO:0016638,GO:0016639,GO:0032501,GO:0032502,GO:0040007,GO:0040008,GO:0040009,GO:0040010,GO:0044699,GO:0044707,GO:0044710,GO:0044767,GO:0045181,GO:0045927,GO:0048518,GO:0048856,GO:0050789,GO:0055114,GO:0065007
NVE22945	5.69	0.608331	20.8833	2.05193	5.48667	1.13438	21.8733	2.51614	-2.17367	5.01491	2.91747e-09	1.02177e-07	-2.46051	5.08637	4.24276e-18	3.22418e-16	4.101	7.054	4.391	24.546	21.807	23.933	4.859	4.034	5.064	23.751	22.929	29.414	fgenesh1_pg.scaffold_727000001,fgenesh1_pg.scaffold_727000002	221320221321	NEMVEDRAFT_v1g221320,NEMVEDRAFT_v1g221321				Integrator complex subunit 6 [Crassostrea gigas]	INT6A_XENLAIntegrator complex subunit 6-A;
NVE11407	42.6367	9.66137	7.92333	0.351884	32.19	9.27487	3.44	0.439621	2.06478	5.01291	3.99374e-09	1.34991e-07	2.75302	4.43404	3.56784e-20	3.59716e-18	35.105	32.146	44.244	8.203	9.781	8.819	20.517	28.538	32.208	4.002	3.489	4.436	e_gw.261.81.1,e_gw.261.45.1	129113129111	NEMVEDRAFT_v1g129113,NEMVEDRAFT_v1g129111				small heat shock protein [uncultured cnidarian]	L2EFL_DROMEProtein lethal(2)essential for life;		Heat Shock Protein	GO:0005575,GO:0005622,GO:0005623,GO:0005737,GO:0005794,GO:0005795,GO:0005797,GO:0006950,GO:0006952,GO:0006984,GO:0006986,GO:0007154,GO:0007165,GO:0007275,GO:0007568,GO:0008150,GO:0008340,GO:0009987,GO:0010033,GO:0010259,GO:0023052,GO:0030968,GO:0031984,GO:0031985,GO:0032501,GO:0032502,GO:0033554,GO:0034620,GO:0034976,GO:0035966,GO:0035967,GO:0040008,GO:0040009,GO:0040010,GO:0042221,GO:0043226,GO:…
NVE13078	2.45667	0.132749	54.15	0.500067	2.60333	0.594886	75.1033	26.7179	-4.79575	5.01067	8.91088e-34	6.97379e-31	-5.29375	5.53812	3.11466e-32	1.02312e-29	1.949	2.455	2.162	56.181	62.639	64.367	1.787	3.198	1.826	47.998	136.373	83.279	e_gw.30.233.1	92405	NEMVEDRAFT_v1g92405	*			ETS-related transcription factor Elf-1 isoform 2 [Mus musculus]	ELK1_MOUSEETS domain-containing protein Elk-1;	ELK1	ELK1, member of ETS oncogene family	GO:0000165,GO:0001071,GO:0002218,GO:0002221,GO:0002224,GO:0002253,GO:0002376,GO:0002682,GO:0002684,GO:0002755,GO:0002756,GO:0002757,GO:0002758,GO:0002764,GO:0003674,GO:0003700,GO:0005575,GO:0005622,GO:0005623,GO:0005634,GO:0005654,GO:0006355,GO:0006357,GO:0006950,GO:0006952,GO:0006955,GO:0007154,GO:0007165,GO:0007166,GO:0007167,GO:0007169,GO:0007243,GO:0008063,GO:0008150,GO:0009889,GO:0009891,GO:…
NVE22995	4.00333	0.358732	16.4833	2.66491	4.20667	0.704762	17.66	0.204124	-2.34478	5.00668	1.25552e-10	5.79303e-09	-2.52804	5.13863	1.33644e-19	1.24283e-17	3.287	4.642	2.911	20.876	16.022	18.39	3.184	3.863	3.716	18.914	21.852	20.817	estExt_fgenesh1_pg.C_730030	242815	NEMVEDRAFT_v1g242815					BICR1_XENTRBicaudal D-related protein 1;
NVE8372	3.75667	0.106562	14.5667	1.37039	3.60333	0.972088	10.6	1.93499	-2.27832	5.0041	5.31561e-11	2.61894e-09	-2.0222	4.64299	3.20718e-11	9.3578e-10	3.036	3.898	3.135	17.091	15.426	16.512	3.705	2.154	3.303	12.155	9.788	14.803	e_gw.20.68.1	89106	NEMVEDRAFT_v1g89106	*				ZXDB_HUMANZinc finger X-linked protein ZXDB;	ZNF143	Zinc finger protein	GO:0003674,GO:0003676,GO:0003677,GO:0005488,GO:0005575,GO:0005622,GO:0005623,GO:0005634,GO:0005654,GO:0006139,GO:0006351,GO:0006355,GO:0006357,GO:0006359,GO:0006366,GO:0006383,GO:0006725,GO:0006807,GO:0008150,GO:0008152,GO:0009058,GO:0009059,GO:0009889,GO:0009987,GO:0010467,GO:0010468,GO:0010556,GO:0016070,GO:0018130,GO:0019219,GO:0019222,GO:0019438,GO:0031323,GO:0031326,GO:0031974,GO:0031981,GO:…
NVE4240	3.84667	0.488353	15.3167	2.88394	4.07	0.569737	22.3067	6.5178	-2.3403	4.99784	1.30247e-10	5.99608e-09	-2.92834	5.52314	4.59207e-17	3.13832e-15	3.099	3.446	3.643	14.887	22.484	14.55	3.9	3.151	3.405	14.922	37.221	27.154	estExt_fgenesh1_pg.C_1440038	245073	NEMVEDRAFT_v1g245073
NVE439	11.0333	2.55111	36.5267	4.19944	9.55333	2.50602	31.7167	3.31265	-2.09014	4.99437	2.34182e-09	8.35989e-08	-2.21169	4.82759	2.16809e-14	1.05888e-12	10.932	8.346	9.464	41.398	35.76	45.988	6.395	8.437	9.345	30.362	44.967	35.942	fgsh_est.C_scaffold_100000002	232919	NEMVEDRAFT_v1g232919					MED26_MOUSEMediator of RNA polymerase II transcription subunit 26;		Component of the Mediator complex, a coactivator involved in the regulated transcription of nearly all RNA polymerase II-dependent genes. Mediator functions as a bridge to convey information from gene-specific regulatory proteins to the basal RNA polymerase II transcription machinery. Mediator is recruited to promoters by direct interactions with regulatory proteins and serves as a scaffold for t…	GO:0000988,GO:0000989,GO:0001076,GO:0001104,GO:0003674,GO:0003712,GO:0005575,GO:0005622,GO:0005623,GO:0005634,GO:0005654,GO:0006139,GO:0006351,GO:0006355,GO:0006357,GO:0006366,GO:0006725,GO:0006807,GO:0008150,GO:0008152,GO:0009058,GO:0009059,GO:0009889,GO:0009987,GO:0010467,GO:0010468,GO:0010556,GO:0016070,GO:0016592,GO:0018130,GO:0019219,GO:0019222,GO:0019438,GO:0031323,GO:0031326,GO:0031974,GO:…
NVE6466	11.9433	6.37666	59.1667	26.8517	6.51333	1.26154	30.6	1.78684	-2.70061	4.99263	7.76887e-07	1.44895e-05	-2.70179	4.13126	5.84523e-21	6.40021e-19	12.677	3.155	13.889	98.962	35.935	60.55	5.874	4.821	5.904	29.696	39.918	37.568	e_gw.173.1.1	120733	NEMVEDRAFT_v1g120733				Histone H4 [Heterocephalus glaber]	H4_DENKLHistone H4;		Core component of nucleosome. Nucleosomes wrap and compact DNA into chromatin, limiting DNA accessibility to the cellular machineries which require DNA as a template. Histones thereby play a central role in transcription regulation, DNA repair, DNA replication and chromosomal stability. DNA accessibility is regulated via a complex set of post-translational modifications of histones, also called h…	GO:0000226,GO:0000785,GO:0000786,GO:0003674,GO:0003676,GO:0003677,GO:0005488,GO:0005575,GO:0005622,GO:0005623,GO:0005694,GO:0005737,GO:0005811,GO:0006325,GO:0006333,GO:0006996,GO:0007010,GO:0007017,GO:0007049,GO:0007098,GO:0008150,GO:0009987,GO:0016043,GO:0022402,GO:0031023,GO:0032991,GO:0032993,GO:0043226,GO:0043228,GO:0043229,GO:0043232,GO:0044422,GO:0044424,GO:0044427,GO:0044444,GO:0044446,GO:…
NVE9681	6.53333	1.045	29.5867	1.68484	8.94667	1.38242	30.6033	2.87802	-2.5298	4.98173	3.75253e-13	2.68861e-11	-2.23173	5.12814	5.05678e-16	3.04693e-14	5.611	5.449	6.129	32.551	31.904	35.407	7.252	7.744	7.889	34.797	39.98	31.745	e_gw.224.21.1,e_gw.224.29.1	125844125865	NEMVEDRAFT_v1g125844,NEMVEDRAFT_v1g125865				caspase-8 [Tubifex tubifex]	CASP8_HUMANCaspase-8;	CASP8	apoptosis-related cysteine peptidase	GO:0001525,GO:0001568,GO:0001838,GO:0001841,GO:0001906,GO:0001907,GO:0001944,GO:0002009,GO:0002218,GO:0002221,GO:0002237,GO:0002253,GO:0002376,GO:0002520,GO:0002521,GO:0002573,GO:0002682,GO:0002684,GO:0002753,GO:0002757,GO:0002758,GO:0002761,GO:0002763,GO:0002764,GO:0003674,GO:0003824,GO:0004175,GO:0004197,GO:0005575,GO:0005622,GO:0005623,GO:0005634,GO:0005737,GO:0005739,GO:0005740,GO:0005741,GO:…
NVE7769	2.35333	0.250377	16.4967	4.00604	2.55667	0.306195	21.7933	1.41578	-3.14741	4.95206	6.04711e-15	5.9157e-13	-3.54587	5.35679	7.37027e-33	2.63338e-30	1.636	2.455	2.237	13.879	16.349	26.012	2.383	2.069	2.123	21.301	26.715	28.242	fgenesh1_pg.scaffold_195000019,e_gw.195.25.1	214238122952	NEMVEDRAFT_v1g214238,NEMVEDRAFT_v1g122952					IDS_MOUSEIduronate 2-sulfatase;	IDS	iduronate 2-sulfatase	GO:0000323,GO:0001501,GO:0003674,GO:0003824,GO:0004423,GO:0005575,GO:0005622,GO:0005623,GO:0005737,GO:0005764,GO:0005773,GO:0005775,GO:0005975,GO:0006022,GO:0006026,GO:0006027,GO:0006029,GO:0006082,GO:0006790,GO:0006807,GO:0007275,GO:0008150,GO:0008152,GO:0008484,GO:0009056,GO:0009057,GO:0009100,GO:0009653,GO:0009790,GO:0009887,GO:0009888,GO:0009966,GO:0009968,GO:0009987,GO:0010646,GO:0010648,GO:…
NVE18926	166.573	59.2816	14.1167	3.61834	239.29	44.1756	26.47	2.57997	3.18754	4.94222	2.78979e-15	2.88156e-13	2.72922	5.50593	3.53328e-20	3.58004e-18	185.677	99.293	141.589	19.992	13.708	13.376	165.66	246.424	203.03	30.995	33.373	27.608	estExt_gwp.C_50167	158749	NEMVEDRAFT_v1g158749				C6orf115 [Esox lucius]	COSA_NEMVECostars family protein v1g158749;	ABRACL	ABRA C-terminal like
NVE9921	6.47	0.968814	23.6267	2.64235	9.34	3.42629	45.4667	7.58205	-2.17378	4.93294	2.91355e-09	1.02177e-07	-2.67474	5.85369	3.89809e-12	1.32535e-10	5.611	7.689	4.241	28.434	25.757	25.237	6.256	13.458	5.158	52.856	63.813	41.586	estExt_fgenesh1_pg.C_230054	240016	NEMVEDRAFT_v1g240016
NVE18753	6.02	0.91677	41.4367	5.43505	8.94667	0.69062	39.7167	14.0108	-3.09166	4.93282	1.71945e-14	1.59759e-12	-2.60684	4.99027	2.65006e-13	1.13385e-11	4.531	7.797	4.183	37.125	46.582	57.238	7.419	8.959	6.831	28.228	73.217	39.756
NVE318	7.18	1.35546	38.1767	8.06623	4.89	0.847388	46.9767	7.74868	-2.69655	4.92102	2.19508e-11	1.17232e-09	-3.70517	5.17158	1.34706e-32	4.64987e-30	5.736	9.434	4.533	47.667	48.673	31.743	3.491	4.878	4.187	60.639	55.225	46.488
NVE24104	9.10667	2.11763	85.6767	11.7723	30.44	4.08912	107.503	33.2357	-3.58184	4.91447	2.47703e-21	5.60028e-19	-2.24014	5.47366	4.51216e-10	1.05505e-08	9.438	7.754	6.703	103.609	82.809	101.594	29.369	33.027	18.089	94.781	190.646	94.088	estExt_fgenesh1_pg.C_80223	238813	NEMVEDRAFT_v1g238813
NVE22942	12.8267	1.00632	77.39	9.65674	13.9867	9.59829	142.733	12.1556	-2.91801	4.89196	3.53659e-16	4.02025e-14	-3.91101	5.7459	1.63751e-19	1.48881e-17	9.915	12.579	11.751	94.304	79.607	86.128	5.781	7.82	19.929	149.21	159.154	189.265	gw.7260.2.1	46391	NEMVEDRAFT_v1g46391				RecName: Full=High-affinity choline transporter 1	SC5A7_DROMEHigh-affinity choline transporter 1;
NVE2681	9.85	3.11674	84.33	17.0329	11.1133	2.77383	98.1767	15.1562	-3.4164	4.87299	4.24504e-16	4.77227e-14	-3.57838	5.14179	7.559e-25	1.2218e-22	5.274	9.369	11.735	102.517	109.84	70.92	6.935	13.439	8.498	102.849	144.924	95.679
NVE16375	11.19	1.88225	47.2667	11.1436	8.69667	3.87789	96.8533	23.2054	-2.42178	4.82296	6.32318e-11	3.07809e-09	-3.99262	5.77607	6.2187e-22	7.49408e-20	10.369	9.369	9.664	58.656	62.872	37.086	3.789	8.029	9.823	69.341	150.071	123.897	estExt_fgenesh1_pg.C_40101	238195	NEMVEDRAFT_v1g238195		sigP:1^19^0.773^YES	MMPi	TIMP2 [Branchiostoma floridae]	TIMP3_SCYTOMetalloproteinase inhibitor 3;	TIMP4	TIMP metallopeptidase inhibitor 4	GO:0000003,GO:0002237,GO:0003674,GO:0004857,GO:0004866,GO:0005575,GO:0005576,GO:0005615,GO:0005622,GO:0005623,GO:0005737,GO:0007275,GO:0007399,GO:0007417,GO:0008150,GO:0008191,GO:0009607,GO:0009617,GO:0009719,GO:0009725,GO:0010033,GO:0010243,GO:0010466,GO:0010576,GO:0010951,GO:0019222,GO:0022414,GO:0030016,GO:0030017,GO:0030234,GO:0030414,GO:0032496,GO:0032501,GO:0032502,GO:0032504,GO:0033993,GO:…
NVE16630	7.31333	0.980963	41.6833	10.2435	9.66333	1.61287	102.677	51.3826	-2.85919	4.81591	1.42158e-13	1.09986e-11	-3.86749	6.09441	3.2691e-18	2.52192e-16	6.393	6.397	6.512	45.775	32.874	62.112	6.889	10.478	7.643	81.169	215.814	67.867	estExt_fgenesh1_pg.C_400102	241157	NEMVEDRAFT_v1g241157				Zinc finger SWIM domain-containing protein 2 [Crassostrea gigas]	RMR1_ORYSJReceptor homology region, transmembrane domain- and RING domain-containing protein 1;		Inherit from opiNOG: Zinc finger, C3HC4 type (RING finger)
NVE17634	5.90333	0.716767	25.2933	7.84942	5.61	1.11017	22.0367	8.69274	-2.4213	4.81456	4.77617e-10	1.95938e-08	-2.4262	4.68411	3.13971e-10	7.55833e-09	5.384	5.579	4.699	34.859	32.278	17.298	3.798	5.761	4.839	26.486	38.149	12.196	fgenesh1_pg.scaffold_44000080	203635	NEMVEDRAFT_v1g203635		sigP:1^28^0.829^YES		Os02g0307000 [Oryza sativa Japonica Group]	GBP3_HUMANGuanylate-binding protein 3;
NVE56	4.86667	0.755881	61.3333	26.1854	4.58333	1.35217	56.2333	16.1059	-3.99028	4.80426	1.85001e-16	2.20141e-14	-4.03743	4.73181	1.35023e-23	1.96419e-21	4.515	5.288	3.26	59.466	36.847	111.881	3.007	6.102	2.963	47.491	97.767	53.471								NID1_MOUSENidogen-1;
NVE3871	9.7	1.07521	47.8	13.0224	10.3767	3.09641	64.05	12.8184	-2.61545	4.79691	3.94748e-12	2.38348e-10	-3.08663	5.22984	5.2619e-19	4.46516e-17	8.772	9.8	7.31	68.106	40.4	50.873	5.678	11.104	9.657	74.41	93.461	55.193	e_gw.14.210.1	86952	NEMVEDRAFT_v1g86952	*			SMaf2 [Danio rerio]	MAFG_CHICKTranscription factor MafG;	MAF	v-maf musculoaponeurotic fibrosarcoma oncogene homolog	GO:0000003,GO:0000122,GO:0000981,GO:0001071,GO:0001654,GO:0001775,GO:0001816,GO:0002088,GO:0002376,GO:0002520,GO:0002521,GO:0002682,GO:0003002,GO:0003006,GO:0003674,GO:0003676,GO:0003677,GO:0003690,GO:0003700,GO:0005488,GO:0005515,GO:0005575,GO:0005622,GO:0005623,GO:0005634,GO:0005654,GO:0005667,GO:0005737,GO:0006139,GO:0006351,GO:0006355,GO:0006357,GO:0006366,GO:0006725,GO:0006807,GO:0007275,GO:…
NVE5003	93.02	35.3211	10.2367	1.08598	86.16	19.9324	13.7067	0.987668	2.7968	4.79082	5.12111e-12	3.01169e-10	2.19422	4.75275	1.64103e-14	8.11196e-13	84.086	47.805	105.803	12.018	10.401	12.037	55.862	85.529	78.492	15.851	15.616	16.13	estExt_gwp.C_1540004	170685	NEMVEDRAFT_v1g170685				NHP2-like protein 1 [Xenopus (Silurana) tropicalis]	NH2L1_XENTRNHP2-like protein 1;	NHP2L1	NHP2 non-histone chromosome protein 2-like 1 (S. cerevisiae)	GO:0000003,GO:0000375,GO:0000377,GO:0000398,GO:0002119,GO:0002164,GO:0003674,GO:0003676,GO:0003723,GO:0003729,GO:0005488,GO:0005575,GO:0005622,GO:0005623,GO:0005634,GO:0005654,GO:0005681,GO:0005730,GO:0005732,GO:0006139,GO:0006396,GO:0006397,GO:0006725,GO:0006807,GO:0006810,GO:0006897,GO:0006898,GO:0007275,GO:0007399,GO:0007422,GO:0008150,GO:0008152,GO:0008380,GO:0009653,GO:0009790,GO:0009791,GO:…
NVE16036	3.78333	0.85644	21.0267	3.16988	4.48333	0.754645	14.85	2.69269	-2.83835	4.78042	2.49283e-14	2.2054e-12	-2.17541	4.43477	1.22667e-12	4.57554e-11	3.694	2.854	3.31	22.622	19.668	28.76	4.934	3.303	3.383	14.552	22.954	14.611	fgenesh1_pg.scaffold_3889000001	224096	NEMVEDRAFT_v1g224096				cDNA FLJ30053 fis, clone ADRGL1000144, highly similar to StAR-related lipid transfer protein 7, related [Neospora caninum Liverpool]	STAR7_HUMANStAR-related lipid transfer protein 7, mitochondrial;	STARD7	StAR-related lipid transfer (START) domain containing 7	GO:0003674,GO:0005215,GO:0005319,GO:0005548,GO:0005575,GO:0005622,GO:0005623,GO:0005737,GO:0005739,GO:0006810,GO:0006811,GO:0006820,GO:0006869,GO:0008150,GO:0008525,GO:0010876,GO:0015711,GO:0015748,GO:0015914,GO:0022892,GO:0033036,GO:0043226,GO:0043227,GO:0043229,GO:0043231,GO:0044424,GO:0044444,GO:0044464,GO:0044699,GO:0044765,GO:0051179,GO:0051234,GO:0071702
NVE14581	5.91	1.18696	21.5067	2.66064	7.78667	2.02686	23.07	1.61749	-2.21467	4.77926	2.26638e-10	9.93884e-09	-2.04544	4.97027	9.62249e-14	4.40386e-12	5.713	4.739	5.015	26.261	23.209	22.783	6.023	5.922	7.715	25.398	30.155	24.858	fgenesh1_pg.scaffold_34000071,estExt_GenewiseH_1.C_340145	202369182116	NEMVEDRAFT_v1g202369,NEMVEDRAFT_v1g182116				Hepatocyte growth factor-regulated tyrosine kinase substrate [Harpegnathos saltator]	HGS_BOVINHepatocyte growth factor-regulated tyrosine kinase substrate;
NVE10011	6.22667	3.69714	24.23	5.91313	3.39	0.972831	13.6433	0.901345	-2.38449	4.77132	1.48418e-06	2.54853e-05	-2.42766	3.99431	3.01952e-13	1.2732e-11	8.561	2.057	4.849	28.974	18.57	33.974	4.422	2.401	2.094	13.94	15.876	17.816	e_gw.230.8.1	126319	NEMVEDRAFT_v1g126319				PREDICTED: tripartite motif-containing protein 45 isoform X1 [Heterocephalus glaber]	TRI45_MOUSETripartite motif-containing protein 45;	TRIM45	tripartite motif containing 45	GO:0005575,GO:0005622,GO:0005623,GO:0005634,GO:0005737,GO:0043226,GO:0043227,GO:0043229,GO:0043231,GO:0044424,GO:0044464
NVE6197	84.4233	3.30188	6.5	1.34551	71.2733	10.2653	4.7	0.423399	3.36381	4.76549	5.30206e-17	6.82825e-15	3.46278	4.43055	8.20672e-33	2.88169e-30	68.724	92.078	66.491	5.364	9.746	7.046	57.929	62.6	62.033	4.89	5.222	6.277	gw.17.458.1	75924	NEMVEDRAFT_v1g75924				Tctex1 domain-containing protein 1-B [Crassostrea gigas]	TC1D1_MOUSETctex1 domain-containing protein 1;		Tctex-1 family
NVE15306	9.11	4.32718	33.08	5.99745	9.82333	1.78625	30.8867	7.19549	-2.13541	4.73732	3.26133e-05	0.000355254	-2.06776	4.70183	3.91474e-09	7.52146e-08	7.591	15.174	2.944	26.999	38.132	47.726	9.607	11.123	5.383	23.92	49.719	35.667							filamentous hemagglutinin family outer membrane protein [Leptolyngbya sp. PCC 7376]	TTC28_HUMANTetratricopeptide repeat protein 28;		Tetratricopeptide repeat
NVE22286	5.74667	1.04193	30.9933	3.11183	5.34333	1.16577	33.7733	7.28343	-2.78057	4.71552	5.82205e-15	5.75083e-13	-3.13748	4.86252	1.46902e-23	2.10691e-21	5.345	4.674	5.048	36.792	33.844	33.622	4.142	4.356	5.064	32.822	54.111	31.698	estExt_GenewiseH_1.C_690162	185341	NEMVEDRAFT_v1g185341					MYLIP_HUMANE3 ubiquitin-protein ligase MYLIP;		myosin regulatory light chain interacting protein
NVE13969	4.66	1.12377	24.05	3.86461	9.56667	1.39915	45.6867	9.92585	-2.68236	4.70396	3.96561e-12	2.38735e-10	-2.7161	5.70141	1.11626e-16	7.28646e-15	2.778	4.555	5.156	30.367	26.914	23.382	7.084	9.766	7.824	34.755	70.668	56.245	gw.32.281.1	63108	NEMVEDRAFT_v1g63108				C. briggsae CBR-UNC-29 protein [Caenorhabditis briggsae]	ACH2_CAEELAcetylcholine receptor subunit beta-type unc-29;	CHRNA3	cholinergic receptor, nicotinic
NVE13267	5.51667	1.44924	21.2067	4.89239	4.59	0.858409	18.3567	0.912883	-2.29742	4.70342	1.00495e-09	3.90987e-08	-2.46659	4.53313	1.87051e-19	1.68561e-17	5.783	4.157	4.408	27.872	17.401	25.742	4.021	3.512	4.165	19.178	24.203	20.745	estExt_fgenesh1_pg.C_3020005	247429	NEMVEDRAFT_v1g247429				Ras-specific guanine nucleotide-releasing factor RalGPS1 [Crassostrea gigas]	RGPS2_MACFARas-specific guanine nucleotide-releasing factor RalGPS2;	RALGPS2	Ral GEF with PH domain and SH3 binding motif	GO:0003674,GO:0005085,GO:0005575,GO:0005622,GO:0005623,GO:0005737,GO:0005886,GO:0008150,GO:0016020,GO:0019222,GO:0030234,GO:0030695,GO:0044424,GO:0044464,GO:0050789,GO:0050790,GO:0060589,GO:0065007,GO:0065009,GO:0071944
NVE9583	5.29333	1.33522	21.7867	3.40541	6.12333	1.80156	18.5667	1.3648	-2.39814	4.69287	3.72822e-11	1.9157e-09	-2.08274	4.58247	7.00843e-13	2.72913e-11	5.407	3.92	4.433	27.602	21.959	23.511	3.854	5.438	6.158	18.83	25.342	20.793	e_gw.221.27.1	125604	NEMVEDRAFT_v1g125604				1-acylglycerol-3-phosphate O-acyltransferase ABHD5 [Pongo abelii]	ABHD5_PONAB1-acylglycerol-3-phosphate O-acyltransferase ABHD5;	ABHD5	Abhydrolase domain containing	GO:0003674,GO:0003824,GO:0004091,GO:0005575,GO:0005622,GO:0005623,GO:0005737,GO:0005811,GO:0005829,GO:0006629,GO:0006638,GO:0006639,GO:0006641,GO:0006644,GO:0006650,GO:0006654,GO:0006793,GO:0006796,GO:0008150,GO:0008152,GO:0008374,GO:0008610,GO:0008654,GO:0009056,GO:0009058,GO:0009893,GO:0009894,GO:0009896,GO:0009987,GO:0010876,GO:0010883,GO:0010888,GO:0010889,GO:0010891,GO:0010896,GO:0010898,GO:…
NVE7811	9.57	1.33988	33.4433	4.10506	11.23	3.8831	43.3333	5.77642	-2.1445	4.67315	8.05771e-10	3.17749e-08	-2.41247	5.06031	2.28075e-12	8.07823e-11	8.013	8.292	8.957	40.764	36.391	35.207	5.39	12.623	10.577	47.375	61.276	42.59							Par-6-like protein [Saccoglossus kowalevskii]	PAR6G_MOUSEPartitioning defective 6 homolog gamma;	PARD6B	par-6 (partitioning defective 6) homolog	GO:0000003,GO:0000226,GO:0000278,GO:0000902,GO:0000904,GO:0001655,GO:0001667,GO:0001726,GO:0001738,GO:0001763,GO:0001822,GO:0001838,GO:0001841,GO:0001932,GO:0001933,GO:0002009,GO:0002119,GO:0002164,GO:0003006,GO:0003674,GO:0005080,GO:0005488,GO:0005515,GO:0005575,GO:0005622,GO:0005623,GO:0005634,GO:0005737,GO:0005829,GO:0005886,GO:0005911,GO:0005923,GO:0005938,GO:0006461,GO:0006469,GO:0006810,GO:…
NVE10004	7.36667	2.27035	41.3233	11.1201	5.85333	0.704762	65.5067	14.311	-2.83199	4.65439	3.02104e-11	1.57218e-09	-3.91701	5.28456	3.57192e-27	7.57768e-25	8.123	7.345	4.075	41.502	64.964	33.422	6.33	5.362	3.702	48.674	99.19	84.021	e_gw.230.42.1	126298	NEMVEDRAFT_v1g126298		sigP:1^22^0.697^YES		hemicentin [Homo sapiens]	HMCN1_HUMANHemicentin-1;		Thrombospondin type 1 domain
NVE16334	4.46667	1.13376	40.8067	3.54064	4.53	0.593127	32.7667	11.9851	-3.55611	4.65231	1.16064e-20	2.3383e-18	-3.32491	4.42723	5.02462e-20	4.96754e-18	4.273	3.102	4.208	47.168	42.935	47.338	3.733	4.005	3.883	26.074	61.511	28.577	estExt_gwp.C_40124	158506	NEMVEDRAFT_v1g158506				ATP-dependent RNA helicase abstrakt [Zootermopsis nevadensis]	DDX41_MOUSEProbable ATP-dependent RNA helicase DDX41;	DDX41	DEAD (Asp-Glu-Ala-Asp) box polypeptide 41	GO:0000003,GO:0000375,GO:0000377,GO:0000398,GO:0002009,GO:0002119,GO:0002164,GO:0002252,GO:0002376,GO:0003006,GO:0003674,GO:0003676,GO:0003677,GO:0003724,GO:0003824,GO:0004004,GO:0004386,GO:0005488,GO:0005575,GO:0005622,GO:0005623,GO:0005634,GO:0005681,GO:0005737,GO:0005783,GO:0006139,GO:0006152,GO:0006163,GO:0006195,GO:0006200,GO:0006355,GO:0006357,GO:0006396,GO:0006397,GO:0006725,GO:0006753,GO:…
NVE1395	13.2967	2.00354	76.8167	11.6841	11.23	4.20415	48.1233	11.4197	-2.85481	4.64382	2.70157e-14	2.37972e-12	-2.50788	4.07624	2.37312e-10	5.90844e-09	12.521	13.656	9.323	93.816	72.175	92.129	6.46	16.077	7.107	55.095	73.798	38.931					sigP:1^19^0.814^YES
NVE17278	3.28	0.457457	37.46	9.66631	4.04	0.903364	75.7	30.8773	-3.84234	4.63427	5.83691e-22	1.43096e-19	-4.6634	5.69333	7.05542e-26	1.26045e-23	2.997	2.918	2.744	52.272	31.483	41.291	2.867	4.983	2.746	60.121	147.535	60.908	gw.428.31.1	18367	NEMVEDRAFT_v1g18367	*			mafB [Cynops pyrrhogaster]	MAF_DANRETranscription factor Maf;		v-maf musculoaponeurotic fibrosarcoma oncogene homolog
NVE24881	21.7233	11.0686	1.01333	0.226029	16.53	4.89939	1.13667	0.155849	3.97799	4.63132	1.65202e-13	1.259e-11	3.48868	4.36956	1.2532e-18	1.02091e-16	24.658	6.731	22.796	0.749	1.227	1.491	16.914	20.443	7.157	1.352	1.138	1.447	estExt_fgenesh1_pg.C_870020	243380	NEMVEDRAFT_v1g243380				Dmgdh protein [Danio rerio]	M2GD_HUMANDimethylglycine dehydrogenase, mitochondrial;	DMGDH	Dehydrogenase	GO:0000166,GO:0003674,GO:0003824,GO:0005488,GO:0005542,GO:0005575,GO:0005622,GO:0005623,GO:0005737,GO:0005739,GO:0005759,GO:0006066,GO:0006082,GO:0006520,GO:0006544,GO:0006576,GO:0006807,GO:0008150,GO:0008152,GO:0009055,GO:0009056,GO:0009069,GO:0009308,GO:0009310,GO:0009987,GO:0016491,GO:0016597,GO:0016645,GO:0019695,GO:0019752,GO:0019842,GO:0031406,GO:0031974,GO:0034641,GO:0036094,GO:0042402,GO:…
NVE18516	2.93	0.66873	17.7567	2.14722	2.91	0.489966	14	2.87549	-2.9566	4.6167	8.17704e-16	8.94551e-14	-2.72851	4.3714	2.9388e-18	2.30198e-16	2.872	2.208	2.553	21.458	20.03	18.191	2.113	2.847	2.507	12.43	22.347	14.551	estExt_fgenesh1_pg.C_480070	241628	NEMVEDRAFT_v1g241628					MAGI3_MOUSEMembrane-associated guanylate kinase, WW and PDZ domain-containing protein 3;		PDZ domain (Also known as DHR or GLGF)
NVE22652	5.15667	1.0977	22.61	2.60672	4.24	1.27948	20.25	0.923616	-2.48912	4.58879	5.33757e-12	3.12094e-10	-2.74086	4.44825	3.88946e-22	4.74328e-20	5.008	4.017	4.441	26.469	27.124	22.501	3.258	3.018	4.376	22.547	23.622	24.284	estExt_fgenesh1_pg.C_7050005	248582	NEMVEDRAFT_v1g248582				Phosphoribosyl pyrophosphate amidotransferase [Danio rerio]	PUR1_RATAmidophosphoribosyltransferase;	PPAT	Glutamine phosphoribosylpyrophosphate amidotransferase	GO:0000003,GO:0000082,GO:0000278,GO:0001655,GO:0001822,GO:0002119,GO:0002164,GO:0003674,GO:0003824,GO:0004044,GO:0005575,GO:0005622,GO:0005623,GO:0005737,GO:0005829,GO:0006082,GO:0006139,GO:0006144,GO:0006163,GO:0006164,GO:0006188,GO:0006189,GO:0006461,GO:0006520,GO:0006541,GO:0006543,GO:0006725,GO:0006753,GO:0006793,GO:0006796,GO:0006807,GO:0006810,GO:0007049,GO:0007275,GO:0007276,GO:0007292,GO:…
NVE25652	5.86333	0.759927	26.85	1.16713	10.4133	0.642409	33.6	3.65904	-2.53849	4.58177	1.03028e-12	6.87349e-11	-2.13651	5.0272	1.95427e-14	9.63698e-13	4.899	5.169	5.431	29.588	30.805	30.216	9.318	9.405	8.201	34.512	47.603	35.452	e_gw.93.103.1	108962	NEMVEDRAFT_v1g108962				Im:7145101 protein [Danio rerio]	SNP29_PONABSynaptosomal-associated protein 29 {ECO:0000250|UniProtKB:O95721};	SNAP29	Synaptosomal-associated protein	GO:0000003,GO:0001505,GO:0002119,GO:0002164,GO:0003001,GO:0003008,GO:0003674,GO:0005483,GO:0005484,GO:0005488,GO:0005515,GO:0005575,GO:0005622,GO:0005623,GO:0005634,GO:0005737,GO:0005768,GO:0005886,GO:0006810,GO:0006836,GO:0006886,GO:0006887,GO:0006897,GO:0006898,GO:0006903,GO:0006944,GO:0006996,GO:0007033,GO:0007154,GO:0007267,GO:0007268,GO:0007269,GO:0007275,GO:0007276,GO:0007292,GO:0008104,GO:…
NVE4913	11.2067	4.23309	78.69	20.243	20.6167	5.30497	98.4367	34.5021	-3.18349	4.55369	2.00721e-14	1.81523e-12	-2.71827	5.01122	4.48723e-13	1.80606e-11	12.99	6.742	8.949	110.273	67.5	84.836	12.222	22.721	17.951	89.67	180.412	77.241
NVE3322	6	1.3011	26.57	6.07282	5.73333	0.474435	18.0833	2.10486	-2.50006	4.55329	1.9843e-10	8.87395e-09	-2.10509	4.11669	2.87681e-13	1.21807e-11	6.135	5.482	4.216	26.853	22.823	40.339	4.757	5.533	4.535	17.541	26.06	19.824	fgenesh1_pg.scaffold_133000013	211141	NEMVEDRAFT_v1g211141				BTB/POZ domain-containing protein KCTD10 [Zootermopsis nevadensis]	BACD3_HUMANBTB/POZ domain-containing adapter for CUL3-mediated RhoA degradation protein 3;	TNFAIP1	potassium channel tetramerisation domain containing	GO:0000003,GO:0000151,GO:0002376,GO:0003674,GO:0005488,GO:0005515,GO:0005575,GO:0005622,GO:0005623,GO:0005634,GO:0005737,GO:0005768,GO:0006139,GO:0006259,GO:0006260,GO:0006275,GO:0006281,GO:0006355,GO:0006461,GO:0006464,GO:0006508,GO:0006511,GO:0006725,GO:0006807,GO:0006915,GO:0006928,GO:0006950,GO:0006955,GO:0006974,GO:0006996,GO:0007010,GO:0007015,GO:0007275,GO:0008150,GO:0008152,GO:0008219,GO:…
NVE4344	4.16667	0.698109	19.4767	0.691584	9.92333	1.3579	41.34	11.6606	-2.57786	4.55265	7.18226e-13	4.93732e-11	-2.50081	5.69574	6.20629e-14	2.89902e-12	3.968	3.629	3.377	20.803	21.62	23.393	7.484	10.003	8.106	50.649	63.243	29.832	fgenesh1_pg.scaffold_1457000001	222210	NEMVEDRAFT_v1g222210							Inherit from KOG: tripartite motif containing
NVE22313	4.50667	0.266375	25.22	1.94674	5.38	0.801998	29.1033	5.40981	-2.82369	4.53384	2.79237e-14	2.4491e-12	-2.8486	4.78454	8.05628e-18	5.92326e-16	3.584	4.469	3.984	24.119	28.76	32.706	4.785	6.131	3.289	30.098	44.559	27.262	gw.69.21.1	16783	NEMVEDRAFT_v1g16783					PPR3D_HUMANProtein phosphatase 1 regulatory subunit 3D;	PPP1R3A	Protein phosphatase 1 regulatory subunit 3A	GO:0003674,GO:0003824,GO:0004721,GO:0004722,GO:0005488,GO:0005515,GO:0005575,GO:0005975,GO:0005976,GO:0005977,GO:0006073,GO:0006091,GO:0006112,GO:0006793,GO:0006796,GO:0008150,GO:0008152,GO:0008157,GO:0008599,GO:0009987,GO:0015980,GO:0016020,GO:0016311,GO:0016787,GO:0016788,GO:0016791,GO:0019208,GO:0019222,GO:0019888,GO:0019899,GO:0019902,GO:0019903,GO:0030234,GO:0042578,GO:0043170,GO:0044042,GO:…
NVE1397	16.2333	0.767565	83.3267	16.2075	22.5267	6.30141	71.62	14.9632	-2.66286	4.52983	3.62084e-12	2.19276e-10	-2.0911	4.45966	7.0622e-10	1.59455e-08	11.973	18.502	13.489	106.416	73.332	99.668	13.461	28.32	16.865	90.134	97.383	60.753					sigP:1^19^0.735^YES
NVE3729	6.51333	0.43866	23.53	3.74671	7.23	0.8367	31.7133	5.42228	-2.15794	4.51264	8.3311e-09	2.61476e-07	-2.59235	4.93909	4.45832e-18	3.37539e-16	4.625	7.474	5.564	28.434	21.55	29.124	6.916	5.808	5.897	28.587	48.654	34.376	estExt_fgenesh1_pg.C_1390047	244931	NEMVEDRAFT_v1g244931
NVE21251	5.11	0.971734	17.6567	3.56401	5.59333	2.48421	22.7933	2.22968	-2.11103	4.49991	4.24164e-08	1.11366e-06	-2.46425	4.87101	1.0833e-09	2.35963e-08	4.938	5.482	3.268	20.803	23.77	14.82	2.197	7.972	4.361	21.639	31.937	26.401							Discoidin domain-containing receptor 2 [Harpegnathos saltator]	DDR2_HUMANDiscoidin domain-containing receptor 2;		Discoidin domain receptor tyrosine kinase	GO:0003674,GO:0003824,GO:0004672,GO:0004713,GO:0004714,GO:0004716,GO:0004871,GO:0004872,GO:0004888,GO:0005057,GO:0005575,GO:0006464,GO:0006468,GO:0006793,GO:0006796,GO:0007154,GO:0007165,GO:0007166,GO:0007167,GO:0007169,GO:0008150,GO:0008152,GO:0009987,GO:0016020,GO:0016021,GO:0016301,GO:0016310,GO:0016740,GO:0016772,GO:0016773,GO:0019199,GO:0019538,GO:0023014,GO:0023052,GO:0031224,GO:0036211,GO:…
NVE1235	2.25333	0.646546	14.0167	4.72614	2.99	0.731072	34.9933	9.04531	-2.91803	4.48267	1.08581e-09	4.19096e-08	-3.95127	5.76995	1.36422e-22	1.7257e-20	1.596	3.371	1.322	13.297	23.747	10.499	2.755	3.701	1.529	30.541	59.123	33.814	e_gw.11.382.1,estExt_fgenesh1_pg.C_110046	85528239025	NEMVEDRAFT_v1g85528,NEMVEDRAFT_v1g239025		sigP:1^23^0.675^YES			TLL1_DANREDorsal-ventral patterning tolloid-like protein 1;		astacin-like metalloendopeptidase (M12 family)
NVE23066	6.96333	1.03539	35.5433	4.91226	5.88667	2.70087	18.42	3.04711	-2.69414	4.47247	3.88872e-13	2.7667e-11	-2.09016	3.68552	2.81666e-07	3.5301e-06	6.573	6.462	5.397	40.358	33.423	46.047	8.704	2.619	4.021	15.313	23.3	26.221
NVE22390	54.8567	6.0556	4.58667	0.827943	57.2133	27.9979	8.33333	3.55112	3.2642	4.4711	4.83856e-17	6.27102e-15	2.28397	4.51094	1.85842e-09	3.84249e-08	38.463	56.194	52.594	5.978	4.546	4.838	35.811	34.527	70.118	14.088	6.793	7.377					sigP:1^17^0.835^YES			MATN3_CHICKMatrilin-3;
NVE13657	4.61	1.50884	25.9733	5.46873	5.20667	2.13974	18.4933	2.45065	-2.86457	4.45747	8.69101e-13	5.89482e-11	-2.34075	4.11395	3.14145e-13	1.31104e-11	4.601	2.682	4.541	34.079	30.092	22.771	3.221	3.739	5.955	16.601	22.372	25.922	e_gw.312.28.1	132864	NEMVEDRAFT_v1g132864					CSTF2_BOVINCleavage stimulation factor subunit 2;	CSTF2	Cleavage stimulation factor, 3' pre-RNA subunit 2	GO:0000375,GO:0000377,GO:0000398,GO:0003674,GO:0003676,GO:0003723,GO:0003729,GO:0005488,GO:0005575,GO:0005622,GO:0005623,GO:0005634,GO:0005654,GO:0005847,GO:0005848,GO:0005849,GO:0006139,GO:0006351,GO:0006353,GO:0006366,GO:0006369,GO:0006378,GO:0006379,GO:0006396,GO:0006397,GO:0006725,GO:0006807,GO:0007275,GO:0007399,GO:0008150,GO:0008152,GO:0008380,GO:0009058,GO:0009059,GO:0009987,GO:0010467,GO:…
NVE9315	2.76	0.379737	32.75	3.58559	3.46333	0.904888	36.5467	9.12284	-3.91585	4.45279	8.81658e-23	2.32987e-20	-3.87947	4.66179	1.072e-29	2.87267e-27	2.575	2.606	2.137	32.083	34.615	44.356	2.383	2.971	3.405	38.272	59.234	30.526	fgenesh1_pg.scaffold_218000010	215090	NEMVEDRAFT_v1g215090				PREDICTED: TBC1 domain family member 7 [Cricetulus griseus]	TBCD7_MOUSETBC1 domain family member 7;	TBC1D7	TBC1 domain family, member 7	GO:0005575,GO:0005622,GO:0005623,GO:0005737,GO:0006140,GO:0008150,GO:0009118,GO:0009893,GO:0009894,GO:0009966,GO:0009968,GO:0010033,GO:0010604,GO:0010646,GO:0010648,GO:0016023,GO:0019219,GO:0019220,GO:0019222,GO:0023051,GO:0023057,GO:0030811,GO:0031323,GO:0031325,GO:0031329,GO:0031396,GO:0031398,GO:0031399,GO:0031401,GO:0031410,GO:0031982,GO:0031988,GO:0032006,GO:0032007,GO:0032268,GO:0032270,GO:…
NVE15884	2.66333	0.624624	38.3233	3.15845	3.66667	0.768476	58.1067	15.5922	-4.2042	4.42848	7.67871e-26	2.56142e-23	-4.40234	5.08513	3.43821e-29	8.75282e-27	2.426	1.917	2.586	44.485	42.152	42.406	2.979	4.508	2.21	52.993	98.856	52.909	gw.38.149.1	37059	NEMVEDRAFT_v1g37059					RAB30_MOUSERas-related protein Rab-30;	RAB30	RAB30, member RAS oncogene family	GO:0003674,GO:0003824,GO:0003924,GO:0005575,GO:0005622,GO:0005623,GO:0005737,GO:0005794,GO:0005795,GO:0005801,GO:0005802,GO:0006139,GO:0006152,GO:0006163,GO:0006184,GO:0006195,GO:0006725,GO:0006753,GO:0006793,GO:0006796,GO:0006807,GO:0006996,GO:0007030,GO:0008150,GO:0008152,GO:0009056,GO:0009116,GO:0009117,GO:0009119,GO:0009141,GO:0009143,GO:0009144,GO:0009146,GO:0009150,GO:0009154,GO:0009164,GO:…
NVE18792	1.60333	0.890181	8.47667	3.13276	9.56333	0.804045	31.0433	2.12654	-2.75708	4.42376	4.67245e-07	9.33024e-06	-2.137	6.43376	1.20469e-14	6.14903e-13	2.152	1.594	0.482	8.67	5.504	14.539	9.355	8.001	7.396	35.79	35.612	36.421	fgenesh1_pg.scaffold_491000006	220256	NEMVEDRAFT_v1g220256				hypothetical protein [Calothrix parietina]	GPSM1_RATG-protein-signaling modulator 1;		Tetratricopeptide repeat
NVE15243	13.3067	2.5904	42.8633	9.68389	6.81	0.426693	47.02	11.6117	-2.02001	4.38986	8.68561e-08	2.12167e-06	-3.23297	4.41921	3.05162e-23	4.1711e-21	13.28	12.342	9.556	55.921	52.062	35.524	5.883	6.406	5.332	49.138	76.075	39.517										TNFR/NGFR cysteine-rich region
NVE24078	1.79667	0.225438	30.41	4.38644	1.32667	0.759356	27.6067	10.3406	-4.37486	4.38879	2.97269e-24	8.64119e-22	-4.92068	4.29625	1.44956e-26	2.95218e-24	1.221	2.262	1.439	36.262	28.573	37.462	0.707	0.778	1.739	25.166	51.637	20.638	estExt_fgenesh1_pg.C_80193	238796	NEMVEDRAFT_v1g238796				BCCT transporter (ISS) [Ostreococcus tauri]			protein Hydra magnipapillata
NVE3892	8.52333	2.70129	29.3733	2.75826	7.54667	3.4866	41.8967	6.42863	-2.16198	4.37059	1.16775e-08	3.55176e-07	-2.9849	4.81427	3.3151e-19	2.86082e-17	8.874	5.255	7.776	34.567	32.5	31.778	5.362	4.233	8.997	47.09	40.871	57.477
NVE3572	2.38333	0.200721	11.2867	1.68288	3.51667	0.550293	18.91	1.82808	-2.57109	4.35764	3.46683e-12	2.10576e-10	-2.88424	5.12413	8.83383e-23	1.15327e-20	2.066	2.315	1.963	14.097	12.574	11.203	3.444	2.629	2.956	19.463	26.418	20.267	e_gw.137.33.1,gw.137.32.1,gw.137.31.1	1162931857618560	NEMVEDRAFT_v1g116293,NEMVEDRAFT_v1g18576,NEMVEDRAFT_v1g18566				set domain protein [Culex quinquefasciatus]	KMT2C_MOUSEHistone-lysine N-methyltransferase 2C;		Myeloid lymphoid or mixed-lineage leukemia
NVE24055	6.01333	0.628985	20.32	3.04159	7.02667	0.701158	33.4433	1.38146	-2.08853	4.35308	6.88941e-09	2.22517e-07	-2.70268	5.0355	3.36023e-22	4.12256e-20	5.227	5.568	5.148	25.284	23.01	19.905	6.377	5.951	5.766	33.445	41.601	41.897	estExt_fgenesh1_pg.C_80164	238789	NEMVEDRAFT_v1g238789					CBX2_HUMANChromobox protein homolog 2;	CBX8	chromobox
NVE2970	16.9	6.98041	54.8733	7.31037	26.0233	6.41453	80.4833	6.29392	-2.08381	4.32849	1.66812e-07	3.75891e-06	-2.09893	4.93431	2.79453e-14	1.3423e-12	20.307	9.649	13.132	67.794	58.28	58.178	18.096	22.692	25.152	92.384	101.157	86.352	estExt_fgenesh1_pg.C_130093	239260	NEMVEDRAFT_v1g239260					OSER1_RATOxidative stress-responsive serine-rich protein 1;
NVE8396	5.82333	1.19701	31.8533	7.06683	3.93	1.39329	28.9367	5.22267	-2.82161	4.30776	1.96563e-12	1.24213e-10	-3.37472	4.15218	9.11152e-25	1.44973e-22	5.337	4.459	5.414	29.993	29.333	48.865	2.709	2.828	4.274	32.548	42.294	26.078
NVE12114	8.09333	4.38954	32.1033	3.0118	7.86667	1.59299	45.8667	7.79626	-2.40885	4.30386	1.97191e-07	4.34717e-06	-3.01342	4.79596	6.59425e-23	8.72068e-21	10.588	2.994	6.628	34.64	40.937	32.835	5.595	7.298	7.172	43.52	70.346	47.277	estExt_fgenesh1_pg.C_280031	240374	NEMVEDRAFT_v1g240374				F25I18.1/F25I18.1 [Arabidopsis thaliana]	GPPL3_ARATHHaloacid dehalogenase-like hydrolase domain-containing protein At2g33255;		Inherit from opiNOG: HAD superfamily hydrolase
NVE15974	6.32333	1.98236	30.54	6.03452	6.50667	1.51812	29.9733	3.98786	-2.62791	4.28738	4.42091e-11	2.23218e-09	-2.64231	4.31452	7.17405e-18	5.33236e-16	5.055	4.125	7.219	39.662	35.152	27.468	4.059	7.222	5.469	37.448	35.093	31.207	estExt_GenewiseH_1.C_3840047	194582	NEMVEDRAFT_v1g194582				vitamin B6 biosynthesis protein [Gloeophyllum trabeum ATCC 11539]	PDX1_SUBDOPyridoxal 5'-phosphate synthase subunit SNZERR;		Inherit from opiNOG: pyridoxine biosynthesis protein
NVE16505	5.90333	1.02763	40.6333	11.3566	4.60667	1.61316	36.3133	5.60529	-3.10718	4.26954	1.59362e-14	1.49433e-12	-3.41005	4.13939	6.65143e-21	7.20548e-19	5.752	5.449	4.408	57.72	44.887	32.847	2.215	5.837	3.832	46.72	39.943	38.764	estExt_fgenesh1_pg.C_40234	238276	NEMVEDRAFT_v1g238276
NVE18515	5.01667	1.36607	22.8867	2.15228	6.11	1.23129	21.3033	5.82155	-2.55691	4.22634	1.93998e-11	1.05547e-09	-2.27315	4.23369	2.58612e-12	9.03413e-11	5.11	3.468	4.408	26.957	25.02	25.037	4.338	5.694	5.556	20.15	36.231	18.593	estExt_fgenesh1_pg.C_480066	241626	NEMVEDRAFT_v1g241626				syntaxin-6 [Danio rerio]	STX6_PONABSyntaxin-6;	STX6	syntaxin 6	GO:0000139,GO:0001505,GO:0003001,GO:0003008,GO:0003674,GO:0005484,GO:0005488,GO:0005515,GO:0005575,GO:0005622,GO:0005623,GO:0005737,GO:0005768,GO:0005769,GO:0005794,GO:0005802,GO:0005886,GO:0006810,GO:0006836,GO:0006887,GO:0006904,GO:0006906,GO:0006944,GO:0006996,GO:0007032,GO:0007154,GO:0007267,GO:0007268,GO:0007269,GO:0008150,GO:0009987,GO:0012505,GO:0016020,GO:0016021,GO:0016023,GO:0016043,GO:…
NVE20734	99.5567	21.4809	13.25	1.22507	50.3033	25.0227	5.59667	0.484516	2.536	4.20738	5.86111e-11	2.86687e-09	2.67996	3.13808	1.79185e-09	3.71618e-08	94.001	75.288	90.351	11.987	16.279	16.782	15.387	55.083	55.303	6.621	6.373	6.421	fgsh_est.C_scaffold_588000001	233799	NEMVEDRAFT_v1g233799		sigP:1^19^0.896^YES		Tyrosinase copper-binding domain and ShKT domain and Uncharacterised domain, di-copper centre-containing protein 2 [Strongyloides ratti]
NVE16901	4.22	0.288906	14.9	0.952295	5.55667	1.23788	32.09	2.01698	-2.13079	4.20435	2.84769e-08	7.84098e-07	-2.98793	5.2303	1.28868e-23	1.88815e-21	3.052	4.954	3.46	15.813	18.558	15.983	5.744	3.635	4.832	36.624	36.825	38.059	e_gw.410.11.1	137731	NEMVEDRAFT_v1g137731				voltage-gated potassium channel,putative [Schistosoma mansoni]	KCNAG_CAEELPotassium voltage-gated channel protein egl-36 {ECO:0000303|PubMed:9247272};		Polycystin cation channel
NVE23700	6.66667	1.45204	25.9333	10.0034	13.8867	4.24566	49.07	31.8558	-2.28595	4.19534	5.24641e-07	1.03044e-05	-2.23192	5.21264	1.79032e-05	0.000132059	6.793	6.472	4.416	35.867	13.907	36.875	11.198	18.753	7.15	37.004	115.276	22.73	estExt_fgenesh1_pg.C_780051	243063	NEMVEDRAFT_v1g243063
NVE8849	13.6	8.41609	70.2	37.7423	5.25667	2.70575	23.1533	7.49032	-2.75275	4.19112	1.23318e-06	2.16617e-05	-2.65386	2.69464	2.38311e-10	5.92607e-09	19.329	4.663	9.789	127.624	41.919	61.032	2.988	3.303	6.578	25.166	16.903	38.226	fgenesh1_pm.scaffold_21000009	228500	NEMVEDRAFT_v1g228500				Histone H4 [Heterocephalus glaber]	H4_DENKLHistone H4;		Core component of nucleosome. Nucleosomes wrap and compact DNA into chromatin, limiting DNA accessibility to the cellular machineries which require DNA as a template. Histones thereby play a central role in transcription regulation, DNA repair, DNA replication and chromosomal stability. DNA accessibility is regulated via a complex set of post-translational modifications of histones, also called h…	GO:0000226,GO:0000785,GO:0000786,GO:0003674,GO:0003676,GO:0003677,GO:0005488,GO:0005575,GO:0005622,GO:0005623,GO:0005694,GO:0005737,GO:0005811,GO:0006325,GO:0006333,GO:0006996,GO:0007010,GO:0007017,GO:0007049,GO:0007098,GO:0008150,GO:0009987,GO:0016043,GO:0022402,GO:0031023,GO:0032991,GO:0032993,GO:0043226,GO:0043228,GO:0043229,GO:0043232,GO:0044422,GO:0044424,GO:0044427,GO:0044444,GO:0044446,GO:…
NVE20000	20.83	5.40426	2.84	0.253903	23.2633	4.32676	3.47333	0.379854	2.50407	4.19074	1.96586e-10	8.81088e-09	2.27804	4.33824	1.62484e-16	1.05052e-14	17.623	14.571	21.989	2.88	3.003	3.734	18.943	19.038	21.284	3.686	3.712	4.699	estExt_fgenesh1_pg.C_5410004	248392	NEMVEDRAFT_v1g248392				GDP-mannose 4,6 dehydratase [Cricetulus griseus]	GMDS_CRIGRGDP-mannose 4,6 dehydratase;	GMDS	GDP-mannose 46-dehydratase	GO:0000003,GO:0000166,GO:0001654,GO:0002119,GO:0002164,GO:0003407,GO:0003674,GO:0003824,GO:0005488,GO:0005575,GO:0005622,GO:0005623,GO:0005737,GO:0005783,GO:0005975,GO:0006139,GO:0006461,GO:0006725,GO:0006753,GO:0006793,GO:0006796,GO:0006807,GO:0006996,GO:0007010,GO:0007154,GO:0007165,GO:0007166,GO:0007219,GO:0007275,GO:0007399,GO:0007417,GO:0007420,GO:0007423,GO:0007610,GO:0008150,GO:0008152,GO:…
NVE14487	12.5967	5.18164	2.06333	0.106249	12.1133	2.83663	1.79667	0.172111	2.20381	4.18926	1.9141e-07	4.25197e-06	2.35961	4.16907	1.92323e-11	5.82863e-10	14.235	6.139	11.56	2.152	2.255	2.572	13.665	12.812	5.911	1.838	2.005	2.427	estExt_gwp.C_3380037	174872	NEMVEDRAFT_v1g174872				sarcosine dehydrogenase, mitochondrial [Sus scrofa]	SARDH_HUMANSarcosine dehydrogenase, mitochondrial;
NVE13100	2.66333	0.271457	9.29667	0.69677	3.08	0.283901	10.5167	2.62726	-2.14078	4.17998	4.90744e-09	1.64238e-07	-2.23076	4.40792	6.70614e-13	2.61642e-11	2.324	2.488	2.254	10.687	10.226	10.405	2.821	2.619	2.499	9.029	17.608	10.486	estExt_fgenesh1_pg.C_300078	240475	NEMVEDRAFT_v1g240475
NVE9965	2.87667	0.274024	15.0967	3.01545	3.16	1.14196	9.86	0.920036	-2.71262	4.17394	4.90475e-12	2.89281e-10	-2.14544	3.71947	5.24403e-12	1.7451e-10	2.543	2.994	2.162	19.379	17.974	13.235	2.02	2.42	3.448	9.072	13.29	12.256	estExt_fgenesh1_pg.C_230118	240030	NEMVEDRAFT_v1g240030		sigP:1^25^0.769^YES
NVE863	2.52667	0.864459	14.0033	3.98875	3.60667	1.72055	19.8567	1.26958	-2.75175	4.15561	3.00235e-08	8.18926e-07	-2.98156	4.66482	2.33803e-19	2.06131e-17	1.69	4.006	1.414	10.708	22.835	14.292	2.597	1.927	4.347	21.512	26.097	21.654	fgenesh1_pg.scaffold_105000011	209365	NEMVEDRAFT_v1g209365				galactose oxidase [Nitrosomonas sp. AL212]	KLHL8_CAEELKelch-like protein 8;	IVNS1ABP	influenza virus NS1A binding protein	GO:0005575,GO:0005622,GO:0005623,GO:0005634,GO:0005654,GO:0005667,GO:0005681,GO:0005737,GO:0005856,GO:0006139,GO:0006351,GO:0006383,GO:0006396,GO:0006725,GO:0006807,GO:0008150,GO:0008152,GO:0008380,GO:0009058,GO:0009059,GO:0009607,GO:0009615,GO:0009987,GO:0010467,GO:0010941,GO:0016070,GO:0018130,GO:0019438,GO:0030529,GO:0031974,GO:0031981,GO:0032774,GO:0032991,GO:0034641,GO:0034645,GO:0034654,GO:…
NVE24276	5.87333	0.624304	37.46	6.99492	9.13333	1.77318	36.18	12.3747	-2.98921	4.14553	1.81104e-12	1.15521e-10	-2.39003	4.22295	7.83911e-10	1.75441e-08	4.406	7.248	4.374	33.611	38.214	55.606	9.076	10.373	4.868	36.772	64.308	26.006
NVE6314	20.79	13.1323	2.1	0.566804	29.42	18.3795	2.94333	0.525695	2.84763	4.14434	1.00245e-05	0.000131685	2.99001	4.79689	3.22616e-07	3.97003e-06	26.27	2.94	21.681	2.048	1.73	3.347	27.498	49.228	4.962	2.946	4.516	2.858							carbamoylphosphate synthase large subunit [Microcoleus sp. PCC 7113]
NVE25255	6.75667	2.05819	21.28	3.60211	7.73667	0.49493	24.63	3.55824	-2.02074	4.14357	1.403e-07	3.23676e-06	-2.09605	4.40586	3.00864e-12	1.0403e-10	7.333	4.674	5.456	27.384	21.316	22.618	7.373	7.811	5.115	24.638	36.491	25.193							Tetratricopeptide repeat protein [uncultured bacterium]
NVE10457	7.65	3.50853	36.87	5.20064	8.85	1.9395	27.2067	3.7212	-2.67277	4.13801	2.23306e-09	7.99971e-08	-2.09565	3.85673	1.80444e-12	6.50429e-11	9.007	3.252	7.003	43.425	34.673	46	8.285	6.121	8.114	25.673	40.166	29.713	estExt_fgenesh1_pg.C_2400018	246762	NEMVEDRAFT_v1g246762				UPF0561 protein C2orf68-like protein [Crassostrea gigas]	CB068_XENLAUPF0561 protein C2orf68 homolog;	C2ORF68	Chromosome 2 open reading frame 68
NVE7189	44.62	28.1069	3.92667	0.49277	58.71	37.9799	9.12667	0.64994	3.0676	4.12848	2.86471e-06	4.46059e-05	2.35924	4.7845	4.01136e-05	0.000264558	48.432	5.363	55.712	4.772	4.417	4.005	53.581	100.401	9.258	9.927	12.065	9.84
NVE21298	4.62667	0.400194	18.7833	1.37711	5.96667	1.5202	22.94	3.88912	-2.35602	4.11792	2.73382e-10	1.17702e-08	-2.40171	4.43932	3.24458e-16	1.99635e-14	3.631	4.448	4.25	20.803	19.703	22.877	5.976	3.72	5.477	30.034	25.008	24.117	fgenesh1_pg.scaffold_61000093	205661	NEMVEDRAFT_v1g205661				growth factor receptor-bound protein 10 [synthetic construct]	GRB10_PIGGrowth factor receptor-bound protein 10;	GRB14	Growth factor receptor-bound protein	GO:0000139,GO:0001784,GO:0002376,GO:0003674,GO:0005070,GO:0005488,GO:0005515,GO:0005575,GO:0005622,GO:0005623,GO:0005737,GO:0005768,GO:0005794,GO:0005829,GO:0005886,GO:0005979,GO:0006109,GO:0006928,GO:0006950,GO:0007154,GO:0007165,GO:0007166,GO:0007167,GO:0007169,GO:0007596,GO:0007599,GO:0008150,GO:0009611,GO:0009889,GO:0009890,GO:0009892,GO:0009966,GO:0009967,GO:0009968,GO:0009987,GO:0010008,GO:…
NVE1852	1.13667	0.203361	8.05667	2.03067	1.15667	0.379854	15.6133	3.5191	-3.16147	4.11637	3.30708e-15	3.36462e-13	-4.24086	5.06856	8.9749e-32	2.85598e-29	0.986	0.915	1.081	11.311	8.297	7.269	0.652	1.082	1.181	13.243	17.027	24.559							Transient receptor potential cation channel subfamily A member 1 [Crassostrea gigas]	TRPA1_DROMETransient receptor potential cation channel subfamily A member 1;		Transient receptor potential cation channel subfamily A member	GO:0000003,GO:0001580,GO:0003008,GO:0003674,GO:0005215,GO:0005216,GO:0005261,GO:0005262,GO:0006810,GO:0006811,GO:0006812,GO:0006816,GO:0006950,GO:0007600,GO:0007606,GO:0007610,GO:0007611,GO:0007613,GO:0007622,GO:0007623,GO:0007638,GO:0008150,GO:0008324,GO:0009266,GO:0009408,GO:0009593,GO:0009605,GO:0009612,GO:0009628,GO:0009987,GO:0015075,GO:0015085,GO:0015267,GO:0019098,GO:0022414,GO:0022803,GO:…
NVE24648	8.06	4.88125	74.34	33.1138	2.39333	1.68068	32.61	8.12719	-3.61647	4.10548	2.60281e-08	7.21554e-07	-4.32107	2.95907	6.08739e-21	6.62972e-19	9.453	1.282	9.073	121.023	41.475	83.521	1.098	1.167	3.456	29.411	32.086	52.67	e_gw.84.169.1	106863	NEMVEDRAFT_v1g106863				Histone H4 [Heterocephalus glaber]	H4_DENKLHistone H4;		Core component of nucleosome. Nucleosomes wrap and compact DNA into chromatin, limiting DNA accessibility to the cellular machineries which require DNA as a template. Histones thereby play a central role in transcription regulation, DNA repair, DNA replication and chromosomal stability. DNA accessibility is regulated via a complex set of post-translational modifications of histones, also called h…	GO:0000226,GO:0000785,GO:0000786,GO:0003674,GO:0003676,GO:0003677,GO:0005488,GO:0005575,GO:0005622,GO:0005623,GO:0005694,GO:0005737,GO:0005811,GO:0006325,GO:0006333,GO:0006996,GO:0007010,GO:0007017,GO:0007049,GO:0007098,GO:0008150,GO:0009987,GO:0016043,GO:0022402,GO:0031023,GO:0032991,GO:0032993,GO:0043226,GO:0043228,GO:0043229,GO:0043232,GO:0044422,GO:0044424,GO:0044427,GO:0044444,GO:0044446,GO:…
NVE54	3.04667	0.916855	13.2333	3.62445	4.28667	0.547134	19.5833	3.81655	-2.47103	4.10548	3.24737e-09	1.12186e-07	-2.6247	4.71949	9.05574e-17	5.96859e-15	2.457	2.025	3.426	18.193	10.097	15.924	3.36	4.698	3.115	20.044	30.353	18.222	gw.1.126.1	32913	NEMVEDRAFT_v1g32913				microneme protein MIC12 [Hammondia hammondi]	LTBP4_HUMANLatent-transforming growth factor beta-binding protein 4;		Calcium-binding EGF domain
NVE16156	17.9867	9.88963	69.4467	14.3867	2.15667	0.849562	13.8833	2.36651	-2.32343	4.10463	9.24276e-07	1.68372e-05	-3.15754	1.73425	1.23437e-13	5.58649e-12	11.965	8.023	25.964	90.551	81.08	60.902	0.987	2.164	2.267	15.661	13.154	19.358								CHCH2_MOUSECoiled-coil-helix-coiled-coil-helix domain-containing protein 2;	CHCHD10	coiled-coil-helix-coiled-coil-helix domain containing	GO:0005575,GO:0005622,GO:0005623,GO:0005737,GO:0005739,GO:0006091,GO:0006119,GO:0006139,GO:0006163,GO:0006164,GO:0006725,GO:0006753,GO:0006754,GO:0006793,GO:0006796,GO:0006807,GO:0008150,GO:0008152,GO:0009058,GO:0009116,GO:0009117,GO:0009119,GO:0009123,GO:0009124,GO:0009126,GO:0009127,GO:0009141,GO:0009142,GO:0009144,GO:0009145,GO:0009150,GO:0009152,GO:0009156,GO:0009161,GO:0009163,GO:0009165,GO:…
NVE8299	3.51333	0.496409	30.04	11.0088	4.87667	1.04487	23.7033	6.42297	-3.37869	4.09502	3.0155e-12	1.84262e-10	-2.74896	3.90279	5.52734e-15	2.97804e-13	2.324	4.491	2.828	40.691	17.004	42.782	3.184	5.115	4.216	17.921	40.03	26.054	fgenesh1_pg.scaffold_20000040	200202	NEMVEDRAFT_v1g200202		sigP:1^23^0.919^YES		Tolloid protein 1 [Echinococcus multilocularis]	BMP1_XENLABone morphogenetic protein 1;	CUBN	cubilin (intrinsic factor-cobalamin receptor)	GO:0000323,GO:0001701,GO:0001894,GO:0003674,GO:0003824,GO:0004175,GO:0004222,GO:0004872,GO:0005215,GO:0005488,GO:0005515,GO:0005575,GO:0005622,GO:0005623,GO:0005737,GO:0005764,GO:0005765,GO:0005768,GO:0005773,GO:0005774,GO:0005775,GO:0005783,GO:0005794,GO:0005829,GO:0005856,GO:0005875,GO:0005886,GO:0005903,GO:0005905,GO:0006066,GO:0006461,GO:0006629,GO:0006766,GO:0006775,GO:0006810,GO:0006897,GO:…
NVE25706	21.5333	12.1981	1.81	0.6103	30.9367	18.386	2.02333	0.343447	3.1267	4.09477	1.2493e-07	2.9253e-06	3.61432	4.73074	7.81804e-09	1.4016e-07	25.77	4.975	22.496	1.663	1.391	3.1	35.802	46.248	4.071	2.566	1.967	2.451	e_gw.93.62.1	109074	NEMVEDRAFT_v1g109074				Probable proline dehydrogenase 2 [Dicentrarchus labrax]	PROD_MOUSEProline dehydrogenase 1, mitochondrial;	PRODH	proline dehydrogenase (oxidase)	GO:0000166,GO:0003674,GO:0003824,GO:0004657,GO:0005488,GO:0005575,GO:0005622,GO:0005623,GO:0005737,GO:0005739,GO:0005740,GO:0005743,GO:0005759,GO:0006082,GO:0006412,GO:0006520,GO:0006536,GO:0006537,GO:0006560,GO:0006562,GO:0006575,GO:0006807,GO:0006915,GO:0006950,GO:0006979,GO:0007154,GO:0007165,GO:0007275,GO:0007568,GO:0007610,GO:0007626,GO:0008150,GO:0008152,GO:0008219,GO:0008340,GO:0008631,GO:…
NVE16335	3.84333	1.13462	55.2333	7.22385	4.54333	1.30492	42.73	8.46668	-4.20919	4.07503	5.23766e-23	1.42101e-20	-3.70808	3.80612	7.90278e-26	1.36397e-23	3.678	2.412	3.817	67.752	56.34	61.443	2.69	4.423	4.405	36.814	67.413	46.452	estExt_gwp.C_40124	158506	NEMVEDRAFT_v1g158506				ATP-dependent RNA helicase abstrakt [Harpegnathos saltator]	DDX41_DROMEATP-dependent RNA helicase abstrakt;	ABS	DEAD (Asp-Glu-Ala-Asp) box polypeptide 41	GO:0000375,GO:0000377,GO:0000398,GO:0003674,GO:0003724,GO:0003824,GO:0004004,GO:0004386,GO:0005575,GO:0005622,GO:0005623,GO:0005634,GO:0005681,GO:0006139,GO:0006152,GO:0006163,GO:0006195,GO:0006200,GO:0006396,GO:0006397,GO:0006725,GO:0006753,GO:0006793,GO:0006796,GO:0006807,GO:0006915,GO:0007163,GO:0007275,GO:0007399,GO:0008026,GO:0008150,GO:0008152,GO:0008186,GO:0008219,GO:0008380,GO:0009056,GO:…
NVE22279	20.5367	9.81326	0.63	0.125698	16.7267	11.74	0.37	0.155778	4.60976	4.0547	6.0484e-20	1.09886e-17	5.12105	3.85799	1.39009e-14	6.93884e-13	26.388	10.974	14.72	0.613	0.935	0.587	10.37	31.376	4.332	0.264	0.73	0.323
NVE10794	3.3	0.660454	15.4933	4.77162	5.03667	0.684316	15.1533	1.18539	-2.49299	4.04389	1.21549e-08	3.67499e-07	-2.03165	4.16223	3.46012e-13	1.42361e-11	2.277	4.555	2.295	23.121	14.304	14.092	5.176	3.863	3.97	17.129	16.705	18.82	estExt_gwp.C_250021	161826	NEMVEDRAFT_v1g161826				TNF receptor-associated factor 4 [Xenopus laevis]	TRAF4_MOUSETNF receptor-associated factor 4;		TNF receptor-associated factor
NVE228	1.59	0.716147	16.4567	6.60857	1.71	0.277969	7.29	1.1175	-3.73297	4.03041	9.22194e-14	7.41692e-12	-2.55318	3.06519	3.22236e-15	1.7785e-13	2.019	0.98	1.065	25.668	9.945	18.989	1.285	1.604	1.492	6.896	10.976	7.736	gw.1.288.1	36388	NEMVEDRAFT_v1g36388				mRNA cleavage factor complex subunit [Schizosaccharomyces japonicus yFS275]	ROAA_MOUSEHeterogeneous nuclear ribonucleoprotein A/B;	HNRNPD	heterogeneous nuclear ribonucleoprotein D (AU-rich element RNA binding protein 1, 37kDa)	GO:0000003,GO:0000184,GO:0000226,GO:0000375,GO:0000377,GO:0000381,GO:0000398,GO:0000578,GO:0000785,GO:0000956,GO:0001667,GO:0002009,GO:0003002,GO:0003006,GO:0003674,GO:0003676,GO:0003723,GO:0003729,GO:0003730,GO:0005488,GO:0005575,GO:0005622,GO:0005623,GO:0005634,GO:0005654,GO:0005681,GO:0005694,GO:0005700,GO:0005703,GO:0005737,GO:0006139,GO:0006396,GO:0006397,GO:0006401,GO:0006402,GO:0006403,GO:…
NVE9405	8.52333	1.64025	35.0167	3.22584	5.12	2.08312	38.1167	3.73144	-2.39197	4.01485	2.51669e-10	1.09422e-08	-3.40382	4.06748	6.5635e-25	1.08677e-22	8.428	7.431	6.57	36.501	45.483	36.429	3.882	3.018	5.803	36.392	45.351	51.701	estExt_fgenesh1_pg.C_220022	239926	NEMVEDRAFT_v1g239926					NCOA4_HUMANNuclear receptor coactivator 4;	NCOA4	Nuclear receptor coactivator 4	GO:0000003,GO:0000988,GO:0000989,GO:0003006,GO:0003674,GO:0003712,GO:0003713,GO:0005102,GO:0005488,GO:0005515,GO:0005575,GO:0005622,GO:0005623,GO:0005634,GO:0005737,GO:0005739,GO:0006355,GO:0007154,GO:0007165,GO:0007275,GO:0007548,GO:0008150,GO:0008406,GO:0008584,GO:0009719,GO:0009725,GO:0009889,GO:0009891,GO:0009893,GO:0009987,GO:0010033,GO:0010468,GO:0010556,GO:0010557,GO:0010604,GO:0010628,GO:…
NVE20671	17.8333	4.13025	58.5867	11.309	19.9	7.19941	70.1567	13.5538	-2.06795	4.00993	4.35197e-08	1.13969e-06	-2.31224	4.28987	9.8042e-13	3.71829e-11	16.441	12.923	17.041	77.462	60.675	57.931	17.929	10.838	21.023	70.323	68.836	105.519	estExt_GenewiseH_1.C_580327	184535	NEMVEDRAFT_v1g184535				Calcium-binding mitochondrial carrier protein Aralar1 [Salmo salar]	CMC1_PONABCalcium-binding mitochondrial carrier protein Aralar1;	SLC25A13	solute carrier family 25 (aspartate glutamate carrier), member	GO:0000003,GO:0003333,GO:0003674,GO:0005215,GO:0005310,GO:0005313,GO:0005342,GO:0005488,GO:0005509,GO:0005575,GO:0005622,GO:0005623,GO:0005737,GO:0005739,GO:0005740,GO:0005743,GO:0005811,GO:0005886,GO:0005887,GO:0005975,GO:0005996,GO:0006006,GO:0006091,GO:0006094,GO:0006139,GO:0006163,GO:0006164,GO:0006725,GO:0006753,GO:0006754,GO:0006793,GO:0006796,GO:0006807,GO:0006810,GO:0006811,GO:0006820,GO:…
NVE6951	4.42667	1.62498	63.9967	4.50435	11.0933	3.61619	62.8367	12.43	-4.24057	3.99242	8.9245e-22	2.13642e-19	-3.0025	4.1227	7.92661e-20	7.57903e-18	4.742	2.38	4.167	67.295	67.956	81.16	7.615	8.456	11.729	52.644	98.484	70.629	estExt_GenewiseH_1.C_180378	180397	NEMVEDRAFT_v1g180397				cytochrome C [Aiptasia pulchella]	CYC_SCHGRCytochrome c;	CYCS	Electron carrier protein. The oxidized form of the cytochrome c heme group can accept an electron from the heme group of the cytochrome c1 subunit of cytochrome reductase. Cytochrome c then transfers this electron to the cytochrome oxidase complex, the final protein carrier in the mitochondrial electron-transport chain	GO:0000159,GO:0000737,GO:0002119,GO:0002164,GO:0003674,GO:0005488,GO:0005575,GO:0005622,GO:0005623,GO:0005634,GO:0005737,GO:0005739,GO:0005740,GO:0005743,GO:0005746,GO:0005758,GO:0005759,GO:0005829,GO:0006091,GO:0006119,GO:0006123,GO:0006139,GO:0006259,GO:0006308,GO:0006309,GO:0006725,GO:0006793,GO:0006796,GO:0006807,GO:0006915,GO:0006919,GO:0006921,GO:0006950,GO:0006979,GO:0007275,GO:0007568,GO:…
NVE10604	4.28333	0.381779	28.9133	2.2254	4.83667	2.75478	40.5667	2.11214	-3.06119	3.95761	3.67215e-14	3.15278e-12	-3.60458	4.44321	4.39648e-22	5.32968e-20	2.942	5.019	3.684	30.347	36.8	30.604	3.491	2.031	6.245	44.376	46.501	50.338	fgenesh1_pg.scaffold_244000015	215963	NEMVEDRAFT_v1g215963
NVE21694	2.55333	1.39354	13.93	2.8503	6.69667	2.43694	20.5	4.65139	-2.82956	3.9532	2.08122e-09	7.50862e-08	-2.04294	4.67711	1.99542e-08	3.28304e-07	3.537	1.809	1.214	14.991	11.943	20.14	9.132	3.663	4.651	23.318	17.546	30.179	e_gw.646.4.1,gw.646.3.1	1421755653	NEMVEDRAFT_v1g142175,NEMVEDRAFT_v1g5653				tetratricopeptide repeat protein 28 [Mus musculus]	GPSM1_RATG-protein-signaling modulator 1;		Tetratricopeptide repeat
NVE16310	4.86333	0.89444	18.24	2.78447	5.58667	2.431	24.3367	5.90176	-2.24387	3.9498	8.03543e-09	2.5389e-07	-2.62154	4.35792	1.90019e-12	6.82527e-11	3.412	4.426	5.09	19.898	24.67	16.993	2.495	5.172	6.252	27.563	37.765	19.597							Superoxide dismutase [Cu-Zn] [Crassostrea gigas]			Copper/zinc superoxide dismutase (SODC)
NVE7572	25.6533	10.9994	2.22333	0.177451	28.13	9.05867	2.17333	0.0524934	3.12769	3.94768	1.38576e-12	9.00878e-11	3.31685	4.13886	1.69166e-16	1.08695e-14	30.527	12.999	21.523	2.568	2.407	2.513	27.47	36.51	11.888	2.344	2.599	2.631	estExt_gwp.C_1900084	171813	NEMVEDRAFT_v1g171813				Chain A, Crystal Structure Of Mouse Myo-Inositol Oxygenase In Complex With Substrate	MIOX_MOUSEInositol oxygenase;	MIOX	myoinositol oxygenase	GO:0000166,GO:0003674,GO:0003824,GO:0004033,GO:0005488,GO:0005506,GO:0005575,GO:0005622,GO:0005623,GO:0005737,GO:0005975,GO:0006020,GO:0006066,GO:0006884,GO:0007154,GO:0007165,GO:0008150,GO:0008152,GO:0008199,GO:0009056,GO:0009987,GO:0009992,GO:0016043,GO:0016044,GO:0016052,GO:0016234,GO:0016491,GO:0016614,GO:0016616,GO:0016651,GO:0016701,GO:0019310,GO:0019725,GO:0019751,GO:0019932,GO:0023052,GO:…
NVE8876	2.33333	0.578638	10.8	1.898	2.40333	0.743744	13.1867	2.98242	-2.56909	3.93622	3.57667e-11	1.84248e-09	-2.91136	4.23336	5.67412e-17	3.82646e-15	2.246	1.648	2.162	13.785	10.097	12.331	1.275	2.61	2.239	16.939	17.88	10.845	estExt_GenewiseH_1.C_210146	180679	NEMVEDRAFT_v1g180679				Protein O-linked-mannose beta-1,4-N-acetylglucosaminyltransferase 2 [Egretta garzetta]	PMGT2_TETNGProtein O-linked-mannose beta-1,4-N-acetylglucosaminyltransferase 2;	GTDC2	glycosyltransferase-like domain containing 2	GO:0001654,GO:0005575,GO:0005576,GO:0007275,GO:0007399,GO:0007417,GO:0007420,GO:0007423,GO:0008150,GO:0009987,GO:0030154,GO:0032501,GO:0032502,GO:0042692,GO:0043010,GO:0044699,GO:0044707,GO:0044763,GO:0044767,GO:0048468,GO:0048513,GO:0048731,GO:0048747,GO:0048856,GO:0048869,GO:0051146,GO:0055001,GO:0055002,GO:0060041,GO:0061061
NVE8108	1.99333	0.252234	13.5633	3.42385	3.83333	0.183545	24.6833	7.15438	-3.07923	3.92439	6.64549e-14	5.49685e-12	-3.14054	4.86248	1.68001e-20	1.7728e-18	1.424	1.949	1.954	18.557	11.067	15.701	3.388	3.587	2.956	19.822	43	24.547	estExt_fgenesh1_pg.C_20140	237908	NEMVEDRAFT_v1g237908		sigP:1^21^0.783^YES
NVE10792	3.14667	0.579732	17.55	0.68644	3.19	0.346506	13.0133	1.52329	-2.83325	3.92292	9.13191e-14	7.37366e-12	-2.46919	3.5959	5.00973e-16	3.02754e-14	3.021	2.628	2.611	19.223	19.715	20.305	2.513	3.255	2.492	13.803	18.375	13.296	e_gw.25.78.1	90751	NEMVEDRAFT_v1g90751				tRNA-specific adenosine deaminase 1 [Chlamydotis undulata macqueenii]	ADAT1_XENTRtRNA-specific adenosine deaminase 1;	ADAT1	Adenosine deaminase, tRNA-specific 1	GO:0003674,GO:0003676,GO:0003723,GO:0003824,GO:0004000,GO:0005488,GO:0006139,GO:0006396,GO:0006399,GO:0006400,GO:0006725,GO:0006807,GO:0008033,GO:0008150,GO:0008152,GO:0008251,GO:0009451,GO:0009987,GO:0010467,GO:0016070,GO:0016787,GO:0016810,GO:0016814,GO:0019239,GO:0034470,GO:0034641,GO:0034660,GO:0043170,GO:0043412,GO:0044237,GO:0044238,GO:0044260,GO:0046483,GO:0071704,GO:0090304,GO:0097159,GO:…
NVE6211	4.95	0.99321	21.5833	7.7446	3.79	1.13552	22.7533	7.67798	-2.45517	3.90724	3.55109e-09	1.2111e-07	-2.98377	3.99665	9.10634e-13	3.47303e-11	4.281	3.834	4.84	33.091	23.151	15.396	2.97	5.106	2.028	23.54	40.067	16.249
NVE2992	33.3667	11.1221	5.82667	0.387671	31.89	11.9734	5.54	0.503389	2.14017	3.86984	1.11972e-07	2.66168e-06	2.04094	3.7644	1.43981e-09	3.03553e-08	26.31	21.129	38.971	5.895	6.369	7.469	15.564	31.281	33.317	6.273	7.239	5.775	estExt_GenewiseH_1.C_130251	179620	NEMVEDRAFT_v1g179620				Glyoxalase domain-containing protein 4 [Crassostrea gigas]	GLOD4_MOUSEGlyoxalase domain-containing protein 4;	GLOD4	glyoxalase domain containing 4	GO:0000139,GO:0005575,GO:0005622,GO:0005623,GO:0005737,GO:0005794,GO:0005795,GO:0006081,GO:0007275,GO:0007399,GO:0007568,GO:0008150,GO:0008152,GO:0008340,GO:0009438,GO:0009987,GO:0010259,GO:0012505,GO:0016020,GO:0022008,GO:0030154,GO:0031090,GO:0031984,GO:0031985,GO:0032501,GO:0032502,GO:0032580,GO:0043226,GO:0043227,GO:0043229,GO:0043231,GO:0044237,GO:0044422,GO:0044424,GO:0044431,GO:0044444,GO:…
NVE16938	2.41333	0.620985	7.72	1.19074	4.45667	0.887894	13.5767	2.20364	-2.03241	3.86577	1.02962e-07	2.47645e-06	-2.07412	4.73955	3.49775e-12	1.2033e-10	2.027	1.702	2.553	9.627	8.811	7.469	4.608	3.046	3.774	12.821	20.652	14.229
NVE7913	3.69333	0.718068	16.3867	2.11843	4.23333	0.950099	22.9933	0.655964	-2.48651	3.84789	9.50854e-11	4.49953e-09	-2.90558	4.33613	2.17743e-24	3.30937e-22	2.747	3.145	3.867	19.857	18.85	16.359	2.942	3.863	3.963	25.24	27.681	27.154	estExt_fgenesh1_pg.C_1980025	246125	NEMVEDRAFT_v1g246125
NVE16455	4.79333	1.358	21.73	2.02536	4.31	1.2041	27.6133	8.0283	-2.5432	3.81763	2.89434e-10	1.23468e-08	-3.16268	4.13606	3.70578e-19	3.18447e-17	5.251	4.243	3.102	20.044	28.328	25.448	2.765	3.863	4.267	27.236	47.306	22.503	estExt_fgenesh1_pg.C_40181	238249	NEMVEDRAFT_v1g238249				haloacid dehalogenase [Candidatus Koribacter versatilis]	YQAB_ECOLIFructose-1-phosphate phosphatase YqaB;	HDHD1	haloacid dehalogenase-like hydrolase domain containing 1
NVE9091	2.81	0.271784	22.5733	4.18184	2.43333	1.68871	17.5367	4.07091	-3.32534	3.78465	3.21341e-16	3.69415e-14	-3.39335	3.45975	1.09927e-14	5.62504e-13	2.089	2.768	2.653	28.33	27.311	20.082	1.48	0.873	3.47	24.585	18.573	17.122	fgenesh1_pg.scaffold_213000005	214900	NEMVEDRAFT_v1g214900				failed axon connections, putative [Ixodes scapularis]	FAXC_MOUSEFailed axon connections homolog;		failed axon connections homolog (Drosophila)
NVE4888	1.99667	0.211397	30.5267	4.44456	2.55667	0.365544	37.38	2.81192	-4.23228	3.76966	2.8429e-21	6.35684e-19	-4.3053	4.10311	2.3292e-42	2.37183e-39	1.409	2.466	1.58	32.842	28.783	41.525	2.634	1.936	2.028	43.583	42.962	43.224							unnamed protein product [Trypanosoma congolense IL3000]
NVE3392	2.47333	0.400694	23.7667	3.21204	2.71333	0.499155	27.52	5.04782	-3.58916	3.76163	3.97448e-18	5.69526e-16	-3.8004	4.0189	1.36336e-30	4.08326e-28	1.714	2.358	2.528	28.33	28.69	22.9	1.936	2.619	2.391	28.355	42.084	25.946	fgenesh1_pg.scaffold_134000004	211213	NEMVEDRAFT_v1g211213		sigP:1^21^0.691^YES					TNFR/NGFR cysteine-rich region
NVE17091	1.40333	0.289406	16.4933	2.9016	1.63333	0.249978	26.9967	12.3068	-3.88047	3.75655	4.92839e-19	8.08732e-17	-4.51267	4.51223	6.73223e-25	1.10571e-22	0.908	1.335	1.505	18.817	22.157	14.586	1.192	1.708	1.318	17.372	54.767	24.248	estExt_fgenesh1_pg.C_420051	241236	NEMVEDRAFT_v1g241236
NVE21876	10.1	6.87163	51.3333	18.7332	6.55667	0.748435	61.2267	26.4559	-2.73244	3.74757	1.93456e-07	4.27826e-06	-3.69058	4.0073	1.80607e-19	1.63477e-17	15.471	4.771	5.073	80.903	45.086	44.156	5.222	6.283	5.39	42.01	121.884	54.284							AN1-type zinc finger protein 2A [Macaca mulatta]	ZFN2A_PONABAN1-type zinc finger protein 2A;	ZFAND2B	zinc finger, AN1-type domain	GO:0005575,GO:0005622,GO:0005623,GO:0005634,GO:0005737,GO:0005783,GO:0008150,GO:0040011,GO:0042221,GO:0043226,GO:0043227,GO:0043229,GO:0043231,GO:0044424,GO:0044444,GO:0044464,GO:0046685,GO:0050896
NVE24647	7.86333	4.86701	54.97	29.9857	2.05	0.374166	19.7567	8.1738	-3.21069	3.7468	1.1452e-06	2.03972e-05	-3.68843	2.31059	3.66378e-15	2.01123e-13	9.907	1.282	8.1	99.835	29.52	51.226	2.001	1.471	1.775	24.068	10.617	33.36	fgenesh1_pm.scaffold_84000014	229551	NEMVEDRAFT_v1g229551				Histone H3c [Culex quinquefasciatus]	H3_URECAHistone H3;	HIST2H3D	histone H3
NVE15311	2.26667	0.537732	9.95667	2.25327	4.2	0.935129	14.6667	2.08909	-2.47485	3.73909	2.37486e-09	8.46299e-08	-2.27613	4.38599	1.64714e-15	9.37028e-14	2.363	2.132	1.497	11.373	7.993	14.198	3.23	3.426	3.999	15.323	21.407	14.575							hypothetical protein [Trichodesmium erythraeum]	TTC28_HUMANTetratricopeptide repeat protein 28;		Tetratricopeptide repeat
NVE10076	2.73333	0.200389	10.77	2.8952	6.02333	1.01628	26.5933	8.28747	-2.3035	3.73635	1.41497e-08	4.19095e-07	-2.61462	5.06314	4.12815e-15	2.25399e-13	2.254	2.638	2.387	13.494	14.783	7.845	4.906	5.068	5.404	24.247	47.095	22.431
NVE2662	2.71667	1.05452	26.2033	3.39475	4.21333	0.494593	22.1033	11.4614	-3.64434	3.73579	1.113e-16	1.35613e-14	-2.81981	3.63919	2.61131e-10	6.40746e-09	3.279	1.917	1.813	26.666	26.119	35.947	4.17	4.404	2.55	16.411	47.293	15.006
NVE11148	1.42	0.182392	13.42	4.43681	0.91	0.396316	3.85333	1.48041	-3.56338	3.70857	1.22835e-13	9.65034e-12	-2.6017	2.06805	9.20535e-09	1.63449e-07	0.916	1.723	1.239	9.762	13.17	23.017	0.475	0.731	1.05	2.672	7.325	3.719
NVE8776	2.66	0.208327	9.92333	1.54416	3.92	0.316333	12.8	2.18414	-2.23501	3.69029	9.17391e-09	2.85429e-07	-2.13681	4.12896	7.15758e-12	2.33608e-10	2.277	2.585	2.221	10.5	9.291	13.764	4.031	3.673	2.579	12.208	19.637	13.117	fgenesh1_pg.scaffold_209000022	214758	NEMVEDRAFT_v1g214758					IRF4_MOUSEInterferon regulatory factor 4;
NVE8874	1.16667	0.221711	26.5	2.46929	3.85	3.40682	30.8467	19.5208	-4.86293	3.68761	1.97988e-27	7.60123e-25	-3.35398	4.06649	5.07963e-06	4.47649e-05	1.111	0.948	0.998	26.5	34.942	28.314	1.685	8.209	0.79	19.875	72.239	18.342							putative protein YvmC [Bacillus thermoamylovorans]	CDLS_BACLDCyclo(L-leucyl-L-leucyl) synthase;
NVE7447	8.62	2.40753	31.21	7.97835	8.39333	1.86235	39.6667	8.73316	-2.1362	3.68561	4.70234e-06	6.81991e-05	-2.71961	3.99232	3.51854e-17	2.43736e-15	4.625	12.665	6.811	28.444	49.456	28.126	5.995	7.441	7.896	33.762	64.196	42.028
NVE23746	7.40333	1.49578	42.2933	15.0891	5.72667	1.17605	53.49	18.1325	-2.84281	3.67308	2.11387e-11	1.13491e-09	-3.64657	4.00904	7.27005e-20	7.01715e-18	7.356	6.246	5.83	65.808	33.353	41.15	3.928	6.729	4.252	62.857	89.167	34.543					sigP:1^19^0.814^YES
NVE1168	2.09333	0.692307	7.01	0.32619	2.25667	0.201715	7.79667	1.18404	-2.10664	3.66846	1.23432e-07	2.89354e-06	-2.21194	3.85175	2.62891e-13	1.12716e-11	1.534	1.422	2.495	7.745	8.075	7.833	1.89	2.392	1.608	9.262	10.505	7.33	gw.109.160.1	64649	NEMVEDRAFT_v1g64649					DELE_MOUSEDeath ligand signal enhancer;	KIAA0141	kiaa0141	GO:0005575,GO:0005622,GO:0005623,GO:0005737,GO:0005739,GO:0006915,GO:0008150,GO:0008219,GO:0009987,GO:0010941,GO:0012501,GO:0016265,GO:0019222,GO:0042981,GO:0043067,GO:0043226,GO:0043227,GO:0043229,GO:0043231,GO:0043281,GO:0044424,GO:0044444,GO:0044464,GO:0044699,GO:0044763,GO:0050789,GO:0050790,GO:0050794,GO:0051336,GO:0052547,GO:0052548,GO:0065007,GO:0065009,GO:2000116
NVE17195	3.76667	0.641318	14.85	2.96928	3.82333	0.599463	26.8	2.07687	-2.32877	3.66508	3.23965e-09	1.1211e-07	-3.26601	4.4536	8.24284e-29	2.04724e-26	3.287	3.08	3.526	17.019	20.428	12.566	3.779	2.847	3.195	27.447	36.689	29.605
NVE17933	0.6	0.0616441	4.50333	2.08207	3.62	0.871894	14.9567	6.38975	-3.2241	3.66203	2.73605e-10	1.17702e-08	-2.46669	5.58365	9.7879e-09	1.7244e-07	0.532	0.571	0.491	6.581	6.533	1.867	4.319	3.521	1.818	9.388	29.438	14.575							Gag-Pol polyprotein [Schistosoma japonicum]			Inherit from euNOG: Retrotransposon protein
NVE19286	1.60333	0.188739	10.3967	1.60654	1.88333	0.357988	12.1467	2.51398	-3.00228	3.66026	1.77817e-12	1.1414e-10	-3.15292	3.91238	3.31786e-23	4.50477e-21	1.158	2.014	1.214	10.687	9.922	14.586	1.601	1.471	1.724	14.278	17.695	10.307	fgenesh1_pg.scaffold_505000004	220344	NEMVEDRAFT_v1g220344				protein kinase Mos2 [Clytia hemisphaerica]	MOS_PATPESerine/threonine-protein kinase mos {ECO:0000250|UniProtKB:P10741};	MOS	v-mos Moloney murine sarcoma viral oncogene homolog	GO:0000003,GO:0003674,GO:0003824,GO:0004672,GO:0004674,GO:0005575,GO:0005622,GO:0005623,GO:0005737,GO:0005829,GO:0006464,GO:0006468,GO:0006793,GO:0006796,GO:0007154,GO:0007165,GO:0007243,GO:0007276,GO:0007283,GO:0008150,GO:0008152,GO:0009966,GO:0009967,GO:0009987,GO:0010564,GO:0010646,GO:0010647,GO:0016301,GO:0016310,GO:0016740,GO:0016772,GO:0016773,GO:0019538,GO:0019953,GO:0022414,GO:0023051,GO:…
NVE13698	13.2033	2.91022	1.54333	0.454337	13.3133	3.64758	2.12667	0.122293	2.74743	3.66015	7.79357e-11	3.73138e-09	2.16693	3.69669	2.92039e-13	1.23396e-11	11.848	9.789	12.791	2.069	1.075	2.02	12.036	8.589	13.011	2.292	2.425	2.69	e_gw.313.21.1	132899	NEMVEDRAFT_v1g132899					ATX1_RATAtaxin-1;	ATXN1	Ataxin 1	GO:0000003,GO:0001894,GO:0001895,GO:0002165,GO:0003002,GO:0003008,GO:0003674,GO:0003676,GO:0003723,GO:0003727,GO:0005488,GO:0005515,GO:0005575,GO:0005622,GO:0005623,GO:0005634,GO:0005654,GO:0005737,GO:0006139,GO:0006355,GO:0006357,GO:0006396,GO:0006725,GO:0006807,GO:0006810,GO:0006913,GO:0007154,GO:0007267,GO:0007268,GO:0007275,GO:0007389,GO:0007444,GO:0007472,GO:0007474,GO:0007476,GO:0007552,GO:…
NVE2142	5.15667	1.13937	20.1367	4.53192	6.24333	2.98986	38.6667	22.744	-2.28861	3.64599	2.85934e-08	7.86241e-07	-3.00852	4.56554	1.21103e-07	1.66536e-06	5.196	5.342	3.218	25.949	16.443	25.108	5.036	9.728	2.224	32.22	86.234	18.892
NVE16084	1.55667	0.293295	14.0367	9.72309	19.6333	2.15433	78.93	3.32618	-3.49556	3.64152	8.33978e-09	2.61476e-07	-2.46118	6.27635	9.84677e-19	8.152e-17	1.291	2.003	0.965	7.849	32.465	7.962	16.849	17.197	16.43	79.891	96.084	99.828
NVE4015	16.4367	3.28229	2.68667	0.26386	16.3867	1.68328	2.91	0.0989949	2.25548	3.60922	4.30777e-09	1.45364e-07	2.05876	3.61794	2.6906e-12	9.36696e-11	15.33	12.826	14.812	3.077	2.723	3.253	17.128	13.553	11.939	3.21	3.465	3.456							testis-expressed sequence 43 protein [Rattus norvegicus]	TEX43_HUMANTestis-expressed sequence 43 protein;		Inherit from opiNOG: chromosome 5 open reading frame 48
NVE5150	32.4133	1.06303	5.06	0.940886	34.16	0.772183	5.60333	0.612663	2.35577	3.60387	3.55693e-09	1.2111e-07	2.1781	3.66137	4.50697e-13	1.81043e-11	25.957	33.288	27.578	5.915	4.359	6.764	31.687	33.369	24.109	6.231	7.622	5.679	estExt_fgenesh1_pg.C_1560053	245354	NEMVEDRAFT_v1g245354				rab family small GTPase [Naegleria gruberi]	RB32B_DICDIRas-related protein Rab-32B;	GLO-1	member RAS oncogene family	GO:0000323,GO:0005575,GO:0005622,GO:0005623,GO:0005737,GO:0005764,GO:0005773,GO:0006996,GO:0007033,GO:0007040,GO:0008150,GO:0009987,GO:0010876,GO:0016043,GO:0019915,GO:0033036,GO:0043226,GO:0043227,GO:0043229,GO:0043231,GO:0044424,GO:0044444,GO:0044464,GO:0044699,GO:0044763,GO:0051179,GO:0071840
NVE19685	1.60333	0.885902	55.4733	10.5121	1.20667	0.701633	56.57	23.9161	-5.49544	3.57685	5.11005e-25	1.62468e-22	-5.96188	3.67662	3.09225e-27	6.69967e-25	2.105	0.56	1.331	69.031	68.645	48.478	0.559	2.078	0.601	42.728	111.836	46.476
NVE13960	19.32	2.86501	1.13333	0.108423	9.22667	0.83324	0.733333	0.104987	3.7429	3.56973	3.95128e-19	6.53663e-17	3.24259	2.54633	4.74494e-18	3.57909e-16	17.686	16.822	16.417	1.258	1.145	1.421	8.946	9.491	5.846	0.929	0.792	0.813
NVE24545	17.56	11.336	1.34	0.412068	28.04	14.4415	3.46	0.474623	3.2557	3.55959	4.33468e-06	6.35004e-05	2.68184	4.45006	5.10345e-08	7.68763e-07	21.833	1.917	19.128	1.206	1.11	2.243	27.414	42.689	7.02	4.362	3.824	3.778	estExt_fgenesh1_pg.C_830097	243275	NEMVEDRAFT_v1g243275				carbamoylphosphate synthase large subunit [Microcoleus sp. PCC 7113]
NVE25935	2.76	1.11077	12.7233	1.62555	4.04667	0.346635	27.64	8.8135	-2.56762	3.55832	1.71528e-09	6.31147e-08	-3.20884	4.67539	6.61924e-18	4.93801e-16	3.388	2.175	1.605	14.846	15.671	12.307	4.105	3.939	2.593	18.608	48.345	31.363	estExt_fgenesh1_pg.C_960009	243701	NEMVEDRAFT_v1g243701
NVE4208	1.73333	0.539218	5.92333	2.71129	1.43333	0.29409	7.30333	1.66061	-2.11826	3.55738	6.98072e-06	9.63009e-05	-2.81823	3.847	6.7868e-17	4.54671e-15	1.862	1.142	1.464	9.72	3.179	6.694	1.489	0.968	1.217	5.724	11.706	8.406	e_gw.144.74.1	117166	NEMVEDRAFT_v1g117166				mCG128222 [Mus musculus]	FBX11_HUMANF-box only protein 11;	FBXO11	F-box protein 11	GO:0000003,GO:0000151,GO:0001667,GO:0001704,GO:0001707,GO:0002009,GO:0002119,GO:0002164,GO:0003006,GO:0003008,GO:0003674,GO:0003824,GO:0004842,GO:0005488,GO:0005515,GO:0005575,GO:0005622,GO:0005623,GO:0005634,GO:0005730,GO:0005737,GO:0006342,GO:0006355,GO:0006464,GO:0006479,GO:0006508,GO:0006511,GO:0006928,GO:0007275,GO:0007369,GO:0007498,GO:0007509,GO:0007548,GO:0007600,GO:0007605,GO:0007610,GO:…
NVE19964	1.39	0.0993311	7.26	1.83178	1.96667	0.735225	18.1733	9.23196	-2.72306	3.55481	9.64067e-11	4.55147e-09	-3.62456	4.84992	1.94714e-13	8.54644e-12	1.15	1.346	1.206	6.82	11.418	6.4	1.257	2.847	1.123	13.972	38.495	12.172	estExt_fgenesh1_pg.C_540057	241972	NEMVEDRAFT_v1g241972				solute carrier family 2, facilitated glucose transporter member 8 [Danio rerio]	GTR8_MOUSESolute carrier family 2, facilitated glucose transporter member 8;	SLC2A8	Solute carrier family 2 (Facilitated glucose transporter) member	GO:0000003,GO:0000017,GO:0001666,GO:0003674,GO:0005215,GO:0005353,GO:0005354,GO:0005355,GO:0005488,GO:0005536,GO:0005575,GO:0005622,GO:0005623,GO:0005737,GO:0005886,GO:0005887,GO:0005975,GO:0005996,GO:0006006,GO:0006810,GO:0006950,GO:0007049,GO:0007126,GO:0007127,GO:0007140,GO:0007141,GO:0007154,GO:0007165,GO:0007166,GO:0007167,GO:0007169,GO:0008021,GO:0008150,GO:0008152,GO:0008286,GO:0008516,GO:…
NVE25322	2.60667	0.246892	10.4967	2.12806	4.28333	0.662537	17.0633	3.55869	-2.32515	3.53424	3.7434e-09	1.2674e-07	-2.42046	4.29097	2.12069e-13	9.26823e-12	2.309	2.682	1.979	14.025	10.202	10.886	3.444	4.945	2.854	16.2	27.247	16.536	fgenesh1_pg.scaffold_9000160	198371	NEMVEDRAFT_v1g198371					SECG_DICDIAnkyrin repeat, PH and SEC7 domain containing protein secG;
NVE3618	3.01667	1.23397	9.36333	1.87543	2.03667	0.966241	14.8367	4.03601	-2.01889	3.53221	2.5588e-06	4.06758e-05	-3.39118	4.08739	5.93512e-18	4.44392e-16	3.381	1.465	2.803	12.455	9.852	9.019	1.005	1.585	2.434	11.564	25.243	15.735	estExt_fgenesh1_pg.C_1380012	244883	NEMVEDRAFT_v1g244883				GK10328 [Drosophila willistoni]	ABCF2_HUMANATP-binding cassette sub-family F member 2;	ABCF2	ATP-binding cassette, sub-family F (GCN20), member 2	GO:0000166,GO:0001882,GO:0001883,GO:0003674,GO:0003824,GO:0005215,GO:0005488,GO:0005524,GO:0005575,GO:0005622,GO:0005623,GO:0005737,GO:0005739,GO:0005740,GO:0006139,GO:0006152,GO:0006163,GO:0006195,GO:0006200,GO:0006725,GO:0006753,GO:0006793,GO:0006796,GO:0006807,GO:0006810,GO:0008150,GO:0008152,GO:0009056,GO:0009116,GO:0009117,GO:0009119,GO:0009123,GO:0009125,GO:0009126,GO:0009128,GO:0009141,GO:…
NVE1922	4.25	1.25462	16.2333	4.64397	3.37667	1.51812	25.0867	7.95019	-2.28341	3.50943	5.45032e-08	1.40029e-06	-3.35964	4.07155	2.15479e-13	9.39708e-12	3.647	2.746	4.607	23.62	14.14	16.3	1.145	4.195	3.245	29.042	41.317	17.182	e_gw.118.47.1	113453	NEMVEDRAFT_v1g113453				calcium binding egf domain containing protein [Acanthamoeba castellanii str. Neff]	HMCN1_HUMANHemicentin-1;		Calcium-binding EGF domain
NVE7011	7.27333	1.75549	38.8433	10.1401	8.23333	1.74876	66.91	6.977	-2.72977	3.48756	3.343e-10	1.40835e-08	-3.42287	4.2676	6.86532e-23	9.02059e-21	7.379	7.819	4.266	54.029	43.567	32.037	7.847	9.747	4.347	64.24	78.228	91.685	e_gw.1807.2.1	146869	NEMVEDRAFT_v1g146869				Fibrillin-1 [Crassostrea gigas]	NID2_MOUSENidogen-2;		Calcium-binding EGF domain
NVE24682	4.32	2.77896	20.6533	6.84657	14.9367	3.46509	56.46	5.97579	-2.61949	3.46434	5.82718e-07	1.13092e-05	-2.36499	5.02813	1.53141e-14	7.62562e-13	6.433	3.005	1.622	31.345	20.498	16.758	9.346	16.656	12.475	62.043	77.164	57.716	estExt_fgenesh1_pg.C_8480002	248636	NEMVEDRAFT_v1g248636				coiled-coil-helix-coiled-coil-helix domain-containing protein 2 [Callorhinchus milii]	CHCH2_HUMANCoiled-coil-helix-coiled-coil-helix domain-containing protein 2;	CHCHD10	coiled-coil-helix-coiled-coil-helix domain containing	GO:0005575,GO:0005622,GO:0005623,GO:0005737,GO:0005739,GO:0006091,GO:0006119,GO:0006139,GO:0006163,GO:0006164,GO:0006725,GO:0006753,GO:0006754,GO:0006793,GO:0006796,GO:0006807,GO:0008150,GO:0008152,GO:0009058,GO:0009116,GO:0009117,GO:0009119,GO:0009123,GO:0009124,GO:0009126,GO:0009127,GO:0009141,GO:0009142,GO:0009144,GO:0009145,GO:0009150,GO:0009152,GO:0009156,GO:0009161,GO:0009163,GO:0009165,GO:…
NVE22301	2.43	0.302435	33.8733	8.02226	2.99333	0.710227	45.45	16.1797	-4.14782	3.46423	1.08953e-19	1.91118e-17	-4.40335	3.93046	2.94466e-28	6.89322e-26	2.011	2.165	2.254	31.667	52.53	30.78	2.094	2.638	2.862	41.218	83.747	35.44
NVE12368	2.13333	0.853789	8.31333	2.36393	3.67333	1.24666	14.29	2.63296	-2.32733	3.45584	3.84092e-07	7.85478e-06	-2.42589	4.28835	5.28293e-12	1.75518e-10	1.636	1.195	2.661	10.916	5.878	11.051	1.787	4.166	3.412	14.278	22.063	13.774	estExt_fgenesh1_pg.C_2870007	247282	NEMVEDRAFT_v1g247282					SARM1_DROMESterile alpha and TIR motif-containing protein 1;
NVE8322	3.02	0.698618	10.6067	1.37827	1.91	0.174547	10.3267	0.440177	-2.16586	3.45193	3.16497e-08	8.59823e-07	-2.88292	3.36527	1.22349e-21	1.43205e-19	2.551	2.229	3.102	12.985	11.803	10.839	1.62	1.746	1.558	10.825	13.488	11.754	estExt_gwp.C_200090	161310	NEMVEDRAFT_v1g161310				cytoplasmic polyadenylation element binding protein, CPEB [Marthasterias glacialis]	CPEB1_PONABCytoplasmic polyadenylation element-binding protein 1;		Cytoplasmic polyadenylation element binding protein	GO:0000003,GO:0006915,GO:0007275,GO:0008150,GO:0008219,GO:0009790,GO:0009792,GO:0009987,GO:0012501,GO:0016265,GO:0032501,GO:0032502,GO:0044699,GO:0044707,GO:0044763,GO:0044767,GO:0048856
NVE5487	5.84	0.8923	28.5733	3.88021	8.93667	1.69541	37.3367	14.0695	-2.59073	3.44093	9.8784e-10	3.85068e-08	-2.47484	3.90599	5.59586e-10	1.28629e-08	3.584	7.032	5.331	32.083	37.104	27.139	7.875	10.639	5.172	36.265	69.133	26.066	fgenesh1_pg.scaffold_16000109	199659	NEMVEDRAFT_v1g199659		sigP:1^20^0.656^YES		uncharacterized protein LOC100569781 precursor [Acyrthosiphon pisum]	PGH2_CAVPOProstaglandin G/H synthase 2;		EGF
NVE8025	15.13	5.80867	1.29333	0.150849	16.2933	6.71992	2.78333	0.732773	3.15215	3.42829	1.99803e-12	1.2587e-10	2.18783	3.75116	2.8968e-06	2.75041e-05	17.294	8.486	12.816	1.455	1.636	1.268	18.869	20.671	4.948	3.02	4.504	2.212	fgenesh1_pm.scaffold_2000007	227851	NEMVEDRAFT_v1g227851				Peptidase M20 domain-containing protein 2 [Crassostrea gigas]	P20D2_MOUSEPeptidase M20 domain-containing protein 2;		peptidase M20 domain containing 2
NVE20290	6.51333	2.37434	23.6633	7.43925	8.25667	1.73801	26.12	0.679412	-2.2329	3.42436	5.78388e-07	1.12622e-05	-2.10146	3.65999	7.84697e-12	2.53669e-10	7.239	3.726	5.68	33.549	16.501	28.889	9.597	5.751	6.085	27.352	33.459	30.394
NVE23159	5.58333	1.03975	23.5433	2.6133	6.09667	1.18052	27.22	4.83457	-2.42476	3.42264	5.18015e-10	2.09971e-08	-2.62732	3.66194	4.64143e-17	3.16145e-15	4.844	4.437	5.356	27.841	27.428	23.933	5.623	4.442	5.484	28.007	41.403	25.922	estExt_fgenesh1_pg.C_740037	242869	NEMVEDRAFT_v1g242869
NVE3690	26.56	7.18709	132.04	19.619	31.4067	15.4126	110.437	11.7887	-2.67448	3.4193	5.04617e-11	2.49828e-09	-2.31722	3.26622	6.20915e-10	1.41766e-08	26.74	18.222	23.777	158.657	161.131	124.048	29.77	11.626	36.214	133.591	121.933	127.065
NVE2628	11.4333	1.6291	1.78667	0.118134	13.4467	4.14306	2.41	0.351852	2.33239	3.41848	2.8117e-09	9.93271e-08	2.02072	3.6392	1.83744e-09	3.80297e-08	9.078	10.08	11.094	1.954	1.893	2.184	7.158	14.597	12.511	2.883	3.192	2.296	fgenesh1_pm.scaffold_126000009	229971	NEMVEDRAFT_v1g229971		sigP:1^20^0.65^YES		aldose epimerase [Flectobacillus major]	GALM_HUMANAldose 1-epimerase;
NVE16599	1.88333	0.422401	22.2967	1.50325	3.68667	1.30377	22.3733	9.0995	-3.91772	3.41321	5.03067e-20	9.22198e-18	-3.09311	3.54441	3.85058e-13	1.56842e-11	1.659	1.389	1.863	25.377	25.055	24.709	2.085	3.246	3.912	24.617	40.859	12.901	fgsh_est.C_scaffold_40000005	232345	NEMVEDRAFT_v1g232345				MAVS-like protein [Tetraodon nigroviridis]
NVE10077	3.03667	0.201384	10.3633	1.89526	5.78	2.22383	26.64	15.4308	-2.08772	3.39509	1.51102e-07	3.4315e-06	-2.62435	4.74807	2.02224e-07	2.635e-06	2.285	3.091	2.761	13.141	9.349	12.272	3.556	8.437	3.354	20.942	59.395	14.456
NVE22949	2.89667	1.69567	23.0833	8.28986	1.37	0.0282843	26.1667	13.0912	-3.39146	3.3882	3.54631e-09	1.2111e-07	-4.68609	3.58129	1.94832e-22	2.43433e-20	3.811	0.786	2.57	32.561	30.606	13.787	1.294	1.319	0.963	21.808	54.73	16.285	e_gw.727.4.1	142985	NEMVEDRAFT_v1g142985				Rhodanese-like protein [Tilletiaria anomala UBC 951]	TSTD3_MOUSEThiosulfate sulfurtransferase/rhodanese-like domain-containing protein 3;
NVE19389	4.98333	1.80408	27.9433	3.13886	5.21	1.33089	28.7067	2.99244	-2.85717	3.35952	1.14689e-11	6.48245e-10	-2.91457	3.44973	1.07552e-18	8.83231e-17	5.807	3.349	3.676	33.663	30.209	30.064	3.109	5.656	4.586	30.974	39.621	29.617	estExt_fgenesh1_pg.C_510063	241780	NEMVEDRAFT_v1g241780	*			max dimerization protein 4 [Gallus gallus]	MAD1_MOUSEMax dimerization protein 1;	MXD1	Max dimerization protein	GO:0005575,GO:0005622,GO:0005623,GO:0005634,GO:0043226,GO:0043227,GO:0043229,GO:0043231,GO:0044424,GO:0044464
NVE3895	3.93333	0.420502	19.08	1.99726	2.84	0.838212	17.2433	6.33338	-2.61503	3.34753	4.03085e-11	2.05563e-09	-2.99776	3.2259	2.21103e-11	6.64157e-10	3.428	3.629	3.368	22.269	19.329	22.642	3.035	3.407	1.21	13.518	32.42	15.221
NVE1728	29.7133	17.4115	1.26	0.347659	25.67	15.7719	1.05667	0.368179	4.13124	3.33913	3.23266e-10	1.36753e-08	4.25115	3.27427	1.76365e-11	5.36096e-10	31.6	5.557	36.26	1.684	0.923	1.609	21.717	43.704	5.527	1.151	1.844	0.705
NVE1241	13.2	2.93122	2.23333	0.297807	11.73	2.42455	1.47333	0.121198	2.18726	3.33268	7.28939e-08	1.80884e-06	2.58431	3.10767	3.06512e-13	1.28976e-11	13.139	10.349	10.978	1.903	2.968	2.736	14	10.297	6.737	1.69	1.868	1.566
NVE13911	14.7167	3.50811	1.69	0.460507	16.53	3.68567	2.32	0.537215	2.76573	3.3313	1.83824e-10	8.27534e-09	2.37854	3.49674	2.53156e-14	1.21886e-12	11.801	11.039	15.652	2.131	2.314	1.221	11.692	14.796	15.532	3.21	2.165	2.595	fgenesh1_pg.scaffold_32000071	202059	NEMVEDRAFT_v1g202059				malate dehydrogenase, putative [Ixodes scapularis]	MDH_PYRABMalate dehydrogenase;		oxidoreductase activity	GO:0000003,GO:0007610,GO:0008150,GO:0018991,GO:0019098,GO:0022414,GO:0032501,GO:0032504,GO:0033057,GO:0040011,GO:0044706,GO:0048609,GO:0050896,GO:0051704
NVE589	0.806667	0.114407	6.44333	0.73459	5.97667	1.70883	46.5667	13.7214	-3.29677	3.33036	5.02296e-14	4.20606e-12	-3.39685	6.23276	3.12043e-18	2.43489e-16	0.626	1.023	0.557	7.392	6.334	7.986	7.698	3.958	3.977	46.731	79.701	37.114	gw.1015.9.1	74338	NEMVEDRAFT_v1g74338
NVE2930	2.43667	0.389644	11.0167	1.40006	2.61667	0.302692	8.04	1.67011	-2.48751	3.32529	5.70947e-09	1.87684e-07	-2.07176	2.99951	4.38263e-10	1.02949e-08	1.479	2.854	2.304	11.301	10.962	15.032	2.048	2.6	2.108	7.466	12.857	7.963	estExt_fgenesh1_pg.C_130048	239232	NEMVEDRAFT_v1g239232
NVE12426	4.01	1.02375	28.6267	3.1686	4.4	1.51058	33.7933	6.02077	-3.1957	3.32489	1.73298e-14	1.60285e-12	-3.42234	3.59158	1.00486e-23	1.48296e-21	4.202	3.123	3.127	33.84	33.353	29.112	4.077	2.43	4.535	40.32	31.281	45.34	fgenesh1_pg.scaffold_2889000001	223498	NEMVEDRAFT_v1g223498				MEK Kinase [Mus musculus domesticus]	M3K1_HUMANMitogen-activated protein kinase kinase kinase 1;	MAP3K1	mitogen-activated protein kinase kinase kinase	GO:0000165,GO:0000166,GO:0000186,GO:0000187,GO:0000209,GO:0001654,GO:0001882,GO:0001883,GO:0001932,GO:0001934,GO:0002218,GO:0002221,GO:0002224,GO:0002253,GO:0002376,GO:0002682,GO:0002684,GO:0002755,GO:0002757,GO:0002758,GO:0002764,GO:0003674,GO:0003824,GO:0004672,GO:0004674,GO:0004702,GO:0004706,GO:0004708,GO:0004709,GO:0004712,GO:0004842,GO:0004871,GO:0005057,GO:0005488,GO:0005524,GO:0005575,GO:…
NVE1444	26.79	1.39638	3.55667	0.712008	33.79	2.00062	4.31	0.617468	2.56681	3.31936	1.81993e-09	6.61285e-08	2.53417	3.59596	2.24867e-17	1.57808e-15	22.467	27.386	21.814	2.651	4.768	4.744	31.417	29.763	26.268	5.08	4.257	5.596	fgenesh1_kg.scaffold_111000001	227023	NEMVEDRAFT_v1g227023
NVE6216	33.4333	2.20303	5.59	0.648126	22.96	6.17265	3.67	0.949421	2.25892	3.31519	7.18613e-08	1.78976e-06	2.17336	2.69945	6.9995e-09	1.27165e-07	25.292	39.319	26.172	4.865	6.953	7.211	13.414	24.4	20.835	3.453	6.162	3.3					sigP:1^22^0.59^YES
NVE9064	11.3233	3.63463	1.08333	0.33069	9.01	7.58473	1.39333	0.430297	2.9921	3.30843	2.66537e-10	1.15394e-08	2.1259	2.93966	4.89866e-05	0.000314521	8.757	7.474	13.173	0.749	1.776	1.186	2.7	4.204	14.271	2.091	1.188	1.483	fgenesh1_pg.scaffold_212000021	214879	NEMVEDRAFT_v1g214879		sigP:1^21^0.916^YES		Thrombospondin-type laminin G domain and EAR repeat-containing protein-like protein [Acremonium chrysogenum ATCC 11550]			thrombospondin-type laminin G domain and EAR repeats
NVE2023	1.44	0.184572	10.94	1.29401	1.73667	0.706745	6.84333	1.2098	-3.22147	3.30258	2.19758e-13	1.65005e-11	-2.41538	2.78091	4.27557e-09	8.11522e-08	0.978	1.82	1.148	12.32	13.86	10.698	0.717	2.316	1.449	7.836	9.837	6.17
NVE13704	6.81	1.22183	1.14	0.0804156	7.78	0.874109	1.17333	0.280515	2.22095	3.28965	1.89408e-08	5.42063e-07	2.28408	3.44826	1.1163e-11	3.50302e-10	6.26	5.525	6.071	1.216	1.426	1.21	6.228	8.38	5.665	1.024	1.943	1.172	estExt_fgenesh1_pg.C_3130027	247538	NEMVEDRAFT_v1g247538	*						THAP domain
NVE14064	10.71	3.54616	0.806667	0.153695	11.7567	1.0048	1.21	0.113137	3.32549	3.27093	6.87165e-13	4.75593e-11	2.84455	3.45586	1.20062e-19	1.12165e-17	11.535	6.58	9.381	0.613	1.052	1.092	9.663	12.101	8.795	1.362	1.596	1.255	estExt_GenewiseH_1.C_32470003	195930	NEMVEDRAFT_v1g195930				FAD-dependent oxidoreductase domain-containing protein 1 [Chelonia mydas]	FXRD1_XENLAFAD-dependent oxidoreductase domain-containing protein 1;	FOXRED1	FAD-dependent oxidoreductase domain containing 1	GO:0000003,GO:0005575,GO:0005622,GO:0005623,GO:0005737,GO:0005739,GO:0007275,GO:0008150,GO:0009790,GO:0009792,GO:0016020,GO:0032501,GO:0032502,GO:0040008,GO:0040009,GO:0040010,GO:0043226,GO:0043227,GO:0043229,GO:0043231,GO:0044424,GO:0044444,GO:0044464,GO:0044699,GO:0044707,GO:0044767,GO:0045927,GO:0048518,GO:0048856,GO:0050789,GO:0065007
NVE1169	27.24	15.2785	1.92333	0.43022	22.0567	10.0913	1.89333	0.109646	3.39889	3.25081	1.01064e-08	3.11584e-07	3.18715	3.10041	1.2093e-10	3.16972e-09	31.185	6.182	30.048	2.63	1.94	1.855	22.034	31.822	6.498	2.102	2.153	2.332	estExt_fgenesh1_pg.C_1090045	244111	NEMVEDRAFT_v1g244111							Inherit from opiNOG: proline and serine rich 1
NVE6343	4.70667	0.73785	18.8867	1.76129	3.78667	0.516742	25.04	4.35615	-2.29769	3.2436	5.7694e-08	1.46928e-06	-3.16211	3.59459	4.8595e-21	5.34966e-19	3.263	6.192	3.493	21.697	22.438	19.483	4.17	3.075	2.637	24.553	38.409	24.906	e_gw.171.16.1	120526	NEMVEDRAFT_v1g120526				mCG145731, isoform CRA_c [Mus musculus]	KLH20_PONABKelch-like protein 20;	KLHL20	kelch-like	GO:0000151,GO:0003674,GO:0003824,GO:0004842,GO:0005488,GO:0005515,GO:0005575,GO:0005622,GO:0005623,GO:0005634,GO:0005654,GO:0005737,GO:0005794,GO:0005856,GO:0006464,GO:0006508,GO:0006511,GO:0006996,GO:0007010,GO:0008150,GO:0008152,GO:0009056,GO:0009057,GO:0009986,GO:0009987,GO:0010033,GO:0010498,GO:0010941,GO:0015629,GO:0016043,GO:0016567,GO:0016604,GO:0016605,GO:0016874,GO:0016879,GO:0016881,GO:…
NVE21749	3.25667	0.322628	12.34	8.17236	3.86333	1.07831	19.1067	8.49932	-2.25224	3.23536	7.86943e-05	0.000744763	-2.75162	3.83386	2.92091e-10	7.09025e-09	2.215	3.586	3.002	9.232	27.603	5.308	2.243	4.736	3.035	18.713	37.295	11.311	estExt_fgenesh1_pg.C_650034	242498	NEMVEDRAFT_v1g242498							ShK domain-like
NVE21209	0.723333	0.0736357	8.92667	4.28775	7.03333	1.62268	30.2467	11.2268	-3.9365	3.23312	1.29379e-12	8.49224e-11	-2.52994	5.2304	6.88046e-10	1.5587e-08	0.571	0.678	0.674	13.65	12.399	3.57	8.536	6.349	3.796	19.125	55.906	32.822							polyprotein [Antheraea mylitta]			Inherit from euNOG: Retrotransposon protein
NVE10488	4.46333	1.39801	13.9333	0.998677	3.71	1.70253	17.7067	3.34227	-2.02112	3.23272	6.47279e-07	1.23902e-05	-2.74928	3.50856	5.86286e-13	2.30508e-11	4.5	2.714	4.258	15.875	15.04	16.042	1.527	3.493	4.209	21.206	24.822	15.52	e_gw.241.25.1	127691	NEMVEDRAFT_v1g127691				UPF0554 protein C2orf43-like protein [Crassostrea gigas]	CB043_CHICK .	C2ORF43	chromosome 2 open reading frame 43	GO:0005575,GO:0005622,GO:0005623,GO:0005737,GO:0005811,GO:0044424,GO:0044444,GO:0044464
NVE1746	1.26667	0.289406	13.59	2.38432	3.11	1.24389	17.0033	1.46934	-3.73426	3.21026	9.69141e-15	9.30192e-13	-2.95232	3.64108	4.81271e-20	4.78125e-18	0.673	1.54	1.256	11.789	19.738	14.726	2.225	1.974	3.521	18.925	22.471	17.852	fgenesh1_pg.scaffold_115000046	210038	NEMVEDRAFT_v1g210038				glutamate synthase [Natronomonas pharaonis]	GLTA_BACSUGlutamate synthase [NADPH] large chain;		Glutamine amidotransferases class-II
NVE4887	32.5367	3.37912	4.35	1.77488	29.2667	4.10918	4.58333	0.612118	2.54997	3.20823	5.40077e-08	1.38932e-06	2.22167	3.05918	9.80729e-12	3.1093e-10	29.002	31.166	26.289	3.233	3.599	8.056	21.838	30.721	23.16	3.929	6.137	6.062	fgsh_est.C_scaffold_152000001	233216	NEMVEDRAFT_v1g233216				PREDICTED: protein C10 [Pteropus alecto]	C10_HUMANProtein C10;	C12ORF57	chromosome 12 open reading frame 57
NVE22328	4.16333	0.135728	16.71	0.924013	4.44667	1.5113	25.8833	10.5712	-2.32498	3.20621	7.60417e-09	2.42144e-07	-3.00951	3.81004	3.1321e-12	1.08116e-10	3.138	4.459	3.609	18.682	18.441	19.236	2.15	5.277	3.963	21.332	50.362	20.028					sigP:1^20^0.926^YES
NVE5369	2.41	0.805109	16.74	3.16121	3.11667	1.36226	14.8633	5.35837	-3.15314	3.20106	1.10606e-12	7.35493e-11	-2.76478	3.15865	3.36408e-10	8.04142e-09	2.019	1.454	2.744	22.05	16.875	17.11	1.294	3.075	3.419	10.001	27.433	15.484	estExt_fgenesh1_pg.C_15980001	248720	NEMVEDRAFT_v1g248720		sigP:1^22^0.865^YES		Chain D, Crystal Structure Of Gamma Glutamyl Hydrolase (h218n) From Zebrafish Complex With Mtx Polyglutamate	DDX41_MOUSEProbable ATP-dependent RNA helicase DDX41;	GGH	Gamma-glutamyl hydrolase (Conjugase, folylpolygammaglutamyl hydrolase)	GO:0000323,GO:0003674,GO:0003824,GO:0005575,GO:0005576,GO:0005615,GO:0005622,GO:0005623,GO:0005737,GO:0005764,GO:0005773,GO:0005829,GO:0006082,GO:0006520,GO:0006575,GO:0006725,GO:0006732,GO:0006760,GO:0006807,GO:0008150,GO:0008152,GO:0008233,GO:0008238,GO:0008242,GO:0009719,GO:0009725,GO:0009987,GO:0010033,GO:0010035,GO:0010038,GO:0010043,GO:0010243,GO:0016023,GO:0016787,GO:0019752,GO:0031410,GO:…
NVE6783	4.5	1.11896	22.1767	4.44957	4.31333	0.643238	25.02	3.5002	-2.66673	3.19441	5.34603e-10	2.15408e-08	-2.9954	3.38006	2.25575e-21	2.52421e-19	4.609	3.392	3.709	23.891	19.13	31.919	3.863	3.436	3.745	25.694	36.639	25.253	estExt_GenewiseH_1.C_1790035	190741	NEMVEDRAFT_v1g190741				NAD-dependent ADP-ribosyltransferase sirtuin-4 [Ovis aries]	SIR4_MOUSENAD-dependent protein lipoamidase sirtuin-4, mitochondrial {ECO:0000255|HAMAP-Rule:MF_03161, ECO:0000303|PubMed:25525879};	SIRT4	NAD-dependent protein deacetylase which modulates the activities of several enzymes which are inactive in their acetylated form (By similarity)	GO:0002791,GO:0002792,GO:0003674,GO:0003824,GO:0003950,GO:0005575,GO:0005622,GO:0005623,GO:0005737,GO:0005739,GO:0005759,GO:0005975,GO:0006342,GO:0006355,GO:0006464,GO:0006471,GO:0006486,GO:0006950,GO:0006974,GO:0008150,GO:0008152,GO:0009058,GO:0009059,GO:0009100,GO:0009101,GO:0009889,GO:0009890,GO:0009892,GO:0009987,GO:0010468,GO:0010556,GO:0010558,GO:0010605,GO:0010629,GO:0010646,GO:0016458,GO:…
NVE8538	2.04333	0.489648	24.22	3.26902	2.46	0.339509	26.95	4.18737	-3.91904	3.1855	9.48174e-19	1.46162e-16	-3.88528	3.40731	3.07523e-28	7.11707e-26	1.972	1.475	1.863	29.931	24.927	26.47	1.918	2.743	1.76	25.81	40.648	28.17						Mlf1 Myeloid leukemia factor 1	myeloid leukemia factor 1 isoform 5 [Homo sapiens]	MLF1_MOUSEMyeloid leukemia factor 1;
NVE4696	15.3767	1.94129	2.23333	0.701728	16.0167	3.29606	2.64333	0.349221	2.45016	3.16958	1.41972e-08	4.19709e-07	2.15492	3.22402	1.42213e-11	4.36849e-10	12.294	13.839	14.612	3.129	2.781	1.538	10.584	17.102	13.518	3.284	3.155	2.714	fgenesh1_pg.scaffold_15000075	199483	NEMVEDRAFT_v1g199483				Coactosin [Crassostrea gigas]	COAA_DICDICoactosin;		Inherit from euNOG: Cofilin/tropomyosin-type actin-binding protein
NVE24420	47.4667	4.97534	6.34	0.163911	49.66	13.7147	8.94	2.50017	2.56056	3.15645	3.41879e-10	1.4373e-08	2.03037	3.25715	4.47555e-08	6.82765e-07	39.378	43.583	42.922	6.737	7.14	7.551	28.28	58.016	41.633	11.12	13.463	6.469	fgsh_est.C_scaffold_82000012	232793	NEMVEDRAFT_v1g232793				ragulator complex protein LAMTOR4 [Danio rerio]	LTOR4_NEMVERagulator complex protein LAMTOR4 homolog;	LAMTOR4	late endosomal lysosomal adaptor, MAPK and MTOR activator 4	GO:0000323,GO:0001101,GO:0005575,GO:0005622,GO:0005623,GO:0005737,GO:0005764,GO:0005768,GO:0005770,GO:0005773,GO:0008104,GO:0008150,GO:0008361,GO:0009719,GO:0009966,GO:0009967,GO:0009987,GO:0010008,GO:0010033,GO:0010243,GO:0010646,GO:0010647,GO:0016020,GO:0016043,GO:0023051,GO:0023056,GO:0031090,GO:0031902,GO:0032006,GO:0032008,GO:0032535,GO:0032991,GO:0033036,GO:0033365,GO:0034613,GO:0042221,GO:…
NVE9446	12.3667	2.37381	1.46333	0.348839	12.0433	0.907536	2.20667	0.2585	2.70147	3.14874	1.41552e-09	5.30442e-08	2.01358	3.19151	1.8715e-11	5.68032e-10	11.026	9.703	11.643	1.008	1.998	2.008	11.794	10.212	9.2	2.682	2.363	2.595	e_gw.22.16.1	89632	NEMVEDRAFT_v1g89632				PREDICTED: aldehyde dehydrogenase family 8 member A1 isoform X1 [Anas platyrhynchos]	AL8A1_MOUSEAldehyde dehydrogenase family 8 member A1;	ALDH8A1	aldehyde dehydrogenase 8 family, member A1	GO:0001523,GO:0001758,GO:0002138,GO:0003674,GO:0003824,GO:0005575,GO:0005622,GO:0005623,GO:0005737,GO:0006081,GO:0006082,GO:0006629,GO:0006720,GO:0006721,GO:0008150,GO:0008152,GO:0008299,GO:0008610,GO:0009058,GO:0009987,GO:0010817,GO:0016053,GO:0016101,GO:0016102,GO:0016114,GO:0016491,GO:0016620,GO:0016903,GO:0019752,GO:0032501,GO:0032787,GO:0034754,GO:0042445,GO:0042573,GO:0042574,GO:0042592,GO:…
NVE8193	24.93	8.86796	3.52333	0.393729	75.4133	38.2704	8.29333	1.76012	2.48893	3.14674	1.26463e-07	2.95779e-06	2.75447	4.63494	4.04994e-10	9.57969e-09	12.137	24.199	30.613	3.192	4.71	4.075	115.904	29.554	51.138	9.325	7.325	12.112
NVE16000	2.71333	1.50156	20.2	3.54138	0.67	0.123288	8.19333	1.36238	-3.18937	3.14667	1.90775e-07	4.24714e-06	-4.06691	1.83308	1.34645e-21	1.56696e-19	2.974	4.039	0.491	20.366	18.932	29.136	0.605	0.503	0.601	7.899	12.498	8.37	e_gw.386.16.1	136943	NEMVEDRAFT_v1g136943				IBR domain containing 1, isoform CRA_f [Homo sapiens]	RN217_XENLAProbable E3 ubiquitin-protein ligase RNF217;	RNF217	RING finger protein 217	GO:0003674,GO:0003824,GO:0004842,GO:0005575,GO:0006464,GO:0006508,GO:0006511,GO:0008150,GO:0008152,GO:0009056,GO:0009057,GO:0009987,GO:0016020,GO:0016567,GO:0016874,GO:0016879,GO:0016881,GO:0019538,GO:0019787,GO:0019941,GO:0030163,GO:0032446,GO:0036211,GO:0042787,GO:0043170,GO:0043412,GO:0043632,GO:0044237,GO:0044238,GO:0044248,GO:0044257,GO:0044260,GO:0044265,GO:0044267,GO:0051603,GO:0070647,GO:…
NVE20444	3.59667	0.358732	0.69	0.11431	2.52333	0.550898	0.303333	0.108423	2.06177	3.11581	2.81763e-06	4.40017e-05	2.60158	2.41111	9.26176e-12	2.96115e-10	2.661	4.415	2.736	0.551	0.876	0.928	2.104	1.917	2.383	0.401	0.186	0.454								RRBP1_CANFA .		protein Hydra magnipapillata
NVE23260	5.87333	0.752123	19.3067	2.92874	2.65	0.629656	11.77	1.51849	-2.05086	3.10061	2.79315e-07	5.94509e-06	-2.60635	2.34466	1.26431e-14	6.42119e-13	5.337	5.363	4.84	24.369	19.878	20.516	1.88	2.297	2.543	14.616	12.671	13.428							kinesin-like protein KIF16B isoform 3 [Homo sapiens]	KI16B_HUMANKinesin-like protein KIF16B;
NVE13275	1.17667	0.459734	5.38	1.8039	0.893333	0.30739	3.23667	0.548351	-2.59672	3.06856	1.62913e-07	3.69148e-06	-2.232	2.43602	1.96631e-07	2.57365e-06	1.049	0.592	1.364	4.2	9.267	4.897	1.005	1.082	0.333	3.063	3.465	4.795	fgenesh1_pg.scaffold_302000014	217560	NEMVEDRAFT_v1g217560				putative integrase core domain protein [Trichinella spiralis]			to Pao retrotransposon peptidase family protein Hydra magnipapillata
NVE8666	2.84667	0.85947	15.3467	2.03282	3.33667	0.498687	11.18	2.48907	-2.79846	3.06399	1.0491e-10	4.93004e-09	-2.17492	2.75917	1.33804e-09	2.84155e-08	3.138	2.111	2.137	16.218	14.888	20.786	2.588	3.787	2.347	11.3	17.868	10.044	estExt_gwp.C_2060050	172228	NEMVEDRAFT_v1g172228				Ras-related protein Rab-21 [Crassostrea gigas]	RAB21_HUMANRas-related protein Rab-21;	RAB21	RAB21, member RAS oncogene family	GO:0000139,GO:0000166,GO:0001882,GO:0001883,GO:0003674,GO:0003824,GO:0003924,GO:0005488,GO:0005515,GO:0005525,GO:0005575,GO:0005622,GO:0005623,GO:0005737,GO:0005768,GO:0005769,GO:0005783,GO:0005789,GO:0005794,GO:0006139,GO:0006152,GO:0006163,GO:0006184,GO:0006195,GO:0006725,GO:0006753,GO:0006793,GO:0006796,GO:0006807,GO:0006996,GO:0007010,GO:0007275,GO:0008150,GO:0008152,GO:0009056,GO:0009116,GO:…
NVE14677	0.666667	0.27207	16.9867	5.46093	0.46	0.269938	5.55333	1.50586	-4.93647	3.05961	1.43727e-19	2.49962e-17	-4.03444	1.54752	5.68348e-15	3.03805e-13	0.759	0.775	0.258	25.533	16.957	13.963	0.093	0.503	0.543	8.089	5.902	5.058	e_gw.3426.2.1	150375	NEMVEDRAFT_v1g150375	*			PAR-domain protein 1, isoform I [Drosophila melanogaster]	HLF_HUMANHepatic leukemia factor;
NVE2829	1.93333	0.466571	7.02	0.334764	1.98667	0.341988	7.26	0.424578	-2.22112	3.05014	4.06296e-08	1.07647e-06	-2.33424	3.13328	1.00128e-14	5.17566e-13	1.706	1.378	1.946	7.724	8.204	7.763	1.61	1.67	1.789	7.329	9.726	8.346	gw.129.138.1	56483	NEMVEDRAFT_v1g56483				Allatostatin-A receptor [Cerapachys biroi]	QRFPR_HUMANPyroglutamylated RFamide peptide receptor;		Tachykinin receptor
NVE6022	45.7433	20.6274	7.07	0.486415	2.61333	1.37846	9.78667	4.20866	2.30362	3.03803	1.10472e-06	1.97704e-05	-2.348	1.22497	3.2113e-05	0.000219027	37.649	20.871	57.999	8.047	7.713	8.068	0.661	3.037	2.847	15.999	11.557	5.823
NVE14657	0.463333	0.239072	7.31	3.85851	5.66667	1.04283	29.4867	14.9101	-4.33521	3.03696	4.87417e-11	2.43685e-09	-2.80977	5.28104	7.30984e-10	1.645e-08	0.399	0.162	0.607	11.769	9.945	2.466	6.265	5.713	3.079	15.651	61.796	28.338							Gag-Pol polyprotein [Schistosoma japonicum]
NVE18885	1.49	0.361755	5.49	0.143062	1.33333	0.15107	4.14667	0.499956	-2.24321	3.03408	3.3679e-08	9.10094e-07	-2.07323	2.71251	2.69032e-10	6.56968e-09	1.534	1.163	1.189	5.697	6.626	6.248	1.415	1.091	0.963	4.14	4.554	5.787	fgenesh1_pg.scaffold_5000008	197202	NEMVEDRAFT_v1g197202				Solute carrier family 23 member 1 [Crassostrea gigas]	S23A2_XENTRSolute carrier family 23 member 2 {ECO:0000250|UniProtKB:Q9UGH3};	SLC23A2	solute carrier family 23 (nucleobase transporters), member	GO:0003674,GO:0005215,GO:0005342,GO:0005575,GO:0005622,GO:0005623,GO:0005737,GO:0005886,GO:0005887,GO:0005903,GO:0005975,GO:0005996,GO:0006082,GO:0006139,GO:0006725,GO:0006766,GO:0006767,GO:0006807,GO:0006810,GO:0006811,GO:0006812,GO:0006814,GO:0006818,GO:0006820,GO:0006950,GO:0006979,GO:0007275,GO:0007399,GO:0007417,GO:0007420,GO:0007517,GO:0007519,GO:0008150,GO:0008152,GO:0008324,GO:0008509,GO:…
NVE46	29.7033	7.24037	2.39667	0.43492	27.7133	10.9457	2.07667	0.517	3.24818	3.0313	3.97128e-13	2.81559e-11	3.25948	2.87069	2.70706e-15	1.51047e-13	28.947	21.356	26.854	2.131	3.518	2.501	12.548	28.054	29.05	2.82	2.66	1.686
NVE15139	0.64	0.466119	6.67667	0.357988	4.22333	1.79466	21.38	5.76611	-3.58352	3.03032	2.70622e-08	7.46153e-07	-2.76558	4.84572	1.69412e-11	5.16504e-10	0.321	1.389	0.183	7.111	8.192	7.258	6.246	2.411	2.478	20.773	36.058	18.33							Pif1p [Rhizophagus irregularis DAOM 197198w]			Inherit from euNOG: Conserved hypothetical protein
NVE12676	1.81	0.299778	16.6733	2.25776	1.94	1.36648	16.0233	5.3683	-3.53573	3.00627	3.36484e-16	3.8465e-14	-3.40651	3.02967	2.00332e-09	4.10873e-08	1.745	1.669	1.372	20.189	19.528	16.312	0.987	3.673	0.645	14.341	29.042	13.176	e_gw.294.90.1	131352	NEMVEDRAFT_v1g131352				NEDD8-conjugating enzyme UBC12 [Pyrenophora tritici-repentis Pt-1C-BFP]	UBC12_YARLINEDD8-conjugating enzyme UBC12;		Ubiquitin-conjugating enzyme
NVE17954	3.79667	0.755484	24.16	4.96051	5.69333	3.17507	43.3967	1.63761	-2.94258	3.00044	1.13553e-10	5.26329e-09	-3.45819	3.85703	2.58882e-19	2.27258e-17	2.183	4.965	3.318	32.395	24.611	23.793	2.206	4.499	7.223	45.083	51.773	54.595	gw.4546.3.1	8923	NEMVEDRAFT_v1g8923	*			RecName: Full=Doublesex- and mab-3-related transcription factor A2; AltName: Full=Doublesex- and mab-3-related transcription factor 5 [Monopterus albus]	DMTA2_TAKRUDoublesex- and mab-3-related transcription factor A2;	DMD-5	DMRT-like family A1	GO:0000003,GO:0002009,GO:0003006,GO:0006810,GO:0006897,GO:0006898,GO:0007275,GO:0007548,GO:0007610,GO:0008150,GO:0009653,GO:0009888,GO:0016192,GO:0018991,GO:0018996,GO:0019098,GO:0022414,GO:0032501,GO:0032502,GO:0032504,GO:0033057,GO:0040011,GO:0040035,GO:0042303,GO:0044699,GO:0044706,GO:0044707,GO:0044767,GO:0048513,GO:0048608,GO:0048609,GO:0048729,GO:0048731,GO:0048806,GO:0048856,GO:0050896,GO:…
NVE23174	1.57	0.393022	6.18333	1.05152	1.82333	0.143372	5.98667	0.838146	-2.28898	2.99401	1.30584e-07	3.04368e-06	-2.1533	3.02612	2.53656e-12	8.8915e-11	0.892	1.594	1.738	7.62	7.514	5.625	1.713	1.556	1.442	6.653	5.989	8.155
NVE16758	2.96667	0.752787	11.3167	3.14912	3.16667	0.464208	11.1733	2.1725	-2.28339	2.98402	6.70921e-07	1.27707e-05	-2.25729	2.99324	1.78115e-12	6.44315e-11	1.87	2.671	3.352	8.587	11.733	18.379	2.374	3.113	2.659	14.648	13.735	10.223	e_gw.408.22.1	137654	NEMVEDRAFT_v1g137654				protein-L-isoaspartate (D-aspartate) O-methyltransferase domain containing 2 [Danio rerio]	PCMD1_MOUSEProtein-L-isoaspartate O-methyltransferase domain-containing protein 1;	PCMTD1	protein-L-isoaspartate (D-aspartate) O-methyltransferase domain containing	GO:0005575,GO:0005622,GO:0005623,GO:0005737,GO:0044424,GO:0044464
NVE5936	3.54333	0.41652	11.3733	1.62486	4.30667	0.573895	15.9367	0.394067	-2.01396	2.98401	5.09476e-07	1.00551e-05	-2.34215	3.46613	8.10849e-16	4.82858e-14	2.762	3.274	3.377	13.401	14.152	10.71	4.077	3.388	3.6	16.696	20.38	18.569	fgenesh1_pg.scaffold_167000013	212994	NEMVEDRAFT_v1g212994
NVE9439	5.86333	0.3332	21.7933	3.54046	6.82667	0.960428	28.66	10.4691	-2.20558	2.974	6.40757e-08	1.61563e-06	-2.54612	3.3939	1.20337e-11	3.73025e-10	4.312	6.214	5.248	27.56	21.012	24.532	5.492	6.102	5.904	19.041	53.084	29.952
NVE23308	4.56667	0.33069	0.833333	0.0249444	5.20333	0.642409	0.94	0.286473	2.14893	2.96866	2.46222e-07	5.30734e-06	2.01368	3.08924	2.92532e-09	5.81239e-08	3.349	5.417	3.651	0.894	0.935	0.986	5.017	4.119	4.26	0.887	0.804	1.59	e_gw.75.192.1,gw.75.137.1	10511451341	NEMVEDRAFT_v1g105114,NEMVEDRAFT_v1g51341				GI24249 [Drosophila mojavensis]	SO4A1_HUMANSolute carrier organic anion transporter family member 4A1;
NVE2636	1.1	0.312836	7.15333	0.573081	0.753333	0.0974109	10.4533	1.63433	-3.07218	2.95811	1.01767e-12	6.81169e-11	-4.23045	3.45542	4.12249e-37	2.5442e-34	1.002	0.711	1.131	7.62	9.057	7.492	0.624	0.664	0.645	13.412	10.963	11.718	fgenesh1_pg.scaffold_126000055	210729	NEMVEDRAFT_v1g210729				hypothetical protein [Staphylococcus carnosus]
NVE7629	1.73333	0.84917	10.7367	2.30484	2.42667	0.865499	17.7267	1.78109	-2.87325	2.95792	3.64824e-07	7.49843e-06	-3.35423	3.68028	1.01077e-22	1.28659e-20	0.54	2.983	1.447	10.687	16.08	9.595	1.275	2.297	2.528	17.024	25.008	20.147	gw.191.73.1,e_gw.191.161.1	26719122520	NEMVEDRAFT_v1g26719,NEMVEDRAFT_v1g122520				neuropeptide GPCR A44 [Nilaparvata lugens]	OPN4_BRABEMelanopsin;		pyroglutamylated RFamide peptide receptor
NVE1618	4.83333	0.731087	15.5567	2.74411	5.18333	0.555118	16.9967	2.41712	-2.02299	2.9555	4.7062e-07	9.38841e-06	-2.16074	3.11363	1.59223e-12	5.83225e-11	4.523	4.308	3.925	19.711	14.304	18.167	4.701	4.347	4.289	18.006	17.336	23.83
NVE8613	14.9867	1.46911	2.93	0.422374	15.4667	4.72252	2.59667	0.6227	2.01704	2.93194	4.40649e-07	8.86877e-06	2.09798	2.87136	5.71968e-10	1.31031e-08	12.583	13.903	13.281	3.524	3.541	2.783	10.24	12.717	15.938	3.506	3.304	2.152	estExt_gwp.C_2050008	172167	NEMVEDRAFT_v1g172167				Retinol dehydrogenase 13 [Crassostrea gigas]	RDH14_HUMANRetinol dehydrogenase 14;	RDH14	retinol dehydrogenase	GO:0005575,GO:0005622,GO:0005623,GO:0005737,GO:0005739,GO:0005783,GO:0043226,GO:0043227,GO:0043229,GO:0043231,GO:0044424,GO:0044444,GO:0044464
NVE8576	4.14333	1.39739	24.3533	0.989759	4.26667	1.10744	23.6333	2.87057	-2.88534	2.91873	2.18094e-10	9.66836e-09	-2.93839	2.90687	1.04607e-19	9.90892e-18	2.144	3.92	5.031	23.88	29.052	29.629	3.714	2.914	4.158	27.954	24.377	29.569	gw.2034.1.1	65301	NEMVEDRAFT_v1g65301				putative glutamate synthase [Colletotrichum sublineola]	GLT1_SCHPOPutative glutamate synthase [NADPH];		Glutamate synthase	GO:0002119,GO:0002164,GO:0003674,GO:0003824,GO:0004355,GO:0007275,GO:0008150,GO:0008152,GO:0009790,GO:0009791,GO:0009792,GO:0015930,GO:0016491,GO:0016638,GO:0016639,GO:0032501,GO:0032502,GO:0040007,GO:0040008,GO:0040009,GO:0040010,GO:0044699,GO:0044707,GO:0044710,GO:0044767,GO:0045181,GO:0045927,GO:0048518,GO:0048856,GO:0050789,GO:0055114,GO:0065007
NVE7860	1.39667	0.221259	7.27333	1.57273	1.38667	0.209974	5.94333	0.754645	-2.68289	2.91456	5.20595e-09	1.72245e-07	-2.51893	2.69129	5.90594e-13	2.31754e-11	0.892	1.809	1.139	7.007	6.626	11.051	1.117	1.594	0.927	6.474	8.365	5.907
NVE21210	0.883333	0.451467	13.5867	5.82014	10.0733	2.71888	46.48	21.3856	-4.32987	2.91382	3.85843e-13	2.75479e-11	-2.61284	4.93514	6.52286e-09	1.19464e-07	0.994	0.269	0.94	21.167	16.653	7.222	10.919	11.626	4.52	31.354	94.859	39.565							putative integrase core domain protein [Trichinella spiralis]			Inherit from euNOG: Retrotransposon protein
NVE13291	1.10333	0.165798	10.7	0.695318	1.4	0.660959	9.25	1.41452	-3.58151	2.90867	3.91784e-15	3.92711e-13	-3.2253	2.76727	3.92391e-18	2.99305e-16	0.681	1.335	0.998	10.895	13.603	11.72	1.052	0.721	1.673	11.321	9.082	11.586	fgenesh1_pg.scaffold_3024000001	223586	NEMVEDRAFT_v1g223586				glutamate synthase [Paracoccidioides sp. 'lutzii' Pb01]	GLT1_SCHPOPutative glutamate synthase [NADPH];		Glutamate synthase	GO:0002119,GO:0002164,GO:0003674,GO:0003824,GO:0004355,GO:0007275,GO:0008150,GO:0008152,GO:0009790,GO:0009791,GO:0009792,GO:0015930,GO:0016491,GO:0016638,GO:0016639,GO:0032501,GO:0032502,GO:0040007,GO:0040008,GO:0040009,GO:0040010,GO:0044699,GO:0044707,GO:0044710,GO:0044767,GO:0045181,GO:0045927,GO:0048518,GO:0048856,GO:0050789,GO:0055114,GO:0065007
NVE18266	1.46667	0.29691	10.41	1.6894	2.53667	0.148174	12.09	2.4143	-3.17158	2.87943	1.01346e-13	8.11889e-12	-2.69237	3.22271	2.06433e-15	1.15818e-13	1.346	1.131	1.356	13.214	11.476	10.217	2.206	2.591	1.818	10.487	19.13	13.009
NVE1458	33.34	10.9823	6.00333	0.0654896	39.6167	14.8464	6.65333	1.08186	2.08441	2.86735	1.16325e-06	2.06543e-05	2.12279	3.08283	3.22072e-08	5.09264e-07	32.711	19.202	33.59	6.248	7.105	6.952	17.361	46.637	36.99	8.607	6.967	7.389	estExt_fgenesh1_pg.C_1110016	244146	NEMVEDRAFT_v1g244146				28S ribosomal protein S16, mitochondrial precursor [Anoplopoma fimbria]	RT16_DROMEProbable 28S ribosomal protein S16, mitochondrial;	MRPS16	Ribosomal protein S16	GO:0000313,GO:0000314,GO:0003674,GO:0003735,GO:0005198,GO:0005575,GO:0005622,GO:0005623,GO:0005737,GO:0005739,GO:0005759,GO:0005761,GO:0005763,GO:0005840,GO:0006412,GO:0006810,GO:0006897,GO:0006898,GO:0007275,GO:0008150,GO:0008152,GO:0009058,GO:0009059,GO:0009790,GO:0009792,GO:0009987,GO:0010467,GO:0015935,GO:0016192,GO:0019538,GO:0030529,GO:0031974,GO:0032501,GO:0032502,GO:0032991,GO:0034645,GO:…
NVE13436	5.49333	0.492702	0.49	0.0509902	6.4	0.996527	0.82	0.0725718	3.14044	2.82181	4.0938e-13	2.87243e-11	2.51003	3.04685	1.69186e-16	1.08695e-14	4.523	5.169	4.907	0.437	0.631	0.599	5.623	5.125	5.622	0.972	0.928	0.945	fgenesh1_pg.scaffold_307000034	217703	NEMVEDRAFT_v1g217703					VPS9_YEASTVacuolar protein sorting-associated protein 9;
NVE19070	1.54667	0.285929	8.66	1.16313	2.00333	0.354902	7.47667	0.376061	-2.76941	2.81218	6.00565e-10	2.39614e-08	-2.30493	2.73085	6.77666e-11	1.85752e-09	1.033	2.1	1.139	10.573	9.898	8.62	2.02	2.211	1.094	7.361	9.738	9.075	e_gw.5.177.1	82035	NEMVEDRAFT_v1g82035				PREDICTED: beta-2 adrenergic receptor [Cavia porcellus]	ADRB2_CAVPOBeta-2 adrenergic receptor;	ADRA1B	adrenoceptor alpha	GO:0000003,GO:0001974,GO:0001975,GO:0001976,GO:0001978,GO:0001982,GO:0001987,GO:0001993,GO:0001996,GO:0001997,GO:0002026,GO:0002027,GO:0003008,GO:0003013,GO:0003018,GO:0003025,GO:0003044,GO:0003057,GO:0003073,GO:0003084,GO:0003099,GO:0003321,GO:0003674,GO:0004871,GO:0004872,GO:0004888,GO:0004930,GO:0004935,GO:0004936,GO:0004937,GO:0005488,GO:0005515,GO:0005575,GO:0005622,GO:0005623,GO:0005634,GO:…
NVE16158	6.94	1.93248	34.5567	11.8999	5.99667	0.232283	24.16	0.62562	-2.66573	2.8094	3.33492e-09	1.14626e-07	-2.44058	2.40069	2.18243e-13	9.4973e-12	6.675	4.545	6.711	53.104	27.498	34.127	5.762	5.381	4.441	25.567	30.811	27.943									CHCHD10	coiled-coil-helix-coiled-coil-helix domain containing	GO:0005575,GO:0005622,GO:0005623,GO:0005737,GO:0005739,GO:0006091,GO:0006119,GO:0006139,GO:0006163,GO:0006164,GO:0006725,GO:0006753,GO:0006754,GO:0006793,GO:0006796,GO:0006807,GO:0008150,GO:0008152,GO:0009058,GO:0009116,GO:0009117,GO:0009119,GO:0009123,GO:0009124,GO:0009126,GO:0009127,GO:0009141,GO:0009142,GO:0009144,GO:0009145,GO:0009150,GO:0009152,GO:0009156,GO:0009161,GO:0009163,GO:0009165,GO:…
NVE209	13.1933	2.58334	1.87	0.120277	14.43	4.39646	2.47	0.315383	2.4532	2.79942	3.32003e-09	1.14502e-07	2.07016	2.92935	2.02193e-09	4.14272e-08	12.059	10.306	12.142	1.778	2.22	2.349	15.257	7.915	13.446	2.693	3.477	2.451							Putative Ribosomal protein L34 [Absidia idahoensis var. thermophila]	RL34_STRTD50S ribosomal protein L34 {ECO:0000255|HAMAP-Rule:MF_00391};
NVE8769	8.44667	2.18274	1.21667	0.0817856	7.28667	1.54068	1.09333	0.28802	2.41554	2.79437	9.71048e-09	3.00744e-07	2.2871	2.56528	3.25917e-11	9.48733e-10	7.794	5.772	8.333	1.164	1.543	1.421	5.12	6.738	6.708	1.584	1.126	1.04	fgenesh1_pg.scaffold_209000017	214753	NEMVEDRAFT_v1g214753				alanine-glyoxylate aminotransferase [Aedes aegypti]	AGT2_PONABAlanine--glyoxylate aminotransferase 2, mitochondrial;		Alanine-glyoxylate aminotransferase	GO:0003674,GO:0003824,GO:0008150,GO:0008152,GO:0008453,GO:0008483,GO:0010876,GO:0016740,GO:0016769,GO:0019915,GO:0033036,GO:0051179
NVE12049	1.93	0.527826	8.17	1.46372	2.78333	0.596061	20.0433	12.294	-2.43032	2.78922	7.01071e-09	2.25362e-07	-3.32181	4.06611	2.93e-11	8.66072e-10	2.082	1.54	1.414	10.49	7.643	9.254	1.815	3.141	2.239	9.293	45.969	16.955	estExt_fgenesh1_pg.C_2780039	247210	NEMVEDRAFT_v1g247210				Arf-GAP with coiled-coil, ANK repeat and PH domain-containing protein 3 [Pteropus alecto]	ACAP2_CHICKArf-GAP with coiled-coil, ANK repeat and PH domain-containing protein 2;
NVE10516	6.20333	0.986318	22.17	1.30958	8.24	2.44484	43.3633	4.40426	-2.18901	2.77704	4.6084e-08	1.19759e-06	-2.87388	3.68341	1.47503e-21	1.70685e-19	5.274	5.191	5.863	23.412	27.545	23.98	5.669	6.615	8.447	52.148	51.661	46.584							PREDICTED: cytochrome P450, subfamily IIIA, polypeptide 4 isoform X1 [Bos taurus]	CP3A2_RATCytochrome P450 3A2;	TBXAS1	cytochrome P450
NVE8801	2.98667	0.691343	10.4267	2.51896	1.52667	0.323557	9.84667	2.92121	-2.15408	2.76522	2.98613e-07	6.28354e-06	-3.13046	2.60589	8.11045e-15	4.26815e-13	2.911	2.218	2.645	13.785	12.715	8.385	0.996	1.642	1.289	11.881	15.48	6.911	estExt_fgenesh1_pg.C_2090044	246292	NEMVEDRAFT_v1g246292
NVE7928	1.43333	0.479884	7.00333	0.659966	0.96	0	5.86333	1.31556	-2.65091	2.75857	5.25622e-10	2.12631e-08	-3.0585	2.5234	9.52218e-16	5.6539e-14	1.643	1.066	1.006	8.182	8.028	7.363	0.894	0.911	0.695	4.583	9.342	6.815	e_gw.1985.2.1	147392	NEMVEDRAFT_v1g147392				Apical endosomal glycoprotein [Crassostrea gigas]	MLRP2_ACRMIMAM and LDL-receptor class A domain-containing protein 2;		MAM domain containing glycosylphosphatidylinositol anchor
NVE15965	8.97	0.802662	1.51	0.23622	10.18	2.81173	1.49	0.251529	2.23963	2.74899	3.46679e-08	9.33098e-07	2.29444	2.83108	1.73982e-12	6.31607e-11	7.583	8.454	7.793	1.913	1.519	1.632	7.447	7.963	10.251	1.869	1.906	1.387	estExt_fgenesh1_pg.C_3840014	247969	NEMVEDRAFT_v1g247969		sigP:1^23^0.842^YES
NVE19248	0.59	0.0432049	14.1267	1.86987	1.19333	0.634683	8.99667	2.90354	-4.90786	2.74169	2.7665e-22	6.94971e-20	-3.31509	2.24061	4.16088e-11	1.18187e-09	0.493	0.657	0.441	12.028	18.686	17.404	1.946	0.74	0.514	6.949	16.185	8.764	e_gw.501.12.1	140045	NEMVEDRAFT_v1g140045				transcriptional repressor Yan, putative [Ixodes scapularis]	ETV6_MOUSETranscription factor ETV6;		Sterile alpha motif (SAM)/Pointed domain
NVE12864	1.18667	0.181904	5.72667	0.961434	2.6	0.714749	9.09333	0.359104	-2.62251	2.74157	5.49589e-10	2.21008e-08	-2.28663	3.50694	5.92031e-15	3.15636e-13	1.041	1.002	1.081	6.113	5.235	8.009	1.983	1.955	2.615	10.001	11.384	10.295	estExt_fgenesh1_pg.C_30053	238029	NEMVEDRAFT_v1g238029					STPAP_XENTRSpeckle targeted PIP5K1A-regulated poly(A) polymerase;	TUT1	terminal uridylyl transferase 1, U6 snRNA-specific	GO:0003674,GO:0003676,GO:0003723,GO:0003729,GO:0003730,GO:0003824,GO:0004652,GO:0005488,GO:0005575,GO:0005622,GO:0005623,GO:0005634,GO:0005654,GO:0005730,GO:0006139,GO:0006378,GO:0006379,GO:0006396,GO:0006397,GO:0006725,GO:0006807,GO:0008150,GO:0008152,GO:0009987,GO:0010467,GO:0016070,GO:0016071,GO:0016073,GO:0016180,GO:0016604,GO:0016607,GO:0016740,GO:0016772,GO:0016779,GO:0031123,GO:0031124,GO:…
NVE3584	1.56333	0.775858	5.89667	2.28152	0.87	0.184572	6.11	1.83665	-2.34086	2.73638	1.73548e-05	0.000210199	-3.26955	2.70782	1.58761e-16	1.02972e-14	1.589	0.506	1.821	4.325	10.658	5.179	0.949	0.579	0.71	4.816	6.286	10.39							hydrogenase maturation protein [Bacillus sp. 1NLA3E]	HOXX_BRADUHydrogenase maturation factor HoxX;		Formyl transferase, C-terminal domain
NVE10287	1.74667	0.244994	15.05	2.48618	2.59	0.518909	21.4367	1.70148	-3.41439	2.73392	3.54136e-13	2.55531e-11	-3.49521	3.2778	5.85947e-26	1.07508e-23	1.135	2.208	1.447	13.526	21.678	15.96	1.731	2.743	2.188	22.483	29.19	23.232							rhodanese-like protein [Leishmania panamensis]	TSTD1_HUMANThiosulfate sulfurtransferase/rhodanese-like domain-containing protein 1;
NVE22177	18.37	9.53489	0.243333	0.344125	20.49	9.61441	1.38	0.671466	5.71092	2.72771	2.22591e-09	7.98814e-08	3.38061	2.93072	1.44909e-12	5.36586e-11	15.166	6.699	24.542	0	0.853	0	10.016	16.257	24.327	2.186	1.98	0.562	estExt_GenewiseH_1.C_680292	185292	NEMVEDRAFT_v1g185292				short-chain dehydrogenase [Aedes aegypti]	CSGA_MYXXAC-factor;	SNI	oxidoreductase activity	GO:0003674,GO:0003824,GO:0004090,GO:0008150,GO:0008152,GO:0016491,GO:0016614,GO:0016616,GO:0044710,GO:0055114
NVE16900	1.14667	0.134743	5.17667	0.933321	1.30333	0.580192	10.0033	2.56263	-2.52153	2.725	2.3264e-09	8.31943e-08	-3.44136	3.60092	2.56124e-20	2.64783e-18	1.025	1.055	0.956	5.219	7.468	4.838	0.959	0.731	1.529	12.546	7.895	14.049	estExt_gwp.C_4100044	175546	NEMVEDRAFT_v1g175546				kelch-like protein 20 [Pongo abelii]	KLH20_PONABKelch-like protein 20;	DBO	kelch-like	GO:0000902,GO:0003008,GO:0003674,GO:0003779,GO:0005488,GO:0005515,GO:0007154,GO:0007267,GO:0007268,GO:0007275,GO:0007399,GO:0008092,GO:0008150,GO:0009653,GO:0009987,GO:0016043,GO:0016049,GO:0019226,GO:0022008,GO:0023052,GO:0030030,GO:0030154,GO:0030182,GO:0031175,GO:0032501,GO:0032502,GO:0032989,GO:0032990,GO:0035637,GO:0040007,GO:0044699,GO:0044700,GO:0044707,GO:0044763,GO:0044767,GO:0048468,GO:…
NVE24391	5.51	1.6263	0.883333	0.131993	5.51667	1.06934	0.803333	0.204015	2.26436	2.70996	1.43745e-07	3.29013e-06	2.32044	2.66746	1.24715e-11	3.85423e-10	5.353	3.468	5.381	0.946	0.83	1.21	4.682	4.29	5.071	0.908	0.656	1.22	e_gw.82.20.1	106554	NEMVEDRAFT_v1g106554				X-ray repair complementing defective repair in Chinese hamster cells 1 [Xenopus laevis]	XRCC1_MOUSEDNA repair protein XRCC1;	XRCC1	X-ray repair complementing defective repair in Chinese hamster cells 1	GO:0001666,GO:0005575,GO:0005622,GO:0005623,GO:0005634,GO:0005654,GO:0006139,GO:0006259,GO:0006281,GO:0006284,GO:0006285,GO:0006289,GO:0006308,GO:0006725,GO:0006807,GO:0006950,GO:0006974,GO:0007154,GO:0007267,GO:0007275,GO:0007399,GO:0007417,GO:0007420,GO:0008150,GO:0008152,GO:0009056,GO:0009057,GO:0009628,GO:0009987,GO:0010033,GO:0019439,GO:0021537,GO:0021543,GO:0021761,GO:0021766,GO:0023052,GO:…
NVE9218	1.46667	0.373928	7.91	1.2819	1.09333	0.356495	7.84667	1.14962	-2.76462	2.70809	1.50972e-10	6.87246e-09	-3.32819	2.70125	2.14036e-19	1.91187e-17	1.549	1.422	0.915	9.856	9.244	7.445	0.633	0.997	1.123	7.15	11.681	8.764	e_gw.216.90.1	125007	NEMVEDRAFT_v1g125007				Beta-1,3-galactosyltransferase 5 [Chelonia mydas]	B3GN7_HUMANUDP-GlcNAc:betaGal beta-1,3-N-acetylglucosaminyltransferase 7;	B3GNT5	UDP-GlcNAc betaGal beta-1,3-N-acetylglucosaminyltransferase 5	GO:0000139,GO:0003674,GO:0003824,GO:0005575,GO:0005622,GO:0005623,GO:0005737,GO:0005794,GO:0005975,GO:0006464,GO:0006486,GO:0006493,GO:0006629,GO:0006643,GO:0006664,GO:0006665,GO:0006807,GO:0007275,GO:0007399,GO:0007417,GO:0008150,GO:0008152,GO:0008194,GO:0008375,GO:0008457,GO:0008610,GO:0008917,GO:0009058,GO:0009059,GO:0009100,GO:0009101,GO:0009247,GO:0009987,GO:0012505,GO:0016020,GO:0016266,GO:…
NVE19097	3.86333	0.497483	0.633333	0.0286744	5.41667	1.15938	0.7	0.0141421	2.25447	2.66393	2.64839e-08	7.32194e-07	2.52516	3.06716	7.5845e-14	3.50263e-12	3.31	3.403	3.493	0.697	0.701	0.74	6.423	3.863	3.825	0.75	0.841	0.849	fgenesh1_pg.scaffold_5000240	197434	NEMVEDRAFT_v1g197434				zinc finger protein 830 [Xenopus laevis]	ZN830_XENLAZinc finger protein 830 {ECO:0000250|UniProtKB:Q96NB3};	ZNF830	Zinc finger protein 830	GO:0001701,GO:0001824,GO:0001832,GO:0005575,GO:0005622,GO:0005623,GO:0005634,GO:0005654,GO:0005694,GO:0005737,GO:0007049,GO:0007275,GO:0008150,GO:0009790,GO:0009792,GO:0009987,GO:0016604,GO:0016607,GO:0031974,GO:0031981,GO:0032501,GO:0032502,GO:0040007,GO:0043009,GO:0043226,GO:0043227,GO:0043228,GO:0043229,GO:0043231,GO:0043232,GO:0043233,GO:0044422,GO:0044424,GO:0044428,GO:0044446,GO:0044451,GO:…
NVE13192	6.81	0.915897	1	0.123288	7.08333	0.584542	1.25667	0.149741	2.41032	2.63888	1.16204e-08	3.53971e-07	2.05908	2.72575	1.09347e-09	2.37668e-08	5.619	5.977	6.404	0.873	1.332	1.198	7.363	6.33	4.832	1.109	1.633	1.674	fgenesh1_pg.scaffold_30000184	201833	NEMVEDRAFT_v1g201833				lysosomal acid phosphatase [Cricetulus griseus]	PPAL_MOUSELysosomal acid phosphatase;		acid) phosphatase	GO:0003674,GO:0003824,GO:0003993,GO:0006793,GO:0006796,GO:0006810,GO:0006897,GO:0006909,GO:0008150,GO:0008152,GO:0009987,GO:0016192,GO:0016311,GO:0016787,GO:0016788,GO:0016791,GO:0042578,GO:0044237,GO:0044699,GO:0044765,GO:0051179,GO:0051234
NVE23219	1.17	0.384968	5.59667	0.266124	1.40333	0.186964	8.35333	0.276204	-2.52109	2.62283	1.69347e-07	3.79919e-06	-2.98564	3.18892	1.52374e-19	1.39159e-17	0.587	1.809	0.898	6.196	6.427	6.259	1.238	1.575	0.884	8.955	10.654	9.53					sigP:1^21^0.83^YES			ISM_XENLAIsthmin;	ISM2	homolog (zebrafish)	GO:0005575,GO:0005576
NVE6747	1.34333	0.238933	13.5267	0.718996	1.92	0.286007	8.59333	2.32282	-3.66957	2.61957	2.20212e-16	2.57521e-14	-2.58822	2.14428	2.24457e-10	5.62388e-09	1.315	1.292	0.956	14.607	16.384	14.691	2.141	1.756	1.166	6.326	10.097	13.906	estExt_fgenesh1_pg.C_1780040	245818	NEMVEDRAFT_v1g245818
NVE11251	9.42	2.82327	1.26	0.19799	8.54333	1.52897	1.28667	0.396681	2.51949	2.60163	1.35902e-08	4.06071e-07	2.27932	2.46929	7.74632e-11	2.10349e-09	9.352	5.902	9.007	1.268	1.215	1.785	6.823	7.213	7.751	1.911	1.485	1.016	estExt_fgenesh1_pg.C_260037	240214	NEMVEDRAFT_v1g240214				kinesin light chain-like protein [Branchiostoma floridae]	TTC19_HUMANTetratricopeptide repeat protein 19, mitochondrial;	TTC19	tetratricopeptide repeat domain 19	GO:0000003,GO:0000910,GO:0005575,GO:0005622,GO:0005623,GO:0005737,GO:0005739,GO:0005740,GO:0005743,GO:0005813,GO:0005815,GO:0005856,GO:0006461,GO:0006996,GO:0007005,GO:0007049,GO:0007275,GO:0007568,GO:0007610,GO:0007626,GO:0007630,GO:0007632,GO:0007634,GO:0008150,GO:0008340,GO:0008344,GO:0009314,GO:0009416,GO:0009628,GO:0009987,GO:0010259,GO:0015630,GO:0016020,GO:0016043,GO:0017004,GO:0017062,GO:…
NVE1540	26.52	7.9701	2	0.455265	23.7267	7.55316	1.74667	0.348361	3.35221	2.59979	1.3389e-12	8.76014e-11	3.30115	2.41298	4.62004e-16	2.80035e-14	25.284	16.423	26.613	2.287	1.601	2.854	12.492	25.103	22.682	2.334	2.054	1.638	estExt_fgenesh1_pg.C_1120025	244177	NEMVEDRAFT_v1g244177				Coiled-coil domain-containing protein 58 [Ophiophagus hannah]	CCD58_DANRECoiled-coil domain-containing protein 58;	CCDC58	coiled-coil domain containing 58	GO:0005575,GO:0005622,GO:0005623,GO:0005737,GO:0005739,GO:0043226,GO:0043227,GO:0043229,GO:0043231,GO:0044424,GO:0044444,GO:0044464
NVE20156	3.06667	0.759708	12.4533	2.44351	3.85	0.155778	18.3433	5.71614	-2.37211	2.55824	1.5462e-08	4.52691e-07	-2.68936	3.14681	4.66103e-13	1.86863e-11	2.974	2.175	2.811	16.405	11.663	13.623	3.472	3.863	2.717	14.795	32.692	17.457
NVE20042	1.19	0.209284	8.71333	1.05837	1.89667	0.2585	6.01333	0.412661	-3.20598	2.55386	8.78511e-14	7.15038e-12	-2.12068	2.23005	9.42529e-11	2.52241e-09	0.908	1.023	1.214	10.615	9.291	9.371	1.629	1.594	1.637	6.643	7.82	6.493	fgenesh1_pg.scaffold_545000009	220607	NEMVEDRAFT_v1g220607
NVE14071	9.40333	1.32172	1.49333	0.277769	10.03	1.54754	1.79667	0.59567	2.31551	2.54848	2.52735e-08	7.04473e-07	2.02513	2.64967	6.47838e-08	9.57465e-07	7.677	8.206	8.965	1.913	1.356	1.738	10.891	7.564	7.549	1.267	1.955	3.121	fgenesh1_pg.scaffold_325000004	218029	NEMVEDRAFT_v1g218029				F-box/WD repeat-containing protein 4 [Danio rerio]	FBXW4_MOUSEF-box/WD repeat-containing protein 4;	FBXW4	F-box and WD repeat domain containing 4	GO:0000151,GO:0001501,GO:0002053,GO:0005575,GO:0005622,GO:0005623,GO:0006508,GO:0006511,GO:0007275,GO:0008150,GO:0008152,GO:0008284,GO:0009056,GO:0009057,GO:0009653,GO:0009790,GO:0009888,GO:0009987,GO:0010464,GO:0019538,GO:0019941,GO:0030163,GO:0030326,GO:0032501,GO:0032502,GO:0032991,GO:0035107,GO:0035108,GO:0035113,GO:0042127,GO:0042733,GO:0043170,GO:0043234,GO:0043632,GO:0044237,GO:0044238,GO:…
NVE2467	4.83	0.632297	0.596667	0.0124722	6.97333	0.583686	1.03667	0.130213	2.67637	2.53713	4.9927e-10	2.03183e-08	2.2954	3.05129	2.26448e-13	9.81242e-12	3.373	4.803	4.757	0.603	0.701	0.716	6.619	5.884	5.513	1.014	1.51	1.112	e_gw.124.148.1	114261	NEMVEDRAFT_v1g114261					NRX4_DROMENeurexin-4;
NVE24076	3.26333	0.391095	17.0433	1.8745	3.92	1.32863	14.2167	1.3849	-2.7326	2.53339	1.07538e-10	5.01877e-09	-2.3349	2.36973	1.67401e-11	5.11137e-10	2.88	2.951	2.803	16.031	22.987	18.837	2.253	3.502	4.093	16.886	17.385	15.078							choline/carnitine/betaine transporter [Bathycoccus prasinos]	Y1706_HAEINUncharacterized transporter HI_1706;		protein Hydra magnipapillata
NVE19069	3.18333	0.579214	17.1933	2.11868	3.99333	1.51238	18.3667	7.8915	-2.75438	2.51575	1.11128e-10	5.16264e-09	-2.64975	2.68822	3.97554e-08	6.12449e-07	2.129	3.048	3.327	20.928	18.979	17.862	1.769	5.144	3.376	19.442	34.659	10.379	fgsh_est.C_scaffold_5000025	231834	NEMVEDRAFT_v1g231834
NVE1963	0.92	0.62562	14.5333	6.29051	8.41333	0.770123	42.5333	22.1113	-4.39426	2.51151	1.04909e-09	4.05833e-08	-2.7792	4.28896	2.4782e-10	6.11771e-09	1.197	0.065	0.973	21.364	20.1	6.87	8.48	8.342	5.317	23.561	90.701	38.25
NVE8094	10.3033	0.766391	0.383333	0.183727	2.57333	1.60745	0.0566667	0.0188562	4.42453	2.48317	1.30135e-17	1.78919e-15	5.01318	0.520851	5.04498e-10	1.17023e-08	8.178	12.019	7.734	0.665	0.339	0.258	4.505	1.224	1.152	0.074	0.037	0.084	fgenesh1_pg.scaffold_2000121	196499	NEMVEDRAFT_v1g196499				trace amine associated receptor 15 [Danio rerio]	ADRB2_PIGBeta-2 adrenergic receptor;
NVE24196	8.19333	3.68816	1.19333	0.461904	6.56333	3.10313	1.12667	0.327244	2.39005	2.48049	3.61315e-06	5.42586e-05	2.04439	2.1799	1.51586e-06	1.56314e-05	8.342	3.209	9.098	1.913	1.11	0.928	2.951	5.552	7.73	1.5	0.829	1.542	estExt_gwp.C_800235	166966	NEMVEDRAFT_v1g166966				Replication factor C subunit 3 [Crassostrea gigas]	RFC3_MOUSEReplication factor C subunit 3;	RFC3	Replication factor C (Activator 1) 3, 38kDa	GO:0000003,GO:0000075,GO:0000084,GO:0000278,GO:0000722,GO:0000723,GO:0000731,GO:0003006,GO:0003674,GO:0003676,GO:0003677,GO:0003689,GO:0003824,GO:0005488,GO:0005515,GO:0005575,GO:0005622,GO:0005623,GO:0005634,GO:0005654,GO:0005657,GO:0005663,GO:0005694,GO:0005856,GO:0005875,GO:0006139,GO:0006152,GO:0006163,GO:0006195,GO:0006200,GO:0006259,GO:0006260,GO:0006261,GO:0006271,GO:0006281,GO:0006283,GO:…
NVE4142	25.38	2.936	3.75333	1.55915	35.3133	2.19591	5.00333	1.23075	2.4074	2.46964	3.55216e-07	7.31573e-06	2.37897	2.90347	1.4941e-11	4.57576e-10	22.984	26.256	18.621	3.088	6.93	2.771	31.892	36.415	24.131	4.171	8.328	5.177	e_gw.1426.6.1	145462	NEMVEDRAFT_v1g145462					BLM_XENLABloom syndrome protein homolog;	BLM	RecQ protein-like (DNA helicase Q1-like)	GO:0000003,GO:0000018,GO:0000019,GO:0000075,GO:0000077,GO:0000079,GO:0000085,GO:0000166,GO:0000217,GO:0000228,GO:0000278,GO:0000280,GO:0000403,GO:0000405,GO:0000723,GO:0000724,GO:0000725,GO:0000729,GO:0000731,GO:0000732,GO:0000733,GO:0000738,GO:0000793,GO:0000794,GO:0000795,GO:0000800,GO:0001673,GO:0001775,GO:0001882,GO:0001883,GO:0001932,GO:0002376,GO:0002520,GO:0002521,GO:0002682,GO:0002684,GO:…
NVE25479	2.85333	0.510969	11.9433	3.28334	2.90333	0.405737	13.0033	0.838424	-2.40859	2.46291	4.17032e-08	1.09635e-06	-2.60276	2.61586	8.36151e-15	4.38893e-13	2.708	2.38	2.403	14.825	16.676	8.573	2.169	3.046	2.296	13.475	17.484	14.492	gw.91.177.1	72442	NEMVEDRAFT_v1g72442				GTP-binding protein Rit1 [Salmo salar]	RIT1_MOUSEGTP-binding protein Rit1;
NVE13008	1.60333	0.600241	8.23333	0.87971	1.19667	0.560734	4.92	1.21746	-2.75407	2.4598	1.08782e-09	4.19096e-08	-2.54469	1.80458	7.30092e-09	1.31585e-07	1.69	0.829	1.564	7.693	9.174	11.098	0.503	1.082	1.384	4.604	8.179	4.532							Mid1-interacting protein 1 [Zootermopsis nevadensis]
NVE18957	21.8233	9.24504	1.23333	0.603177	42.3767	12.5114	2.16667	0.245809	3.87045	2.45947	4.37241e-10	1.81201e-08	3.81771	3.23186	7.67221e-26	1.35371e-23	10.971	37.488	13.839	0.936	2.431	0.846	24.547	41.616	41.228	2.545	2.264	2.702					sigP:1^17^0.674^YES				C1QTNF9	C1q and tumor necrosis factor related protein	GO:0005575,GO:0005576
NVE514	6.68333	2.31231	1.2	0.247521	5.93667	1.65446	0.84	0.0535413	2.09161	2.45543	3.01589e-06	4.64905e-05	2.34338	2.20405	1.23182e-11	3.81264e-10	6.957	3.758	6.379	1.424	0.993	1.621	4.58	4.385	5.991	0.961	0.965	0.992	fgenesh1_pg.scaffold_101000009	209082	NEMVEDRAFT_v1g209082				Replication factor C subunit 2 [Zootermopsis nevadensis]	RFC2_MOUSEReplication factor C subunit 2;	RFC2	Replication factor C (Activator 1) 2, 40kDa	GO:0000003,GO:0000070,GO:0000075,GO:0000076,GO:0000077,GO:0000084,GO:0000166,GO:0000278,GO:0000280,GO:0000722,GO:0000723,GO:0000724,GO:0000725,GO:0000819,GO:0001882,GO:0001883,GO:0003674,GO:0003676,GO:0003677,GO:0003678,GO:0003824,GO:0004003,GO:0004386,GO:0005488,GO:0005524,GO:0005575,GO:0005622,GO:0005623,GO:0005634,GO:0005654,GO:0005657,GO:0005663,GO:0005694,GO:0005856,GO:0005875,GO:0006139,GO:…
NVE2916	1.2	0.158955	4.12667	0.396849	1.45333	0.29044	7.11667	0.59539	-2.12727	2.45161	2.84478e-07	6.02975e-06	-2.7537	3.17162	1.99574e-19	1.79054e-17	0.884	1.131	1.181	3.722	5.013	5.296	1.117	1.234	1.347	8.206	8.971	7.569
NVE15138	1.36333	0.911494	12.15	1.5682	9.47	5.08333	59.3867	13.6923	-3.36529	2.44422	5.55229e-08	1.4229e-06	-3.04894	4.82012	1.18685e-11	3.68466e-10	0.83	2.8	0.358	14.295	11.71	14.891	15.499	5.286	4.484	63.406	93.819	50.577
NVE4583	2.43	0.537091	8.86	1.31507	1.98667	0.139124	8.33333	0.317105	-2.21528	2.43511	4.51706e-08	1.17837e-06	-2.4931	2.36355	4.6747e-13	1.87043e-11	2.387	1.874	2.079	11.134	9.466	9.125	2.001	1.898	1.311	8.343	10.456	10.343
NVE21890	9.08333	1.87834	1.69667	0.211397	12.9233	4.6473	1.80333	0.23041	2.06135	2.41815	3.88473e-07	7.92049e-06	2.35711	2.79365	3.10355e-11	9.09452e-10	8.06	6.925	8.749	2.069	1.87	1.762	7.084	11.607	13.714	2.038	1.831	2.391
NVE20349	3.91333	2.14284	22.4733	8.06839	4.66333	2.02599	22.46	4.98207	-2.90229	2.411	2.60216e-08	7.21554e-07	-2.76961	2.50702	4.63746e-12	1.55852e-10	5.29	1.712	2.819	34.235	24.775	15.607	2.169	4.166	5.267	21.966	36.157	20.757	estExt_fgenesh1_pg.C_560096	242091	NEMVEDRAFT_v1g242091				SAM-dependent methyltransferase [Microbacterium sp. CH12i]	Y3374_MYCBOUncharacterized methyltransferase Mb3374;
NVE14461	0.873333	0.233	3.96333	1.29647	1.79333	0.45095	6.71333	1.57256	-2.50107	2.40123	2.93096e-07	6.18663e-06	-2.33349	3.24883	6.17599e-11	1.7113e-09	0.9	0.958	0.482	5.053	2.489	5.754	2.225	1.234	1.224	6.357	6.472	10.63							RecName: Full=Sialidase; AltName: Full=Major surface antigen; AltName: Full=Neuraminidase; Short=NA [Trypanosoma cruzi]	YHU2_SCHPOUncharacterized threonine-rich GPI-anchored glycoprotein PJ4664.02;
NVE23797	5.27333	2.19913	0.923333	0.171723	5.73	1.12712	0.763333	0.0758654	2.10815	2.38022	1.07311e-05	0.000139081	2.49303	2.48619	8.54414e-11	2.30172e-09	5.689	2.38	5.273	0.946	0.841	1.339	6.637	5.4	3.166	0.697	0.978	1.004	estExt_gwp.C_790031	166823	NEMVEDRAFT_v1g166823				Methylenetetrahydrofolate reductase [Crassostrea gigas]	MTHR_HUMANMethylenetetrahydrofolate reductase {ECO:0000305};	MTHFR	Methylenetetrahydrofolate reductase	GO:0000096,GO:0000097,GO:0000166,GO:0001101,GO:0001666,GO:0003008,GO:0003013,GO:0003674,GO:0003824,GO:0004489,GO:0005488,GO:0005575,GO:0005622,GO:0005623,GO:0005737,GO:0005829,GO:0006082,GO:0006139,GO:0006520,GO:0006555,GO:0006575,GO:0006725,GO:0006732,GO:0006760,GO:0006766,GO:0006767,GO:0006790,GO:0006807,GO:0006950,GO:0007584,GO:0008015,GO:0008150,GO:0008152,GO:0008652,GO:0009058,GO:0009066,GO:…
NVE24675	0.03	0.0424264	9.54667	4.0968	0.286667	0.228813	72.9233	31.6353	-8.12305	2.3463	7.06534e-26	2.4367e-23	-8.3247	5.38154	8.83449e-38	5.80397e-35	0	0.097	0	15.667	6.159	9.747	0.279	0.531	0	47.322	144.924	67.963	e_gw.846.11.1,gw.846.8.1,e_gw.846.12.1	1436103218143590	NEMVEDRAFT_v1g143610,NEMVEDRAFT_v1g3218,NEMVEDRAFT_v1g143593				small heat shock protein [uncultured cnidarian]	HSP11_CAEELHeat shock protein Hsp-16.1/Hsp-16.11;	HSPB1	Heat shock 27kDa protein 1	GO:0000502,GO:0001817,GO:0001819,GO:0001932,GO:0001933,GO:0003674,GO:0004857,GO:0004860,GO:0005080,GO:0005488,GO:0005515,GO:0005575,GO:0005622,GO:0005623,GO:0005634,GO:0005737,GO:0005739,GO:0005819,GO:0005829,GO:0005856,GO:0005886,GO:0006139,GO:0006417,GO:0006446,GO:0006469,GO:0006725,GO:0006807,GO:0006928,GO:0006950,GO:0006984,GO:0006986,GO:0007154,GO:0007165,GO:0007166,GO:0007167,GO:0007169,GO:…
NVE11722	3.8	1.17391	0.713333	0.338066	3.64333	0.899642	0.373333	0.124989	2.05708	2.33289	4.46201e-05	0.000460879	2.8166	2.12031	6.46809e-13	2.53325e-11	3.983	2.423	3.377	1.133	0.316	0.916	2.606	3.075	3.542	0.454	0.247	0.586	fgenesh1_pg.scaffold_27000037	201274	NEMVEDRAFT_v1g201274					CKP2L_MOUSECytoskeleton-associated protein 2-like;	CKAP2L	cytoskeleton associated protein 2-like	GO:0005575,GO:0005622,GO:0005623,GO:0005813,GO:0005815,GO:0005856,GO:0015630,GO:0043226,GO:0043228,GO:0043229,GO:0043232,GO:0044422,GO:0044424,GO:0044430,GO:0044446,GO:0044464
NVE6003	3.14667	1.03377	20.93	5.10328	5.12667	3.82597	29.92	12.2356	-3.10353	2.3307	4.59773e-11	2.31571e-09	-2.9047	2.92879	1.29489e-06	1.35867e-05	3.561	2.251	2.329	21.156	17.518	32.236	2.485	9.994	1.579	25.409	58.096	22.419
NVE8887	4.27	1.11412	0.36	0.11431	7.84	0.790485	0.873333	0.175563	3.2101	2.31591	4.45133e-12	2.67185e-10	2.72645	3.21252	1.51446e-17	1.07845e-15	4.14	2.929	3.992	0.541	0.304	0.352	7.708	6.387	6.165	1.151	1.077	0.789	gw.21.120.1,fgenesh1_pg.scaffold_21000078	35659200393	NEMVEDRAFT_v1g35659,NEMVEDRAFT_v1g200393				galactose oxidase [Clostridium sp. BNL1100]
NVE17588	17.19	1.98803	0.79	0.0374166	16.9367	5.11836	1.82	0.32619	4.09555	2.31504	3.61181e-18	5.21228e-16	2.75498	2.33727	1.23795e-12	4.60916e-11	14.376	15.497	15.643	0.832	0.865	0.975	9.318	17.634	16.097	2.197	1.683	2.415
NVE7495	10.2833	2.3327	0.786667	0.164181	9.02667	1.63124	1.15333	0.126579	3.33732	2.29292	1.37526e-12	8.96915e-11	2.54232	2.17195	9.81446e-12	3.1093e-10	7.606	8.346	11.127	0.645	1.18	0.857	6.488	10.402	6.629	1.383	1.237	1.375	estExt_fgenesh1_pg.C_190063	239742	NEMVEDRAFT_v1g239742				hypothetical protein [Mesorhizobium loti]
NVE10825	8.08667	1.98767	0.673333	0.0449691	8.23333	2.89895	0.82	0.0993311	3.21615	2.27396	1.39537e-12	9.04236e-11	2.83207	2.26333	2.18096e-14	1.06132e-12	6.769	5.837	8.475	0.759	0.783	0.728	5.353	6.311	8.911	0.95	0.841	1.052	fgenesh1_pg.scaffold_25000051	200983	NEMVEDRAFT_v1g200983		sigP:1^20^0.592^YES		hypothetical protein TTHERM_00276050 [Tetrahymena thermophila]			NAD dependent epimerase/dehydratase family
NVE6905	4.72	0.996226	0.376667	0.0899383	4.23333	1.00798	0.703333	0.0939267	3.26722	2.26305	3.41987e-12	2.08346e-10	2.10033	2.20177	1.52913e-09	3.21054e-08	4.656	3.78	3.909	0.281	0.573	0.435	3.1	3.54	4.086	0.623	1.015	0.837	estExt_gwp.C_180226	161101	NEMVEDRAFT_v1g161101		sigP:1^17^0.586^YES		DEFECTIVE IN EXINE FORMATION 1 family protein [Populus trichocarpa]			Inherit from euNOG: FG-GAP repeat protein
NVE6704	5.17667	1.05456	0.9	0.155134	6.31333	0.711071	0.926667	0.182635	2.16524	2.25294	6.80284e-07	1.29127e-05	2.30948	2.46483	1.70658e-11	5.19524e-10	4.108	4.146	5.348	0.769	0.993	1.304	5.204	5.761	5.274	0.929	1.448	0.873	estExt_fgenesh1_pg.C_1770039	245809	NEMVEDRAFT_v1g245809		sigP:1^26^0.867^YES		Steryl-sulfatase [Fukomys damarensis]	STS_HUMANSteryl-sulfatase;
NVE4938	12.4467	1.89565	1.56667	0.331595	16.1667	4.57941	2.82333	0.0917727	2.63666	2.24707	1.50456e-09	5.59684e-08	2.04254	2.64505	2.43896e-09	4.8986e-08	10.275	10.619	11.934	1.83	2.15	1.292	9.551	15.963	15.517	2.851	3.527	3.491	fgenesh1_pg.scaffold_153000002	212276	NEMVEDRAFT_v1g212276				3-Beta-hydroxysteroid-delta(8), delta(7)-isomerase, putative [Trypanosoma cruzi marinkellei]	EBP_MOUSE3-beta-hydroxysteroid-Delta(8),Delta(7)-isomerase;
NVE9791	2.10333	0.482517	10.78	1.85695	1.63	0.577754	11.74	1.05303	-2.64562	2.20298	1.52514e-08	4.4717e-07	-3.2292	2.31393	1.37374e-14	6.899e-13	1.722	2.843	1.223	12.891	13.743	9.606	2.141	1.613	0.645	12.092	16.272	12.698	fgenesh1_pg.scaffold_228000007	215430	NEMVEDRAFT_v1g215430	*
NVE16504	1.01	0.241661	9.69333	3.95857	1.3	0.115758	6.46	2.53365	-3.57557	2.19808	1.07482e-10	5.01877e-09	-2.75671	1.75048	1.37612e-09	2.91332e-08	0.9	1.303	0.557	8.275	6.953	17.815	1.313	1.082	0.978	6.093	12.188	4.496	estExt_fgenesh1_pg.C_40233	238275	NEMVEDRAFT_v1g238275
NVE10623	7.62333	2.32844	1.17333	0.350365	9.89667	0.0731817	1.1	0.394208	2.32332	2.18941	8.084e-07	1.49403e-05	2.70918	2.50206	1.12838e-11	3.53006e-10	7.653	4.728	7.235	1.435	0.795	1.715	9.169	9.339	7.244	0.591	1.844	1.495	fgenesh1_pg.scaffold_245000009,estExt_fgenesh1_pg.C_2450007	215973246824	NEMVEDRAFT_v1g215973,NEMVEDRAFT_v1g246824					RMP_MOUSEUnconventional prefoldin RPB5 interactor;	URI1	URI1, prefoldin-like chaperone	GO:0000003,GO:0000075,GO:0000077,GO:0000122,GO:0000428,GO:0000988,GO:0000989,GO:0001076,GO:0001104,GO:0001106,GO:0001191,GO:0001558,GO:0002009,GO:0003006,GO:0003674,GO:0003682,GO:0003712,GO:0003714,GO:0004857,GO:0005488,GO:0005575,GO:0005622,GO:0005623,GO:0005634,GO:0005654,GO:0005665,GO:0005694,GO:0005700,GO:0005737,GO:0005739,GO:0006139,GO:0006351,GO:0006355,GO:0006357,GO:0006366,GO:0006725,GO:…
NVE24389	15.3133	2.03159	2.16	0.545222	12.3267	3.19646	2.17333	0.35122	2.48541	2.18665	2.88659e-08	7.92327e-07	2.04284	1.88859	6.47651e-08	9.57465e-07	12.56	13.505	14.429	2.318	1.706	3.276	7.568	12.309	11.504	2.704	2.784	2.045	estExt_GenewiseH_1.C_820062	186309	NEMVEDRAFT_v1g186309				Thap4 protein [Anopheles darlingi]	THAP4_HUMANTHAP domain-containing protein 4;	THAP4	THAP domain containing 4
NVE15300	0.23	0.196469	22.51	1.99133	0.42	0.117757	15.7833	2.47702	-6.88913	2.1811	3.044e-28	1.24905e-25	-5.66053	1.74028	8.73171e-30	2.37107e-27	0.164	0	0.399	25.803	26.586	23.44	0.279	0.361	0.42	15.524	16.631	22.969	fgenesh1_pg.scaffold_3624000001	223961	NEMVEDRAFT_v1g223961
NVE6877	0.873333	0.265372	2.79	0.770844	1.80333	0.334896	11.7833	2.12249	-2.03126	2.16642	1.02463e-05	0.000134338	-3.16686	4.14256	1.50681e-21	1.72403e-19	0.681	0.592	0.998	3.452	3.915	1.996	1.973	1.272	1.413	9.547	17.583	14.468	e_gw.18.389.1	88268	NEMVEDRAFT_v1g88268					GELA_DICDIGelation factor;
NVE20821	0.5	0.137356	9.14667	1.57722	0.69	0.0989949	4.92667	0.69677	-4.54671	2.16073	1.2057e-18	1.80394e-16	-3.264	1.40174	7.47323e-15	3.943e-13	0.54	0.474	0.308	9.856	8.262	12.789	0.707	0.522	0.551	6.241	5.556	5.237
NVE11227	14.8367	3.16218	2.22	0.272764	16.7433	2.23357	1.78667	0.461327	2.36891	2.15596	6.77947e-08	1.69888e-06	2.78941	2.25561	6.70445e-13	2.61642e-11	13.773	11.211	13.722	1.996	2.524	3.03	13.07	18.516	12.084	1.89	2.908	1.459	fgenesh1_pg.scaffold_26000013	201084	NEMVEDRAFT_v1g201084				C18orf37 [Osmerus mordax]	IN80C_RATINO80 complex subunit C;	INO80C	INO80 complex subunit C	GO:0000228,GO:0000785,GO:0000790,GO:0005575,GO:0005622,GO:0005623,GO:0005634,GO:0005654,GO:0005694,GO:0005730,GO:0031011,GO:0031974,GO:0031981,GO:0032991,GO:0033202,GO:0034708,GO:0035097,GO:0043226,GO:0043227,GO:0043228,GO:0043229,GO:0043231,GO:0043232,GO:0043233,GO:0043234,GO:0044422,GO:0044424,GO:0044427,GO:0044428,GO:0044446,GO:0044451,GO:0044454,GO:0044464,GO:0044665,GO:0070013,GO:0070603,GO:…
NVE7763	7.20667	1.38223	1.24333	0.586193	4.94333	0.164992	0.68	0.127541	2.2188	2.1512	1.05796e-05	0.000137468	2.40423	1.5531	1.23516e-09	2.65351e-08	7.153	6.989	4.982	1.944	0.538	1.644	4.71	4.47	3.666	0.824	0.94	0.598	estExt_gwp.C_1950059	171944	NEMVEDRAFT_v1g171944				PREDICTED: solute carrier family 25 member 43 isoform X2 [Cricetulus griseus]	S2543_MOUSESolute carrier family 25 member 43;	SLC25A43	solute carrier family 25, member 43	GO:0005575,GO:0005622,GO:0005623,GO:0005737,GO:0005739,GO:0005740,GO:0005743,GO:0016020,GO:0019866,GO:0031090,GO:0031966,GO:0031967,GO:0031975,GO:0043226,GO:0043227,GO:0043229,GO:0043231,GO:0044422,GO:0044424,GO:0044429,GO:0044444,GO:0044446,GO:0044464
NVE11989	10.13	1.31349	1.17	0.117757	12.08	2.84191	1.98	0.190263	2.76375	2.14352	2.15464e-10	9.57263e-09	2.13486	2.4156	2.14815e-10	5.40114e-09	8.984	8.992	8.782	1.341	1.414	1.186	8.48	10.648	11.526	2.165	2.685	2.057	e_gw.275.76.1	130181	NEMVEDRAFT_v1g130181				Dehydrogenase/reductase SDR family member 7 [Crassostrea gigas]	DHRS7_MOUSEDehydrogenase/reductase SDR family member 7;	DHRS7	Dehydrogenase reductase SDR family member
NVE25012	12.8167	1.58144	1.44333	0.549323	13.65	2.93901	2.14	0.369865	2.78107	2.12659	6.79034e-09	2.20016e-07	2.1851	2.23153	4.48927e-10	1.0509e-08	11.23	11.459	11.194	1.081	2.594	1.257	10.407	11.379	12.88	1.753	3.168	2.631	estExt_fgenesh1_pg.C_880078	243430	NEMVEDRAFT_v1g243430				SPRY domain containing protein [Acanthamoeba castellanii str. Neff]
NVE19124	1.44	0.522749	7.04667	0.680898	1.37333	0.0974109	7.24	0.75688	-2.60638	2.12082	1.0905e-07	2.60135e-06	-2.82158	2.17625	1.25019e-14	6.36535e-13	0.618	1.572	1.722	6.331	8.683	8.949	1.368	1.338	0.898	7.107	10.283	7.987
NVE17938	2.38	0.0489898	9.61333	1.11254	3.38333	0.610264	16.8	2.40272	-2.33179	2.1197	6.58631e-08	1.65659e-06	-2.74753	2.91395	1.28855e-15	7.50546e-14	1.862	2.628	1.929	10.521	9.431	12.507	2.392	3.834	2.564	16.897	24.822	17.146
NVE4707	0.69	0.336551	10.1867	1.87176	0.87	0.0848528	10.77	0.828171	-4.12918	2.11268	4.00462e-13	2.82938e-11	-4.06588	2.25497	7.77688e-26	1.35371e-23	0.407	1.249	0.324	11.924	8.811	13.564	0.866	0.712	0.674	10.149	14.218	13.404
NVE5603	6.54333	1.94172	0.72	0.11431	13.01	1.13924	1.91	0.262805	2.80404	2.10667	1.02153e-09	3.95926e-08	2.3098	3.13189	1.59597e-13	7.066e-12	5.947	4.114	6.828	0.894	0.841	0.681	11.776	11.227	10.541	1.637	2.487	2.595	e_gw.161.28.1	119331	NEMVEDRAFT_v1g119331				alpha-ketoglutarate-dependent dioxygenase alkB homolog 6 [Danio rerio]	ALKB6_DANREAlpha-ketoglutarate-dependent dioxygenase alkB homolog 6;	ALKBH6	AlkB, alkylation repair homolog 6 (E. coli)	GO:0005575,GO:0005622,GO:0005623,GO:0005634,GO:0005737,GO:0043226,GO:0043227,GO:0043229,GO:0043231,GO:0044424,GO:0044464
NVE12181	3.28667	0.960359	0.563333	0.241155	2.89333	0.111455	0.366667	0.226912	2.1989	2.08806	4.42174e-05	0.000457183	2.50733	1.79977	2.0263e-07	2.63859e-06	1.769	3.263	3.801	0.27	0.678	0.998	2.672	2.629	2.202	0.285	0.841	0.179	estExt_fgenesh1_pg.C_280116	240412	NEMVEDRAFT_v1g240412				universal stress protein in QAH:OAS [Echinococcus multilocularis]
NVE6839	1.37667	0.1666	8.35667	2.3591	1.32	0.337441	4.11333	0.724998	-2.90246	2.07771	2.86707e-10	1.22561e-08	-2.10685	1.25293	2.94117e-07	3.6636e-06	1.252	1.432	0.998	12.122	7.362	8.35	0.912	1.139	1.289	4.256	4.046	6.026	fgenesh1_pg.scaffold_18000009	199885	NEMVEDRAFT_v1g199885				von Willebrand factor A domain containing 5A, gene 2 [Xenopus (Silurana) tropicalis]	VWA5A_RATvon Willebrand factor A domain-containing protein 5A;	VWA5A	von Willebrand factor A domain containing 5A	GO:0005575,GO:0005622,GO:0005623,GO:0005634,GO:0007275,GO:0007507,GO:0008150,GO:0009888,GO:0009987,GO:0014706,GO:0030154,GO:0032501,GO:0032502,GO:0035051,GO:0042692,GO:0042693,GO:0043226,GO:0043227,GO:0043229,GO:0043231,GO:0044424,GO:0044464,GO:0044699,GO:0044707,GO:0044763,GO:0044767,GO:0045165,GO:0048513,GO:0048731,GO:0048738,GO:0048856,GO:0048869,GO:0051146,GO:0055007,GO:0060537,GO:0060911,GO:…
NVE14038	1.81667	0.763777	13.0267	0.238094	1.53333	0.717232	41.95	10.1796	-3.13106	2.07208	3.42001e-09	1.17353e-07	-5.2277	3.68183	3.22511e-35	1.68417e-32	0.579	2.455	2.021	13.723	14.83	15.49	0.54	1.623	1.673	41.746	38.198	66.301	gw.322.38.1	19862	NEMVEDRAFT_v1g19862	*			doublesex- and mab-3-related transcription factor A2 [Takifugu rubripes]	DMTA2_TAKRUDoublesex- and mab-3-related transcription factor A2;	DMD-5	DMRT-like family A1	GO:0000003,GO:0002009,GO:0003006,GO:0006810,GO:0006897,GO:0006898,GO:0007275,GO:0007548,GO:0007610,GO:0008150,GO:0009653,GO:0009888,GO:0016192,GO:0018991,GO:0018996,GO:0019098,GO:0022414,GO:0032501,GO:0032502,GO:0032504,GO:0033057,GO:0040011,GO:0040035,GO:0042303,GO:0044699,GO:0044706,GO:0044707,GO:0044767,GO:0048513,GO:0048608,GO:0048609,GO:0048729,GO:0048731,GO:0048806,GO:0048856,GO:0050896,GO:…
NVE1727	2.40667	0.974486	12.6567	2.95155	1.24	0.233381	23.5967	12.1093	-2.6828	2.06526	8.8919e-07	1.62709e-05	-4.66828	2.86659	2.96545e-19	2.57108e-17	0.806	3.274	2.62	10.916	12.434	19.764	1.303	1.338	0.659	16.105	50.387	17.72
NVE18762	7.79333	2.29071	1.33	0.127279	6.86	1.95204	1.2	0.275318	2.17554	2.06074	7.86626e-07	1.4631e-05	2.07093	1.86983	2.10178e-07	2.7299e-06	8.319	5.406	6.429	1.476	1.344	1.668	3.845	7.469	6.216	1.658	1.126	1.339	estExt_gwp.C_490180	164399	NEMVEDRAFT_v1g164399				uncharacterized protein LOC379555 [Xenopus laevis]	NNMT_MOUSENicotinamide N-methyltransferase;	NNMT	N-methyltransferase	GO:0003674,GO:0003824,GO:0004790,GO:0005575,GO:0005622,GO:0005623,GO:0005737,GO:0005829,GO:0005856,GO:0005859,GO:0005863,GO:0006805,GO:0006807,GO:0007275,GO:0008112,GO:0008150,GO:0008152,GO:0008168,GO:0008170,GO:0008172,GO:0008757,GO:0009308,GO:0009410,GO:0009719,GO:0009987,GO:0010033,GO:0010243,GO:0015629,GO:0016459,GO:0016460,GO:0016740,GO:0016741,GO:0030016,GO:0030017,GO:0030748,GO:0031099,GO:…
NVE13696	3.55	2.11712	0.393333	0.180062	3.99	1.9592	0.75	0.0778888	2.73179	2.05308	7.4026e-05	0.000706475	2.06993	2.46081	8.78452e-05	0.000521438	4.054	0.603	4.083	0.468	0.678	0.176	4.952	5.153	0.884	0.855	0.792	0.957	e_gw.313.28.1	132893	NEMVEDRAFT_v1g132893					MOT10_DANREMonocarboxylate transporter 10;	SLC16A10	solute carrier family 16, member 10 (aromatic amino acid transporter)	GO:0003674,GO:0005215,GO:0005342,GO:0005575,GO:0005623,GO:0005886,GO:0006725,GO:0006726,GO:0006727,GO:0006810,GO:0006811,GO:0006820,GO:0008028,GO:0008055,GO:0008150,GO:0008152,GO:0008509,GO:0008514,GO:0009058,GO:0009987,GO:0015075,GO:0015711,GO:0015718,GO:0015849,GO:0016020,GO:0016323,GO:0018130,GO:0019438,GO:0019748,GO:0022857,GO:0022891,GO:0022892,GO:0032502,GO:0033060,GO:0034220,GO:0042440,GO:…
NVE13831	6.18667	1.75264	0.47	0.228619	4.20333	0.298031	0.353333	0.137194	3.3405	2.04798	5.81773e-11	2.85251e-09	3.11198	1.5165	2.10959e-12	7.52434e-11	5.744	3.995	6.246	0.821	0.316	0.411	3.77	3.739	3.347	0.412	0.619	0.203
NVE19392	8.93667	1.76745	1.42667	0.498018	8.11	2.84596	1.33333	0.450654	2.29591	2.02424	3.90064e-07	7.94431e-06	2.13522	1.84553	3.93147e-07	4.72101e-06	8.232	6.968	8.167	2.173	1.519	1.045	4.496	7.336	8.527	1.89	0.891	1.782	estExt_fgenesh1_pg.C_510065	241781	NEMVEDRAFT_v1g241781	*			Upstream activation factor subunit spp27 [Crassostrea gigas]	UAF30_SCHPOUpstream activation factor subunit spp27;		DEK C terminal domain	GO:0003674,GO:0005488,GO:0005515,GO:0005575,GO:0005622,GO:0005623,GO:0005634,GO:0006139,GO:0006351,GO:0006725,GO:0006807,GO:0007275,GO:0008134,GO:0008150,GO:0008152,GO:0009058,GO:0009059,GO:0009790,GO:0009792,GO:0009987,GO:0010467,GO:0016070,GO:0018130,GO:0019438,GO:0032501,GO:0032502,GO:0032774,GO:0034641,GO:0034645,GO:0034654,GO:0043170,GO:0043226,GO:0043227,GO:0043229,GO:0043231,GO:0044237,GO:…
NVE18566	3.73333	0.269485	0.443333	0.164181	5.75667	0.64033	0.636667	0.062361	2.72553	2.01998	1.42117e-08	4.19709e-07	2.74319	2.59346	1.35522e-14	6.83177e-13	3.177	3.662	3.11	0.52	0.713	0.258	6.2	4.983	3.883	0.602	0.767	0.861	fgenesh1_pg.scaffold_481000001	220148	NEMVEDRAFT_v1g220148				Fukutin-related protein [Tupaia chinensis]	FKRP_MOUSEFukutin-related protein;		LicD family
NVE3060	1.45667	0.455509	7.19667	1.24122	1.79	0.0828654	14	0.937692	-2.6874	2.01274	7.59382e-09	2.42144e-07	-3.40935	2.93129	9.586e-25	1.5134e-22	1.323	0.883	1.547	6.331	10.436	7.716	1.648	1.613	1.376	14.204	18.957	15.819	fgenesh1_pg.scaffold_13000197	199190	NEMVEDRAFT_v1g199190				UPF0249 protein ydjC homolog [Xenopus laevis]	YDJC_XENLACarbohydrate deacetylase {ECO:0000250|UniProtKB:Q53WD3};
NVE19998	1.15333	0.232283	4.01	0.549424	1.38333	0.0731817	4.47667	1.26112	-2.12885	2.00907	7.91598e-07	1.46832e-05	-2.12108	2.21895	2.02594e-08	3.32745e-07	0.798	1.034	1.231	4.709	4.967	3.817	1.192	1.367	1.036	5.523	6.806	3.228	fgenesh1_pg.scaffold_541000001	220566	NEMVEDRAFT_v1g220566				endonuclease/exonuclease/phosphatase family domain-containing protein 1 [Homo sapiens]	EEPD1_HUMANEndonuclease/exonuclease/phosphatase family domain-containing protein 1;	EEPD1	endonuclease exonuclease phosphatase family domain containing 1
NVE13349	4.52333	1.47271	0.793333	0.0679869	5.70667	0.368179	0.743333	0.190146	2.1289	2.00876	1.60078e-06	2.70987e-05	2.48453	2.27082	9.49892e-12	3.03221e-10	5.001	3.005	3.651	0.894	0.958	0.822	4.878	5.448	4.448	0.676	1.25	0.693	e_gw.304.22.1	132050	NEMVEDRAFT_v1g132050				UBX domain-containing protein 7 [Mus musculus]	UBXN7_PONABUBX domain-containing protein 7;	UBXN7	UBX domain protein 7	GO:0003674,GO:0005488,GO:0005515,GO:0005575,GO:0005622,GO:0005623,GO:0005737,GO:0005783,GO:0005789,GO:0012505,GO:0016020,GO:0019899,GO:0031090,GO:0031625,GO:0032182,GO:0032991,GO:0034098,GO:0042175,GO:0043130,GO:0043226,GO:0043227,GO:0043229,GO:0043231,GO:0043234,GO:0044389,GO:0044422,GO:0044424,GO:0044425,GO:0044432,GO:0044444,GO:0044446,GO:0044464
NVE16483	1.35333	0.105304	6.73	0.702709	1.78333	0.897565	6.91333	0.948976	-2.6315	2.00459	2.20549e-09	7.92885e-08	-2.32555	2.1463	5.24573e-07	6.0667e-06	1.143	1.497	1.006	7.589	6.708	8.397	1.219	2.885	0.724	6.368	8.018	9.84
NVE10611	1.64333	0.796213	12.3133	5.72926	5.54333	2.77187	58.8133	16.8454	-3.11649	1.99226	7.2856e-07	1.36771e-05	-3.91937	4.25114	3.15907e-21	3.51572e-19	0.994	2.962	0.757	19.067	16.349	5.414	2.243	4.812	6.629	50.754	56.648	98.763	e_gw.2441.1.1	148512	NEMVEDRAFT_v1g148512
NVE16102	12.73	2.84736	1.04667	0.405408	13.53	0.163095	2.1	0.34215	3.23264	1.98953	2.2199e-10	9.76254e-09	2.23779	2.18225	3.35862e-10	8.03779e-09	11.934	9.423	11.801	0.665	1.052	1.879	12.502	12.717	9.968	1.838	3.168	2.391	e_gw.39.53.1	95239	NEMVEDRAFT_v1g95239					SETD9_PONABSET domain-containing protein 9;	SETD9	SET domain containing 9
NVE26165	9.49	0.588048	1.65333	0.556437	9	0.373452	1.47667	0.393644	2.18635	1.98616	1.0349e-05	0.000135335	2.17834	1.84466	1.3119e-08	2.2528e-07	6.785	10.791	8.134	0.904	2.314	2.478	8.694	8.048	6.65	1.859	1.138	2.092	fgsh_est.C_scaffold_99000002	232909	NEMVEDRAFT_v1g232909
NVE22302	0.606667	0.164992	3.6	0.670124	0.873333	0.465212	2.90667	0.283353	-2.92179	1.97322	3.66107e-10	1.52968e-08	-2.11223	1.83955	7.25999e-06	6.05723e-05	0.657	0.528	0.408	3.784	5.142	3.241	0.475	1.452	0.42	3.115	3.997	3.037	e_gw.69.192.1	103800	NEMVEDRAFT_v1g103800					GBS76_DROMEGlycogen-binding subunit 76A;	PPP1R3A	Protein phosphatase 1 regulatory subunit 3A	GO:0003674,GO:0003824,GO:0004721,GO:0004722,GO:0005488,GO:0005515,GO:0005575,GO:0005975,GO:0005976,GO:0005977,GO:0006073,GO:0006091,GO:0006112,GO:0006793,GO:0006796,GO:0008150,GO:0008152,GO:0008157,GO:0008599,GO:0009987,GO:0015980,GO:0016020,GO:0016311,GO:0016787,GO:0016788,GO:0016791,GO:0019208,GO:0019222,GO:0019888,GO:0019899,GO:0019902,GO:0019903,GO:0030234,GO:0042578,GO:0043170,GO:0044042,GO:…
NVE55	2.96	1.88172	18.7567	5.52993	2.93333	1.1668	31.97	5.42109	-3.06138	1.94674	1.60573e-06	2.71599e-05	-3.92019	2.71711	4.32269e-21	4.78456e-19	3.122	0.345	3.801	27.404	15.625	19.424	1.229	3.265	2.927	28.387	48.852	35.332
NVE1788	1.72667	0.579789	7.32667	0.731087	4.37333	1.24017	13.0267	1.0684	-2.44558	1.93957	3.37617e-08	9.11118e-07	-2.05267	2.8878	4.54566e-11	1.28401e-09	1.988	1.325	1.173	8.483	8.695	7.492	2.951	3.673	4.405	13.528	14.651	17.254	fgenesh1_pg.scaffold_116000035	210079	NEMVEDRAFT_v1g210079				oxidative stress protein [Aurelia aurita]
NVE5118	7.74	1.30118	0.81	0.0294392	10.0633	1.69954	1.02333	0.269609	2.90237	1.92999	8.06099e-11	3.83236e-09	2.84878	2.26057	3.79788e-14	1.79878e-12	7.2	6.505	6.637	0.884	0.935	0.916	10.51	7.27	8.143	1.067	0.866	1.626	e_gw.156.53.1	118781	NEMVEDRAFT_v1g118781				butyrobetaine (gamma), 2-oxoglutarate dioxygenase (gamma-butyrobetaine hydroxylase) 1 [Xenopus (Silurana) tropicalis]	BODG_RATGamma-butyrobetaine dioxygenase;	BBOX1	butyrobetaine (gamma), 2-oxoglutarate dioxygenase (gamma-butyrobetaine hydroxylase) 1	GO:0003674,GO:0003824,GO:0005488,GO:0005575,GO:0005622,GO:0005623,GO:0005737,GO:0005739,GO:0005829,GO:0005856,GO:0006082,GO:0006577,GO:0006578,GO:0006807,GO:0008150,GO:0008152,GO:0008270,GO:0008336,GO:0009058,GO:0009437,GO:0009987,GO:0015629,GO:0016053,GO:0016491,GO:0016705,GO:0016706,GO:0019752,GO:0032787,GO:0034641,GO:0043167,GO:0043169,GO:0043226,GO:0043227,GO:0043228,GO:0043229,GO:0043231,GO:…
NVE25101	4.77667	1.8097	0.536667	0.118415	5.26	2.04501	0.516667	0.161107	2.76566	1.92818	2.22895e-08	6.29927e-07	2.8478	2.00001	5.52171e-12	1.82854e-10	4.907	2.402	4.849	0.707	0.456	0.634	3.64	3.531	5.904	0.644	0.359	0.777	e_gw.89.45.1	108175	NEMVEDRAFT_v1g108175				DNA polymerase epsilon subunit 2 [Fukomys damarensis]	DPOE2_MOUSEDNA polymerase epsilon subunit 2;
NVE15434	0.663333	0.214528	3.83667	1.78386	0.62	0.0864099	6.38	2.09391	-2.83866	1.92252	1.37053e-07	3.17158e-06	-3.80864	2.66326	1.05752e-17	7.69197e-16	0.751	0.614	0.383	6.342	2.033	4.31	0.689	0.512	0.42	3.665	9.107	9.936	e_gw.37.203.1	94690	NEMVEDRAFT_v1g94690				PREDICTED: kelch-like protein 18 [Microplitis demolitor]	KLH12_BOVINKelch-like protein 12;	KEAP1	kelch-like ECH-associated protein 1	GO:0001701,GO:0001887,GO:0003674,GO:0003779,GO:0005488,GO:0005515,GO:0005575,GO:0005622,GO:0005623,GO:0005634,GO:0005737,GO:0005783,GO:0005813,GO:0005815,GO:0005856,GO:0005911,GO:0005912,GO:0005913,GO:0005924,GO:0005925,GO:0006082,GO:0006108,GO:0006355,GO:0006461,GO:0006790,GO:0006950,GO:0006979,GO:0007275,GO:0008092,GO:0008104,GO:0008150,GO:0008152,GO:0009719,GO:0009725,GO:0009790,GO:0009792,GO:…
NVE3464	1.04667	0.440782	4.21333	1.01411	0.853333	0.105304	2.99333	0.406639	-2.38586	1.91388	7.06415e-07	1.33464e-05	-2.26619	1.51526	5.01748e-09	9.41806e-08	1.205	0.506	0.94	5.531	3.354	5.226	0.828	0.674	0.695	2.672	3.626	4.209	e_gw.135.38.1	116044	NEMVEDRAFT_v1g116044				histone-lysine N-methyltransferase SETD8 [Danio rerio]	SET8A_DANREN-lysine methyltransferase SETD8-A;	SETD8	SET domain containing (Lysine methyltransferase) 8	GO:0000003,GO:0000075,GO:0000077,GO:0000122,GO:0000988,GO:0000989,GO:0002039,GO:0002119,GO:0002164,GO:0003674,GO:0003712,GO:0003714,GO:0003824,GO:0005488,GO:0005515,GO:0005575,GO:0005622,GO:0005623,GO:0005634,GO:0005694,GO:0005700,GO:0006139,GO:0006259,GO:0006323,GO:0006325,GO:0006355,GO:0006357,GO:0006464,GO:0006479,GO:0006725,GO:0006807,GO:0006915,GO:0006950,GO:0006974,GO:0006996,GO:0007275,GO:…
NVE20155	1.53333	0.466357	6.54333	1.43198	2.09333	0.521302	11.72	3.58913	-2.45263	1.90989	5.05803e-08	1.3061e-06	-2.97005	2.75039	8.68539e-15	4.53556e-13	1.604	0.991	1.356	8.691	5.68	7.528	1.582	1.661	2.05	10.413	20.714	10.235	fgenesh1_pg.scaffold_55000083	204976	NEMVEDRAFT_v1g204976					SV421_DANREHistone-lysine N-methyltransferase SUV420H1;
NVE6809	1.88	1.04665	11.8333	1.2513	2.44	0.468473	9.94667	1.29441	-3.03564	1.90241	1.94132e-09	7.02882e-08	-2.4274	1.77411	4.77324e-10	1.11354e-08	2.629	1.206	0.965	11.197	13.019	15.96	2.886	2.05	1.492	11.669	13.191	9.721	fgenesh1_pg.scaffold_1028000001	221823	NEMVEDRAFT_v1g221823				cupin [Pseudomonas sp. H1h]	YMH9_YEASTUncharacterized protein YML079W;		Inherit from opiNOG: Cupin superfamily (DUF985)
NVE11526	2.48333	0.803921	15.3333	4.27122	5.51333	1.0645	19.7633	4.72484	-2.94769	1.90227	1.62245e-08	4.72867e-07	-2.24433	2.41392	1.1958e-08	2.07265e-07	2.582	2.972	1.156	15.314	12.189	24.474	6.125	5.599	2.941	23.423	29.636	15.735										Tetratricopeptide repeat
NVE15926	1.29667	0.279802	4.23333	0.472605	3.14667	1.14118	14.7833	3.5502	-2.05529	1.89998	1.26088e-06	2.20985e-05	-2.66046	3.66344	5.67311e-11	1.58056e-09	1.08	0.991	1.322	4.959	5.037	4.251	1.741	4.404	2.123	10.613	19.427	22.24	e_gw.382.25.1	136743	NEMVEDRAFT_v1g136743				PCS-1 protein [Loa loa]	PCS2_LOTJAGlutathione gamma-glutamylcysteinyltransferase 2;		Phytochelatin synthase	GO:0003674,GO:0003824,GO:0006518,GO:0006807,GO:0006950,GO:0008150,GO:0008152,GO:0009058,GO:0009636,GO:0009987,GO:0010035,GO:0010038,GO:0010273,GO:0016740,GO:0016746,GO:0016755,GO:0016756,GO:0019748,GO:0034641,GO:0042221,GO:0043043,GO:0043603,GO:0043604,GO:0044237,GO:0044249,GO:0044271,GO:0044550,GO:0044710,GO:0044711,GO:0046686,GO:0046688,GO:0046689,GO:0046937,GO:0046938,GO:0050787,GO:0050896,GO:…
NVE9316	2.21	0.613895	15.6033	1.2205	3.01333	0.584599	16.78	5.30864	-3.12048	1.89788	2.50686e-10	1.09228e-08	-2.90973	2.07945	1.07463e-11	3.37745e-10	1.909	3.037	1.139	14.981	20.194	17.756	2.16	3.559	2.152	15.239	29.858	14.085	estExt_fgenesh1_pg.C_2180011	246444	NEMVEDRAFT_v1g246444
NVE16947	6.9	1.31912	0.773333	0.160485	9.97333	2.35675	1.14	0.334365	2.81187	1.88984	1.08955e-09	4.19096e-08	2.6686	2.35755	1.69873e-13	7.50462e-12	6.8	5.977	5.372	0.884	0.643	1.08	7.475	8.162	9.628	1.669	1.324	0.921	e_gw.413.6.1	137807	NEMVEDRAFT_v1g137807				Endonuclease III-like protein 1 [Camponotus floridanus]	NTH_MOUSEEndonuclease III-like protein 1 {ECO:0000255|HAMAP-Rule:MF_03183};	NTHL1	Nth endonuclease III-like 1 (E. coli)	GO:0000302,GO:0000702,GO:0000703,GO:0003674,GO:0003676,GO:0003677,GO:0003690,GO:0003824,GO:0003906,GO:0004518,GO:0004519,GO:0005488,GO:0005575,GO:0005622,GO:0005623,GO:0005634,GO:0005654,GO:0005737,GO:0005739,GO:0006139,GO:0006220,GO:0006244,GO:0006259,GO:0006281,GO:0006284,GO:0006285,GO:0006289,GO:0006296,GO:0006304,GO:0006308,GO:0006725,GO:0006753,GO:0006793,GO:0006796,GO:0006807,GO:0006950,GO:…
NVE1112	2.33333	0.046428	8.12	3.07598	2.27667	0.357988	6.98	0.733757	-2.09164	1.86114	5.92346e-06	8.35857e-05	-2.05592	1.71997	1.65558e-08	2.77969e-07	1.776	2.531	1.979	12.964	6.977	6.952	1.657	2.316	1.891	8.153	7.4	8.657	e_gw.108.70.1	111875	NEMVEDRAFT_v1g111875				G-protein coupled receptor 161 [Eurypyga helias]	GP161_XENTRG-protein coupled receptor 161;
NVE23408	4.87333	1.99493	0.843333	0.134743	5.08	1.43645	0.866667	0.135236	2.13198	1.83879	1.53869e-05	0.000188724	2.08474	1.8795	1.06545e-08	1.86577e-07	5.126	2.229	4.99	0.925	0.771	1.151	3.556	4.109	5.136	1.098	0.879	1.016	fgenesh1_pg.scaffold_76000004	207020	NEMVEDRAFT_v1g207020				hydroxymethylglutaryl-coenzyme A reductase [Capsaspora owczarzaki ATCC 30864]
NVE6156	2.76333	0.560317	0.493333	0.0694422	3.15333	0.413548	0.463333	0.129701	2.13005	1.83724	9.43195e-07	1.71665e-05	2.32999	1.95093	7.70403e-10	1.72798e-08	2.246	2.186	2.819	0.603	0.573	0.481	3.109	2.449	2.564	0.591	0.346	0.658	e_gw.17.247.1,fgenesh1_pg.scaffold_17000042	87859199753	NEMVEDRAFT_v1g87859,NEMVEDRAFT_v1g199753				FGGY carbohydrate kinase domain-containing protein [Rattus norvegicus]	FGGY_MOUSEFGGY carbohydrate kinase domain-containing protein;	FGGY	FGGY carbohydrate kinase domain containing	GO:0008150,GO:0009987,GO:0019725,GO:0042592,GO:0044699,GO:0044763,GO:0060249,GO:0065007,GO:0065008,GO:0070050
NVE6157	4.39	0.701047	0.53	0.0588784	4.88333	0.241155	0.79	0.128323	2.69984	1.81753	1.76625e-09	6.46397e-08	2.17995	2.00994	9.6462e-10	2.11925e-08	3.921	3.672	3.95	0.572	0.526	0.693	4.561	4.347	3.745	0.866	1.151	0.741	estExt_fgenesh1_pg.C_170043	239611	NEMVEDRAFT_v1g239611				Acid sphingomyelinase-like phosphodiesterase 3b [Pteropus alecto]	ASM3B_HUMANAcid sphingomyelinase-like phosphodiesterase 3b;	SMPDL3B	sphingomyelin phosphodiesterase, acid-like	GO:0003674,GO:0003824,GO:0004620,GO:0004767,GO:0005575,GO:0005576,GO:0008081,GO:0008150,GO:0008152,GO:0016298,GO:0016787,GO:0016788,GO:0042578
NVE1304	0.746667	0.202375	5.33333	0.261449	1.09667	0.285929	6.96333	0.729673	-3.16362	1.79935	1.95282e-11	1.05963e-09	-3.1324	2.23443	1.40874e-17	1.00668e-15	0.446	0.689	0.857	5.531	6.614	5.895	0.689	1.053	1.043	7.202	9.8	7.353	fgenesh1_pg.scaffold_11000118	198706	NEMVEDRAFT_v1g198706				GJ14937 [Drosophila virilis]	MCAT_HUMANMitochondrial carnitine/acylcarnitine carrier protein;	SLC25A20	solute carrier family 25 (carnitine acylcarnitine translocase), member 20	GO:0003333,GO:0005575,GO:0005622,GO:0005623,GO:0005737,GO:0005739,GO:0005740,GO:0005743,GO:0006629,GO:0006810,GO:0006811,GO:0006812,GO:0006820,GO:0006839,GO:0006853,GO:0006865,GO:0006869,GO:0008150,GO:0008152,GO:0009987,GO:0010565,GO:0010876,GO:0015697,GO:0015711,GO:0015718,GO:0015838,GO:0015849,GO:0015850,GO:0015879,GO:0015908,GO:0015909,GO:0016020,GO:0019216,GO:0019217,GO:0019222,GO:0019866,GO:…
NVE24156	8.63333	2.30814	1.54333	0.344513	9.55	3.16667	1.65333	0.414916	2.10377	1.79813	3.73543e-06	5.58476e-05	2.07975	1.90636	4.5743e-07	5.37566e-06	7.982	5.783	8.591	1.653	2.267	1.292	4.785	10.516	9.005	2.366	1.695	1.614	fgenesh1_kg.scaffold_80000003	226878	NEMVEDRAFT_v1g226878				COMM domain-containing protein 5 [Salmo salar]	COMD5_HUMANCOMM domain-containing protein 5;	COMMD5	COMM domain containing 5	GO:0000381,GO:0001558,GO:0005575,GO:0005622,GO:0005623,GO:0005634,GO:0007049,GO:0007050,GO:0008150,GO:0009987,GO:0010468,GO:0019219,GO:0019222,GO:0022402,GO:0031323,GO:0040008,GO:0043226,GO:0043227,GO:0043229,GO:0043231,GO:0043484,GO:0044424,GO:0044464,GO:0044699,GO:0044763,GO:0045595,GO:0045786,GO:0048024,GO:0048519,GO:0048523,GO:0050684,GO:0050789,GO:0050793,GO:0050794,GO:0051128,GO:0051171,GO:…
NVE26047	46.1367	4.09326	5.97333	2.67749	21.99	6.45589	2.09667	0.862799	2.65175	1.79748	7.118e-08	1.77496e-06	2.88039	0.648979	1.17663e-08	2.04488e-07	32.265	49.464	42.622	10.064	4.032	5.625	16.57	16.191	22.537	3.453	1.51	2.152
NVE7947	9.48	2.13983	0.436667	0.113235	12.6333	1.71031	1.05333	0.190146	4.06893	1.79272	7.86731e-15	7.62305e-13	3.13058	2.21877	3.17132e-18	2.46515e-16	7.716	7.205	9.888	0.333	0.689	0.47	10.966	10.535	10.881	1.394	1.101	1.136	estExt_GenewiseH_1.C_1990049	191239	NEMVEDRAFT_v1g191239				unknown protein [Arabidopsis thaliana]	GPP1_ARATH(DL)-glycerol-3-phosphatase 1;	HDHD1	haloacid dehalogenase-like hydrolase domain containing 1
NVE25340	0.05	0.0374166	5.55	0.187083	0.426667	0.234141	8.64667	0.865807	-6.89391	1.77032	7.32052e-26	2.48263e-23	-4.85357	2.49433	2.25534e-29	5.88876e-27	0	0.097	0.05	5.51	6.544	6.753	0.363	0.152	0.529	7.994	10.741	11.586	fgenesh1_pg.scaffold_9000182	198393	NEMVEDRAFT_v1g198393				hemocyanin isoform 1 [Haliotis diversicolor]	TYRO_STRLNTyrosinase;
NVE26193	1.45	0.463105	15.13	1.91188	3.08333	1.21077	18.0167	4.82004	-3.72902	1.76781	1.19131e-14	1.12747e-12	-2.93696	2.15823	1.29642e-10	3.38065e-09	1.628	1.055	1.073	18.516	15.753	16.558	2.188	4.546	1.529	17.087	30.465	15.843
NVE5032	1.29667	0.152825	5.40333	1.72716	1.26667	0.191543	10.6767	1.8845	-2.39323	1.74741	2.37231e-06	3.79197e-05	-3.51915	2.6043	9.334e-23	1.20314e-20	0.955	1.626	0.965	3.441	8.811	6.295	1.229	0.959	1.065	13.782	13.042	10.092	gw.1540.4.1	16789	NEMVEDRAFT_v1g16789				beta-2-andrenergic receptor [Mus musculus]	DRD5L_TAKRUD(5)-like dopamine receptor;	ADRB1	adrenoceptor beta	GO:0002027,GO:0008016,GO:0008150,GO:0044057,GO:0050789,GO:0051239,GO:0065007,GO:0065008
NVE10047	0.546667	0.236267	6.89	2.09711	1.10333	0.747321	7.44667	3.17933	-3.95653	1.74667	2.2668e-13	1.69577e-11	-3.22787	1.95353	2.87677e-07	3.59438e-06	0.282	0.431	0.732	10.116	5.528	7.293	0.084	1.281	1.355	12.599	6.076	6.576	estExt_fgenesh1_pg.C_2310011	246648	NEMVEDRAFT_v1g246648				si:dkey-29d8.3 [Danio rerio]
NVE12256	1.61333	0.386896	7.95667	3.2379	1.40333	0.323557	11.92	2.83404	-2.6694	1.73923	2.53234e-07	5.44695e-06	-3.49358	2.2677	2.62565e-16	1.63529e-14	1.69	1.422	1.131	5.468	14.62	7.164	1.657	1.367	0.717	9.177	14.205	18.641							similar to transmembrane protein 20 [Rattus norvegicus]	S35G1_HUMANSolute carrier family 35 member G1;
NVE24048	0.44	0.431354	11.7767	4.57301	2.48667	0.672772	12.96	1.13877	-4.90056	1.72426	5.26947e-11	2.6025e-09	-2.84931	2.04557	1.01316e-14	5.2106e-13	0.11	1.131	0.108	10.313	21.117	8.62	2.402	1.537	2.362	12.567	15.393	17.385	fgenesh1_pg.scaffold_8000157	198116	NEMVEDRAFT_v1g198116				Histone H2B 1/2/3/4/6 [Caprimulgus carolinensis]	H2B2F_HUMANHistone H2B type 2-F;	HIST1H2BB	Core component of nucleosome. Nucleosomes wrap and compact DNA into chromatin, limiting DNA accessibility to the cellular machineries which require DNA as a template. Histones thereby play a central role in transcription regulation, DNA repair, DNA replication and chromosomal stability. DNA accessibility is regulated via a complex set of post-translational modifications of histones, also called h…	GO:0000228,GO:0000785,GO:0000786,GO:0000790,GO:0003674,GO:0003676,GO:0003677,GO:0005488,GO:0005575,GO:0005622,GO:0005623,GO:0005634,GO:0005694,GO:0005737,GO:0005811,GO:0006139,GO:0006259,GO:0006323,GO:0006325,GO:0006333,GO:0006334,GO:0006725,GO:0006807,GO:0006996,GO:0008150,GO:0008152,GO:0009987,GO:0016043,GO:0022607,GO:0031497,GO:0031974,GO:0031981,GO:0032991,GO:0032993,GO:0034622,GO:0034641,GO:…
NVE7087	4.59333	1.14077	0.273333	0.0821922	3.38667	0.749415	0.33	0.106145	3.70154	1.71078	6.94077e-13	4.78748e-11	2.88174	1.32516	1.07826e-10	2.84823e-09	4.101	3.22	4.616	0.27	0.444	0.211	2.262	3.293	3.086	0.264	0.322	0.574	fgenesh1_pg.scaffold_1823000001	222660	NEMVEDRAFT_v1g222660				G-protein coupled receptor 98 [Chelonia mydas]
NVE14086	1.35333	0.354902	7.72	2.98548	1.88	0.488057	8.65	2.02153	-2.87333	1.70795	2.64708e-08	7.32194e-07	-2.61355	1.96043	7.09255e-10	1.59963e-08	1.189	0.926	1.397	7.61	13.509	5.026	1.443	2.439	1.101	7.424	14.23	8.872	e_gw.325.44.1	133940	NEMVEDRAFT_v1g133940				MRAS2 [Culex quinquefasciatus]	RERG_MOUSERas-related and estrogen-regulated growth inhibitor;	RERG	RAS-like, estrogen-regulated, growth inhibitor	GO:0000166,GO:0001558,GO:0001882,GO:0001883,GO:0003674,GO:0003824,GO:0003924,GO:0005102,GO:0005488,GO:0005515,GO:0005575,GO:0005622,GO:0005623,GO:0005634,GO:0005737,GO:0005829,GO:0006139,GO:0006152,GO:0006163,GO:0006184,GO:0006195,GO:0006725,GO:0006753,GO:0006793,GO:0006796,GO:0006807,GO:0007154,GO:0007165,GO:0007264,GO:0008150,GO:0008152,GO:0008285,GO:0009056,GO:0009116,GO:0009117,GO:0009119,GO:…
NVE25606	13.5033	4.86801	1.99	0.312836	10.77	3.39271	1.85667	0.316263	2.37914	1.68833	1.08329e-06	1.94381e-05	2.04139	1.39427	1.49368e-06	1.54183e-05	13.178	7.129	14.18	1.799	2.84	2.126	6.274	9.994	10.895	1.489	2.549	2.511	estExt_fgenesh1_kg.C_920007	237030	NEMVEDRAFT_v1g237030				DNA-directed RNA polymerases I, II, and III subunit RPABC3 isoform 2 [Homo sapiens]	RPAB3_MOUSEDNA-directed RNA polymerases I, II, and III subunit RPABC3;	POLR2H	polymerase (RNA) II (DNA directed) polypeptide H	GO:0000003,GO:0000075,GO:0000077,GO:0000375,GO:0000377,GO:0000398,GO:0000428,GO:0002119,GO:0002164,GO:0003006,GO:0003674,GO:0003824,GO:0003899,GO:0005488,GO:0005515,GO:0005575,GO:0005622,GO:0005623,GO:0005634,GO:0005654,GO:0005665,GO:0005730,GO:0005737,GO:0006139,GO:0006259,GO:0006281,GO:0006283,GO:0006289,GO:0006351,GO:0006352,GO:0006353,GO:0006354,GO:0006360,GO:0006361,GO:0006362,GO:0006363,GO:…
NVE1315	2.52333	0.372499	8.54333	1.37386	2.90333	0.621843	9	2.7796	-2.10342	1.67406	2.20344e-06	3.56404e-05	-2.07019	1.80241	8.87311e-07	9.65846e-06	2.387	2.423	1.888	8.275	8.449	12.26	1.899	3.303	2.311	9.885	15.109	6.493	estExt_gwp.C_110331	159984	NEMVEDRAFT_v1g159984				riboflavin kinase [Xenopus laevis]	RIFK_MOUSERiboflavin kinase;	RFK	riboflavin kinase	GO:0003674,GO:0003824,GO:0005575,GO:0005622,GO:0005623,GO:0005737,GO:0005739,GO:0005829,GO:0006766,GO:0006767,GO:0006771,GO:0006793,GO:0006796,GO:0006807,GO:0008150,GO:0008152,GO:0008531,GO:0009058,GO:0009110,GO:0009231,GO:0009987,GO:0016301,GO:0016310,GO:0016740,GO:0016772,GO:0016773,GO:0018130,GO:0034641,GO:0042364,GO:0042726,GO:0042727,GO:0043226,GO:0043227,GO:0043229,GO:0043231,GO:0044237,GO:…
NVE13199	6.89333	1.85374	0.79	0.221961	7.67333	4.34967	0.97	0.516591	2.73582	1.67031	1.58805e-08	4.6361e-07	2.46541	1.75066	7.49717e-06	6.23468e-05	6.276	4.609	6.969	0.749	1.274	0.658	3.77	4.916	9.99	1.383	0.297	1.626	fgenesh1_pg.scaffold_300000005	217492	NEMVEDRAFT_v1g217492
NVE22940	1.36667	0.504271	5.12667	2.20076	0.67	0.0848528	7.99333	2.33499	-2.25995	1.65303	6.05483e-06	8.51442e-05	-4.02024	2.184	1.70207e-20	1.78682e-18	1.487	0.743	1.256	8.556	3.938	4.439	0.68	0.522	0.529	7.794	13.747	6.564
NVE17583	7.07333	1.22366	1.28333	0.294656	10.8067	2.13832	1.86	0.552087	2.10134	1.64949	4.82581e-06	6.97908e-05	2.06439	2.19343	6.33147e-08	9.39845e-07	6.886	6.795	5.081	1.112	1.987	1.268	7.326	11.057	9.345	1.521	3.267	1.794	e_gw.44.112.1	96942	NEMVEDRAFT_v1g96942		sigP:1^19^0.482^YES		solute carrier family 52, riboflavin transporter, member 3-A [Danio rerio]	S5A3B_DANRESolute carrier family 52, riboflavin transporter, member 3-B;	SLC52A3	solute carrier family 52, riboflavin transporter, member	GO:0003008,GO:0003674,GO:0005215,GO:0005575,GO:0005623,GO:0005886,GO:0005887,GO:0006810,GO:0006811,GO:0006820,GO:0006897,GO:0006898,GO:0006950,GO:0007275,GO:0007600,GO:0007605,GO:0008150,GO:0009266,GO:0009408,GO:0009628,GO:0009790,GO:0009792,GO:0009987,GO:0015711,GO:0016020,GO:0016021,GO:0016192,GO:0031224,GO:0031226,GO:0032217,GO:0032218,GO:0032501,GO:0032502,GO:0033554,GO:0034605,GO:0044425,GO:…
NVE804	6.79333	1.48273	1.16667	0.147271	7.07333	0.335095	1.09667	0.229395	2.18176	1.62424	1.29227e-06	2.25322e-05	2.25693	1.63217	3.32287e-09	6.51961e-08	5.04	5.579	7.285	1.227	1.566	1.151	6.656	6.292	5.39	1.468	1.027	1.279							cirhin [Pongo abelii]	CIR1A_HUMANCirhin;	CIRH1A	cirrhosis, autosomal recessive 1A (cirhin)	GO:0005575,GO:0005622,GO:0005623,GO:0005634,GO:0005730,GO:0006355,GO:0008150,GO:0009889,GO:0010468,GO:0010556,GO:0019219,GO:0019222,GO:0031323,GO:0031326,GO:0031974,GO:0031981,GO:0043226,GO:0043227,GO:0043228,GO:0043229,GO:0043231,GO:0043232,GO:0043233,GO:0044422,GO:0044424,GO:0044428,GO:0044446,GO:0044464,GO:0050789,GO:0050794,GO:0051171,GO:0051252,GO:0060255,GO:0065007,GO:0070013,GO:0080090,GO:…
NVE2791	5.18333	1.11965	0.87	0.0588784	6.28	0.994015	0.956667	0.142906	2.20718	1.61198	7.03505e-07	1.33162e-05	2.25046	1.8434	3.10974e-09	6.13098e-08	4.664	3.877	4.982	0.967	0.923	1.045	4.543	6.52	5.136	0.824	1.398	1.148					sigP:1^21^0.898^YES		Phosphatidylinositol-glycan biosynthesis class X protein [Medicago truncatula]	PIGX_HUMANPhosphatidylinositol-glycan biosynthesis class X protein;	PIGX	Phosphatidylinositol glycan anchor biosynthesis, class X	GO:0005575,GO:0005622,GO:0005623,GO:0005737,GO:0005783,GO:0005789,GO:0006464,GO:0006497,GO:0006501,GO:0006505,GO:0006506,GO:0006629,GO:0006643,GO:0006644,GO:0006650,GO:0006661,GO:0006664,GO:0006793,GO:0006796,GO:0008150,GO:0008152,GO:0008610,GO:0008654,GO:0009058,GO:0009059,GO:0009247,GO:0009987,GO:0012505,GO:0016020,GO:0016254,GO:0018410,GO:0019538,GO:0019637,GO:0031090,GO:0034645,GO:0036211,GO:…
NVE9493	0.8	0.28717	3.28	0.671764	1.08	0.229928	4.36	2.68106	-2.40387	1.58745	7.62341e-07	1.42313e-05	-2.49688	2.03968	8.32177e-07	9.14138e-06	0.595	0.506	0.973	2.63	3.681	4.885	0.81	0.921	1.014	3.136	10.035	2.391	fgenesh1_pg.scaffold_22000123	200601	NEMVEDRAFT_v1g200601					PPM1K_XENLAProtein phosphatase 1K, mitochondrial;	PPM1K	Protein phosphatase, Mg2 Mn2 dependent, 1K	GO:0001889,GO:0003674,GO:0003824,GO:0004721,GO:0004722,GO:0005575,GO:0005622,GO:0005623,GO:0005737,GO:0005739,GO:0005759,GO:0006793,GO:0006796,GO:0007275,GO:0007399,GO:0007417,GO:0007420,GO:0007507,GO:0008150,GO:0008152,GO:0009987,GO:0010941,GO:0016311,GO:0016787,GO:0016788,GO:0016791,GO:0031016,GO:0031974,GO:0032501,GO:0032502,GO:0042578,GO:0042981,GO:0043066,GO:0043067,GO:0043069,GO:0043226,GO:…
NVE11697	1.12	0.233381	6.12	0.777475	0.58	0.221058	6.39333	2.32381	-2.75297	1.58399	1.29141e-08	3.88147e-07	-3.9421	1.59793	2.18351e-14	1.06132e-12	0.618	1.378	1.073	5.926	6.369	8.467	0.652	0.256	0.558	4.478	11.904	6.361	e_gw.27.82.1	91623	NEMVEDRAFT_v1g91623				Acetylserotonin O-methyltransferase-like [Homo sapiens]	ASML_HUMANN-acetylserotonin O-methyltransferase-like protein;	ASMT	Acetylserotonin O-methyltransferase	GO:0003674,GO:0003824,GO:0005575,GO:0005622,GO:0005623,GO:0005737,GO:0005829,GO:0006412,GO:0006576,GO:0006586,GO:0006725,GO:0006807,GO:0008150,GO:0008152,GO:0008168,GO:0008171,GO:0008757,GO:0009058,GO:0009059,GO:0009308,GO:0009309,GO:0009987,GO:0010467,GO:0010817,GO:0016740,GO:0016741,GO:0017096,GO:0018130,GO:0019438,GO:0019538,GO:0030186,GO:0030187,GO:0032259,GO:0034641,GO:0034645,GO:0034754,GO:…
NVE22968	0.686667	0.230988	2.38667	0.847755	0.656667	0.159652	4.28	0.767203	-2.17014	1.57401	1.75926e-05	0.000212448	-3.15956	2.29135	1.39116e-17	9.97619e-16	0.501	0.463	0.823	1.757	4.184	2.22	0.661	0.418	0.594	5.185	3.96	5.656	e_gw.73.57.1	104623	NEMVEDRAFT_v1g104623				glutamate receptor subunit 4 isoform 4 precursor [Trachemys scripta elegans]	GRIA2_HUMANGlutamate receptor 2;
NVE3260	0.65	0.47392	5.13333	1.57065	0.223333	0.0309121	1.89	0.34419	-3.31342	1.57142	1.7026e-08	4.9281e-07	-3.49808	0.196291	1.26192e-10	3.29915e-09	0.258	0.323	1.098	7.631	4.452	4.991	0.223	0.237	0.13	2.503	1.955	2.057	estExt_fgenesh1_pg.C_1320021	244721	NEMVEDRAFT_v1g244721		sigP:1^27^0.534^YES
NVE20070	1.35667	0.300037	8.16333	3.08625	3.62667	0.90761	20.6167	0.927589	-2.88314	1.56984	1.04819e-07	2.5122e-06	-2.96024	2.92454	1.16477e-18	9.52675e-17	0.876	1.917	0.973	7.049	14.538	6.189	4.077	2.23	3.006	21.713	24.142	26.042
NVE1455	2.41	0.538888	0.343333	0.0169967	1.78667	0.289866	0.2	0.0432049	2.46313	1.55657	6.98478e-08	1.74602e-06	2.66517	1.07037	1.7907e-09	3.71618e-08	1.886	1.885	2.553	0.364	0.421	0.376	1.666	1.357	1.55	0.19	0.198	0.311	fgenesh1_pg.scaffold_111000013	209754	NEMVEDRAFT_v1g209754				GA29342 [Drosophila pseudoobscura pseudoobscura]			Protein of unknown function (DUF229)
NVE14364	6.26333	1.005	1.18667	0.0169967	4.49	1.94643	0.463333	0.126842	2.04492	1.55075	2.6291e-06	4.16318e-05	2.85925	0.980201	3.38355e-07	4.13621e-06	5.556	5.223	5.688	1.227	1.367	1.421	6.74	3.056	2.181	0.623	0.631	0.347							RNA polymerase subunit sigma [Clostridium botulinum]	ZAN_HUMANZonadhesin;
NVE14034	16.0067	3.26115	1.54667	0.132749	17.3033	5.11881	1.18	0.162686	3.00943	1.54254	1.99997e-10	8.92441e-09	3.40277	1.57873	3.39209e-13	1.40413e-11	14.07	12.288	15.494	1.643	1.601	1.985	9.374	20.092	14.974	1.119	1.745	1.279	e_gw.322.48.1	133819	NEMVEDRAFT_v1g133819				Os05g0223200 [Oryza sativa Japonica Group]	CIRBA_XENLACold-inducible RNA-binding protein A;	CIRBP	Cold inducible RNA binding protein	GO:0003674,GO:0003676,GO:0003723,GO:0003729,GO:0003730,GO:0005488,GO:0005575,GO:0005622,GO:0005623,GO:0005634,GO:0005654,GO:0005737,GO:0006417,GO:0006950,GO:0006996,GO:0008150,GO:0009266,GO:0009314,GO:0009409,GO:0009411,GO:0009416,GO:0009628,GO:0009889,GO:0009890,GO:0009891,GO:0009892,GO:0009893,GO:0009987,GO:0010468,GO:0010494,GO:0010556,GO:0010557,GO:0010558,GO:0010604,GO:0010605,GO:0010608,GO:…
NVE17383	14.1433	1.02944	2.05667	0.243903	13.82	1.45993	1.73	0.155134	2.43342	1.5244	1.01585e-07	2.44911e-06	2.54354	1.41733	1.83133e-10	4.64469e-09	11.832	13.699	12.134	1.788	2.676	2.537	11.794	12.252	11.504	2.028	2.141	1.841	fgsh_est.C_scaffold_43000014	232390	NEMVEDRAFT_v1g232390
NVE53	0.74	0.171075	3.89333	0.821273	0.92	0.193046	5.82	3.14338	-2.71148	1.48439	3.90179e-08	1.03783e-06	-3.10591	2.07394	1.08251e-09	2.35963e-08	0.399	0.851	0.765	3.618	5.89	3.711	0.624	1.082	0.688	4.33	12.659	3.742	gw.1.561.1	64004	NEMVEDRAFT_v1g64004		sigP:1^22^0.673^YES		CG42749, isoform C [Drosophila melanogaster]			Chitin binding domain
NVE13186	3.55667	0.230121	0.593333	0.228813	5.65667	0.556317	0.88	0.223756	2.25219	1.48403	1.80059e-06	2.99823e-05	2.23715	2.08444	1.54967e-09	3.24698e-08	2.958	3.489	3.036	0.915	0.678	0.376	5.641	4.622	4.376	1.035	1.349	0.682	fgenesh1_pg.scaffold_30000176	201825	NEMVEDRAFT_v1g201825				E3 ubiquitin-protein ligase CHFR [Danio rerio]	CHFR_DANREE3 ubiquitin-protein ligase CHFR;
NVE19000	5.51667	0.967827	0.91	0.329343	6.74	1.98597	1.07333	0.257207	2.2722	1.47242	4.87296e-06	7.03727e-05	2.21093	1.72172	5.45839e-07	6.26828e-06	3.866	5.094	5.722	0.884	0.631	1.574	8.732	4.356	4.528	0.75	1.571	1.483
NVE21103	0.0533333	0.0286744	1.60667	0.569581	0.05	0.0163299	2.63333	0.496275	-5.12047	1.45647	4.97764e-15	4.96495e-13	-6.13531	2.21527	2.25415e-34	1.06763e-31	0.039	0.097	0.017	2.235	0.958	2.173	0.065	0.047	0.022	2.63	4.083	2.523	fgenesh1_pg.scaffold_60000006	205483	NEMVEDRAFT_v1g205483				viral A-type inclusion protein [Trichomonas vaginalis G3]	TENX_HUMANTenascin-X;		Inherit from opiNOG: doublecortin domain containing 5
NVE9276	4.05667	1.12775	0.546667	0.148847	4.90667	1.20173	0.596667	0.146363	2.50785	1.44733	3.93755e-07	7.99613e-06	2.58905	1.68156	1.25235e-09	2.68194e-08	3.905	2.66	3.917	0.364	0.678	0.834	2.988	5.543	4.108	0.729	0.879	0.466	estExt_fgenesh1_pg.C_2170015	246422	NEMVEDRAFT_v1g246422				Universal stress protein [Schistosoma japonicum]	Y531_METJAUniversal stress protein MJ0531;		Universal stress protein
NVE10401	1.74333	0.328261	8.17	1.75752	1.98667	0.293295	7.08667	1.38901	-2.51124	1.44343	2.68928e-07	5.76016e-06	-2.29727	1.34229	2.3957e-08	3.88152e-07	1.033	2.283	1.489	10.188	6.696	10.546	1.629	1.718	1.739	6.262	11.186	7.521	fgenesh1_pg.scaffold_24000093	200879	NEMVEDRAFT_v1g200879						TNFSF13	Tumor necrosis factor (Ligand) superfamily member	GO:0000018,GO:0001667,GO:0001776,GO:0001936,GO:0001938,GO:0002250,GO:0002251,GO:0002252,GO:0002260,GO:0002376,GO:0002377,GO:0002381,GO:0002385,GO:0002426,GO:0002440,GO:0002443,GO:0002449,GO:0002460,GO:0002634,GO:0002636,GO:0002637,GO:0002682,GO:0002684,GO:0002694,GO:0002696,GO:0002697,GO:0002699,GO:0002700,GO:0002703,GO:0002706,GO:0002712,GO:0002819,GO:0002821,GO:0002822,GO:0002824,GO:0002889,GO:…
NVE594	4.08333	0.622593	0.213333	0.122565	4.21667	0.600352	0.383333	0.21853	3.87794	1.43835	5.54047e-12	3.22107e-10	3.00035	1.50144	3.40458e-10	8.12868e-09	3.099	3.651	4.075	0.312	0.351	0.047	3.23	4.024	3.579	0.327	0.198	0.813	fgenesh1_pg.scaffold_102000001	209154	NEMVEDRAFT_v1g209154				DUF229 domain containing protein [Trichuris trichiura]			Protein of unknown function (DUF229)
NVE16103	3.67333	0.83284	0.533333	0.263987	4.57667	0.49493	0.546667	0.238094	2.4473	1.43446	1.53827e-06	2.63013e-05	2.64797	1.6936	3.2811e-09	6.44387e-08	3.13	2.725	3.734	0.915	0.28	0.564	4.803	3.749	3.347	0.75	0.26	0.861	e_gw.39.44.1	95490	NEMVEDRAFT_v1g95490				PREDICTED: methyltransferase-like protein 4 isoform X1 [Macaca fascicularis]	METL4_HUMANMethyltransferase-like protein 4;	METTL4	Methyltransferase like 4
NVE11305	3.37667	1.0091	0.516667	0.101434	4.12333	0.287789	0.396667	0.0531246	2.32551	1.3994	1.54767e-06	2.63751e-05	2.9175	1.58584	7.31024e-13	2.84123e-11	3.224	2.1	3.377	0.457	0.526	0.775	3.556	3.834	3.267	0.348	0.495	0.55	estExt_fgenesh1_pm.C_260015	234388	NEMVEDRAFT_v1g234388				BTB/POZ domain-containing protein 9 [Acromyrmex echinatior]	TBC24_XENLATBC1 domain family member 24;		BTB (POZ) domain containing 19
NVE16233	6.60333	1.85354	0.59	0.162686	5.25333	0.640278	0.796667	0.159652	3.10817	1.38924	9.63036e-10	3.76843e-08	2.25983	1.15686	7.65273e-08	1.10693e-06	6.48	4.329	6.246	0.738	0.421	0.822	4.208	4.897	4.405	0.898	1.188	0.693	estExt_fgenesh1_pg.C_3950015	248027	NEMVEDRAFT_v1g248027				mitochondrial genome maintenance protein [Dictyostelium discoideum AX4]	MG101_USTMAMitochondrial genome maintenance protein MGM101;		Inherit from opiNOG: Mitochondrial genome maintenance protein mgm101
NVE19006	5.33333	0.940154	0.87	0.254689	5.42	0.961977	0.68	0.120277	2.2496	1.37988	1.54555e-06	2.63612e-05	2.5394	1.32641	3.89585e-09	7.49224e-08	5.047	4.469	4.491	1.081	1.239	0.599	3.779	5.818	4.397	0.75	1.002	0.622	fgenesh1_pg.scaffold_5000136	197330	NEMVEDRAFT_v1g197330			NvJumonji-like	JmjC domain-containing protein 5 [Zootermopsis nevadensis]	KDM8_XENTRLysine-specific demethylase 8;		Cupin superfamily protein
NVE1419	3.74	0.823043	0.616667	0.209497	4.04333	1.81483	0.436667	0.233286	2.24589	1.36891	2.05396e-06	3.35424e-05	2.84486	1.40559	8.08491e-07	8.92451e-06	2.856	2.994	3.984	0.936	0.643	0.47	6.144	2.809	1.862	0.75	0.173	0.55							cement protein 3B, putative [Hammondia hammondi]
NVE11399	0.16	0.0355903	6.66	2.94197	0.416667	0.054365	1.9	0.509379	-5.84669	1.34673	7.73085e-17	9.59191e-15	-2.52427	-0.153621	5.24394e-06	4.60933e-05	0.149	0.118	0.15	5.947	4.23	12.495	0.372	0.465	0.261	2.091	3.069	1.483
NVE15313	0.39	0.137356	7.36	4.68975	7.75333	5.90204	26.17	6.46437	-4.59126	1.34428	9.34517e-11	4.43253e-09	-2.14293	3.42072	7.35255e-05	0.000448195	0.454	0.355	0.216	3.483	16.291	5.625	14.978	3.065	2.854	24.353	25.094	42.052	fgenesh1_pg.scaffold_363000012	218746	NEMVEDRAFT_v1g218746				kinesin light chain [Gloeobacter violaceus]	TTC28_HUMANTetratricopeptide repeat protein 28;		Tetratricopeptide repeat
NVE7242	1.16667	0.354902	8.59667	1.5195	0.516667	0.419629	3.28333	2.07632	-3.23273	1.34347	3.03513e-11	1.57548e-09	-3.1536	0.0132346	1.45783e-05	0.000110578	1.221	0.754	1.031	10.739	10.319	7.786	0.195	0.218	0.804	6.421	3.291	1.327
NVE12170	5.55	2.21002	0.993333	0.253158	8.90667	1.21077	1.41667	0.26234	2.09469	1.32985	3.3206e-05	0.000359785	2.22478	1.99903	1.67392e-08	2.80354e-07	6.542	3.188	4.433	1.164	0.748	1.433	8.192	9.908	5.419	1.236	2.203	1.554	e_gw.28.96.1	91975	NEMVEDRAFT_v1g91975				uncharacterized protein LOC100101190 [Bombyx mori]	CO061_MOUSEUncharacterized protein C15orf61 homolog;	C15ORF61	chromosome 15 open reading frame 61	GO:0005575,GO:0005576
NVE7988	4.12	0.608167	0.773333	0.355653	4.40667	0.751236	0.636667	0.148174	2.04053	1.3248	4.90923e-05	0.000500717	2.34288	1.31107	9.3513e-09	1.65607e-07	3.428	3.532	3.909	0.665	1.472	0.493	3.5	3.796	3.955	0.877	0.582	0.729	estExt_GenewiseH_1.C_20028	177136	NEMVEDRAFT_v1g177136				sulfatase modifying factor 1 [Hemicentrotus pulcherrimus]	SUMF1_MOUSESulfatase-modifying factor 1;	SUMF1	sulfatase modifying factor 1	GO:0005575,GO:0005622,GO:0005623,GO:0005737,GO:0005783,GO:0005788,GO:0006464,GO:0006629,GO:0006643,GO:0006644,GO:0006664,GO:0006665,GO:0006687,GO:0006793,GO:0006796,GO:0006807,GO:0008150,GO:0008152,GO:0009987,GO:0019538,GO:0019637,GO:0031974,GO:0036211,GO:0043170,GO:0043226,GO:0043227,GO:0043229,GO:0043231,GO:0043233,GO:0043412,GO:0043687,GO:0044237,GO:0044238,GO:0044255,GO:0044260,GO:0044267,GO:…
NVE39	4.87333	1.13585	0.57	0.121929	4.44667	1.65411	0.806667	0.0821922	2.72856	1.31737	1.17208e-08	3.55963e-07	2.0141	1.26839	1.82635e-05	0.000134425	4.508	3.522	4.649	0.769	0.538	0.599	1.973	5.524	3.912	0.95	0.866	0.98	estExt_gwp.C_10091	157669	NEMVEDRAFT_v1g157669				DNA fragmentation factor subunit beta [Crassostrea gigas]	DFFB_RATDNA fragmentation factor subunit beta;	DFFB	DNA fragmentation factor, 40kDa, beta polypeptide (caspase-activated DNase)	GO:0000228,GO:0000737,GO:0000785,GO:0000790,GO:0003674,GO:0003676,GO:0003677,GO:0003824,GO:0004516,GO:0004518,GO:0004536,GO:0005488,GO:0005575,GO:0005622,GO:0005623,GO:0005634,GO:0005654,GO:0005694,GO:0005737,GO:0005829,GO:0006139,GO:0006259,GO:0006308,GO:0006309,GO:0006323,GO:0006725,GO:0006807,GO:0006915,GO:0006917,GO:0006921,GO:0006996,GO:0007154,GO:0007165,GO:0008150,GO:0008152,GO:0008219,GO:…
NVE9522	4.5	0.380526	0.613333	0.0703957	5.21	0.703183	0.736667	0.204179	2.53043	1.31139	6.9177e-08	1.73138e-06	2.39036	1.49446	1.74489e-08	2.90806e-07	3.631	4.286	4.058	0.655	0.608	0.81	5.716	4.214	3.658	0.961	1.052	0.538								AMZ2_MACFAArchaemetzincin-2;		archaelysin family metallopeptidase
NVE7741	5.49333	2.22097	0.906667	0.24797	5.77333	0.83416	0.56	0.118603	2.23919	1.29444	1.47557e-05	0.000181639	2.89427	1.25947	2.96005e-11	8.73686e-10	6.675	3.532	3.884	1.029	0.666	1.362	4.617	5.163	5.013	0.433	0.705	0.837									TMEM218	Transmembrane protein 218	GO:0005575,GO:0016020
NVE1421	6.91667	0.76111	0.966667	0.382303	4.58667	1.11024	0.65	0.1772	2.47221	1.28295	6.8422e-07	1.29753e-05	2.39531	0.724699	3.86909e-06	3.52879e-05	6.065	6.365	5.896	1.071	1.636	0.552	5.66	4.043	2.478	0.57	1.114	0.61							RNA polymerase subunit sigma [Clostridium botulinum]	SPT5_KLULATranscription elongation factor SPT5;
NVE15438	4.34333	0.973288	0.78	0.155778	4.55333	0.608075	0.806667	0.0659966	2.09826	1.28254	7.17661e-06	9.86021e-05	2.05219	1.34011	4.53601e-07	5.33683e-06	3.999	3.198	4.117	0.79	1.145	0.705	3.472	4.916	3.441	0.929	1.015	0.861	estExt_fgenesh1_pg.C_370032	240928	NEMVEDRAFT_v1g240928				Rpp14/Pop5 family protein [Marssonina brunnea f. sp. 'multigermtubi' MB_m1]	POP5_MOUSERibonuclease P/MRP protein subunit POP5;	POP5	processing of precursor 5, ribonuclease P MRP subunit (S. cerevisiae)	GO:0000171,GO:0000172,GO:0003674,GO:0003824,GO:0004518,GO:0004519,GO:0004521,GO:0004526,GO:0004540,GO:0004549,GO:0005575,GO:0005622,GO:0005623,GO:0005634,GO:0005655,GO:0005730,GO:0005732,GO:0006139,GO:0006364,GO:0006396,GO:0006399,GO:0006725,GO:0006807,GO:0007154,GO:0007267,GO:0007275,GO:0007399,GO:0008033,GO:0008150,GO:0008152,GO:0009987,GO:0010467,GO:0016070,GO:0016072,GO:0016787,GO:0016788,GO:…
NVE21524	0.133333	0.0286744	1.23	0.107083	0.133333	0.0498888	1.22333	0.395502	-3.52398	1.27759	1.79943e-12	1.15141e-10	-3.59068	1.29164	6.84818e-12	2.2459e-10	0.102	0.108	0.141	1.3	1.578	1.28	0.186	0.114	0.058	1.7	0.841	1.65	e_gw.63.184.1	102060	NEMVEDRAFT_v1g102060		sigP:1^21^0.858^YES			MTH2_DROSIG-protein coupled receptor Mth2;		7 transmembrane receptor (Secretin family)
NVE22216	4.79333	0.807355	0.666667	0.179134	4.62333	1.49123	0.626667	0.320659	2.45977	1.2755	2.6208e-07	5.63126e-06	2.34932	1.17761	2.70226e-06	2.5935e-05	4.101	3.942	4.557	0.873	0.865	0.493	4.766	2.468	4.455	0.412	0.507	1.291	estExt_gwp.C_6880021	176326	NEMVEDRAFT_v1g176326				RNA polymerase II-associated protein 3 [Heterocephalus glaber]	DYXC1_GORGODyslexia susceptibility 1 candidate gene 1 protein homolog;	DYX1C1	dyslexia susceptibility 1 candidate 1	GO:0001764,GO:0003008,GO:0003674,GO:0005102,GO:0005488,GO:0005515,GO:0005575,GO:0005622,GO:0005623,GO:0005634,GO:0005737,GO:0006928,GO:0007275,GO:0007399,GO:0007600,GO:0007605,GO:0008150,GO:0009894,GO:0009966,GO:0009987,GO:0010646,GO:0016477,GO:0019222,GO:0022008,GO:0023051,GO:0030154,GO:0030162,GO:0030331,GO:0031323,GO:0031329,GO:0032268,GO:0032501,GO:0032502,GO:0033143,GO:0033146,GO:0035257,GO:…
NVE367	23.9	4.96327	3.81	1.98919	28.2833	5.60583	5.11	1.36477	2.29603	1.27335	2.02074e-05	0.000238089	2.04383	1.54988	3.25573e-06	3.05137e-05	23.876	19.977	18.829	2.963	2.337	7.727	23.589	34.29	16.937	4.362	8.711	4.974								NJMU_HUMANProtein Njmu-R1;	C17ORF75	Chromosome 17 open reading frame 75	GO:0000003,GO:0007276,GO:0007283,GO:0008150,GO:0019953,GO:0022414,GO:0032501,GO:0032504,GO:0044699,GO:0044702,GO:0048232,GO:0048609
NVE6193	7.58667	1.50343	0.973333	0.376061	8.78	1.52455	0.99	0.422374	2.57627	1.2642	1.26689e-06	2.21657e-05	2.68545	1.41473	5.6966e-09	1.05952e-07	6.44	5.934	7.501	0.52	1.169	1.668	6.2	9.016	7.375	1.151	1.794	0.514	estExt_fgenesh1_pg.C_170083	239626	NEMVEDRAFT_v1g239626					CL045_HUMANUncharacterized protein C12orf45;	C12ORF45	Chromosome 12 open reading frame 45
NVE1498	3.16667	1.12964	0.573333	0.0659966	3.93667	0.632051	0.633333	0.143372	2.07187	1.26161	2.16369e-05	0.000252737	2.18196	1.52797	2.21308e-08	3.60862e-07	3.428	1.788	2.878	0.645	0.725	0.564	3.537	3.075	3.456	0.845	0.804	0.538	estExt_fgenesh1_pg.C_1110055	244165	NEMVEDRAFT_v1g244165				PREDICTED: general transcription factor IIH subunit 4 [Bos mutus]	TF2H4_PANTRGeneral transcription factor IIH subunit 4;	GTF2H4	General transcription factor IIH, polypeptide 4, 52kDa	GO:0000003,GO:0000428,GO:0000439,GO:0000441,GO:0000718,GO:0001071,GO:0001109,GO:0001111,GO:0001112,GO:0001113,GO:0001120,GO:0001671,GO:0003006,GO:0003674,GO:0003700,GO:0005575,GO:0005622,GO:0005623,GO:0005634,GO:0005654,GO:0005667,GO:0005675,GO:0006139,GO:0006140,GO:0006259,GO:0006281,GO:0006283,GO:0006289,GO:0006308,GO:0006351,GO:0006352,GO:0006353,GO:0006354,GO:0006355,GO:0006360,GO:0006361,GO:…
NVE19851	1.02667	0.514933	6.20667	1.63416	1.46	0.498063	9.99667	1.55949	-2.97019	1.25802	7.84666e-08	1.93767e-06	-3.25594	1.97207	4.50264e-16	2.73734e-14	0.83	0.409	1.364	7.34	4.581	8.972	0.791	1.386	1.5	9.188	15.084	10.881	fgenesh1_pg.scaffold_5311000001	224641	NEMVEDRAFT_v1g224641				EGF domain-containing protein [Myxococcus stipitatus]	NID2_RATNidogen-2;		Calcium-binding EGF domain
NVE4654	5.44	1.49807	0.863333	0.0784573	5.67667	1.20969	0.626667	0.328363	2.28198	1.25159	1.56002e-06	2.6519e-05	2.73645	1.21034	6.96782e-08	1.02238e-06	4.5	3.737	5.905	0.988	0.888	1.033	3.817	5.59	5.1	0.781	0.223	1.148	estExt_fgenesh1_pm.C_150003	234224	NEMVEDRAFT_v1g234224				PREDICTED: dual specificity protein phosphatase 14 [Columba livia]	DUS14_BOVINDual specificity protein phosphatase 14;
NVE12512	1.02667	0.473943	4.36667	1.39777	1.06667	0.225142	4.33333	0.32149	-2.31821	1.23897	8.69486e-05	0.000807499	-2.45984	1.26769	9.96546e-10	2.18468e-08	0.783	1.745	0.383	5.583	2.793	6.271	1.015	0.74	0.963	4.784	5.68	4.639							hypothetical protein [Geitlerinema sp. PCC 7407]	TTC28_HUMANTetratricopeptide repeat protein 28;		Tetratricopeptide repeat
NVE2184	4.96333	0.830033	0.826667	0.217	5.78667	1.60546	0.793333	0.460893	2.26313	1.23897	1.57573e-05	0.00019257	2.428	1.33362	9.44571e-06	7.58263e-05	3.005	6.268	4.35	0.541	1.157	1.139	7	3.464	4.484	0.993	0.21	1.519	fgenesh1_pg.scaffold_12000152	198929	NEMVEDRAFT_v1g198929				TPA: cholinergic receptor, nicotinic, beta 3 [Bos taurus]	ACHB3_CHICKNeuronal acetylcholine receptor subunit beta-3;
NVE626	5.98333	1.99882	0.416667	0.143836	6.94333	1.77903	0.83	0.21276	3.43163	1.21584	4.96689e-10	2.02902e-08	2.58392	1.47597	8.13813e-10	1.81734e-08	6.409	3.608	5.331	0.322	0.725	0.376	4.58	6.321	6.701	1.014	1.237	0.634	e_gw.102.6.1	110826	NEMVEDRAFT_v1g110826				methylmalonic aciduria and homocystinuria type C protein homolog [Gallus gallus]	MMAC_BOVINMethylmalonic aciduria and homocystinuria type C protein homolog;	MMACHC	Methylmalonic aciduria (Cobalamin deficiency) cblC type, with homocystinuria	GO:0005575,GO:0005622,GO:0005623,GO:0005737,GO:0005739,GO:0043226,GO:0043227,GO:0043229,GO:0043231,GO:0044424,GO:0044444,GO:0044464
NVE245	9.35667	1.74173	0.816667	0.526519	9.00667	1.74509	1.21	0.193046	3.12711	1.20963	1.16485e-07	2.75288e-06	2.4259	1.20336	2.41332e-08	3.90697e-07	8.162	7.431	8.932	1.04	1.578	0.117	6.107	9.443	7.614	1.098	1.831	1.327	e_gw.1.260.1	78927	NEMVEDRAFT_v1g78927				valacyclovir hydrolase [Danio rerio]	BPHL_MOUSEValacyclovir hydrolase;	BPHL	biphenyl hydrolase-like (serine hydrolase	GO:0003674,GO:0003824,GO:0005575,GO:0005622,GO:0005623,GO:0005737,GO:0005739,GO:0006082,GO:0006520,GO:0006807,GO:0008150,GO:0008152,GO:0009636,GO:0009987,GO:0016787,GO:0017171,GO:0019752,GO:0042221,GO:0043226,GO:0043227,GO:0043229,GO:0043231,GO:0043436,GO:0044237,GO:0044238,GO:0044281,GO:0044424,GO:0044444,GO:0044464,GO:0044710,GO:0050896,GO:0071704,GO:1901564
NVE19275	4.05667	1.61353	12.8533	2.39714	1.86	0.381925	19.44	3.74084	-2.05452	1.2044	2.27457e-05	0.000263421	-3.77098	1.64401	3.25745e-16	1.99823e-14	3.537	2.035	4.79	16.457	14.923	11.697	1.992	2.012	0.956	16.052	30.069	22.503	fgenesh1_pg.scaffold_5032000001	224558	NEMVEDRAFT_v1g224558						SLMO1	Slowmo homolog	GO:0000003,GO:0003006,GO:0003008,GO:0003012,GO:0005575,GO:0005622,GO:0005623,GO:0005737,GO:0005739,GO:0006936,GO:0006939,GO:0007276,GO:0007283,GO:0007292,GO:0007293,GO:0007610,GO:0007626,GO:0008150,GO:0008345,GO:0009653,GO:0009987,GO:0009994,GO:0014821,GO:0019953,GO:0022412,GO:0022414,GO:0030154,GO:0030432,GO:0030537,GO:0030706,GO:0032501,GO:0032502,GO:0032504,GO:0040008,GO:0040009,GO:0040010,GO:…
NVE10126	1.22	0.73598	6.66667	0.637826	1.84333	0.131233	7.45	4.55868	-2.82774	1.19356	8.54477e-08	2.08977e-06	-2.47539	1.47897	3.93201e-06	3.57816e-05	1.737	0.506	0.807	7.309	6.743	8.455	1.825	1.575	1.384	5.016	17.163	4.46
NVE19172	4.52667	0.759576	0.633333	0.0579272	4.27	0.822962	0.44	0.152971	2.47393	1.17138	1.90992e-07	4.24733e-06	2.77442	0.994979	3.01365e-09	5.97042e-08	4.281	3.888	3.742	0.593	0.725	0.834	3.295	3.654	3.926	0.243	0.73	0.598	fgenesh1_pg.scaffold_50000033	204349	NEMVEDRAFT_v1g204349				aspartate/glutamate/uridylate kinase [Methanobacterium formicicum]	IPK_METTHIsopentenyl phosphate kinase;		Amino acid kinase family
NVE9403	9.07333	3.20339	0.896667	0.484034	8.29	3.48512	1.00667	0.0339935	2.95278	1.15569	1.193e-07	2.80638e-06	2.59384	1.08203	8.37117e-07	9.18574e-06	9.406	4.975	8.799	1.643	0.689	0.611	3.388	11.417	6.665	1.014	1.287	1.22	fgenesh1_pg.scaffold_22000021	200499	NEMVEDRAFT_v1g200499				Hypothetical protein CBG05694 [Caenorhabditis briggsae]	RT28_MOUSE28S ribosomal protein S28, mitochondrial;	MRPS28	Mitochondrial ribosomal protein S28	GO:0000003,GO:0000313,GO:0000314,GO:0003674,GO:0003735,GO:0005198,GO:0005575,GO:0005622,GO:0005623,GO:0005737,GO:0005739,GO:0005759,GO:0005761,GO:0005763,GO:0005840,GO:0006412,GO:0008150,GO:0008152,GO:0009058,GO:0009059,GO:0009987,GO:0010467,GO:0015935,GO:0019538,GO:0030529,GO:0031974,GO:0032991,GO:0034645,GO:0040008,GO:0040009,GO:0040010,GO:0043170,GO:0043226,GO:0043227,GO:0043228,GO:0043229,GO:…
NVE23480	4.99333	2.41233	0.726667	0.261449	3.50667	1.74244	0.43	0.120277	2.39564	1.14365	4.69564e-05	0.000480618	2.49951	0.593003	2.53243e-06	2.44318e-05	5.079	1.712	5.738	1.081	0.467	0.869	1.936	2.354	4.318	0.486	0.693	0.323
NVE22430	5.28667	0.793361	1	0.190263	5.79333	1.54774	0.933333	0.300925	2.05687	1.11515	1.09096e-05	0.000140856	2.14819	1.17167	3.60006e-06	3.32663e-05	4.821	4.566	4.541	1.112	0.865	1.397	3.388	6.197	5.223	0.686	1.67	0.957	estExt_fgenesh1_pg.C_70085	238638	NEMVEDRAFT_v1g238638					F177A_MOUSEProtein FAM177A1;	FAM177A1	family with sequence similarity 177, member A1
NVE2745	1.46667	0.37241	6.47333	0.217	2.26333	0.984355	6.59333	2.05435	-2.50279	1.10956	8.39984e-08	2.06425e-06	-2.03726	1.27866	3.33051e-05	0.000225871	1.518	1.109	1.189	7.017	7.538	7.305	2.625	0.835	2.239	6.379	11.557	5.261	fgenesh1_pg.scaffold_12791000001	225828	NEMVEDRAFT_v1g225828							Inherit from KOG: mcf.2 cell line derived transforming
NVE11750	4.08333	1.44417	0.583333	0.172111	4.92667	0.561684	0.556667	0.0385861	2.41692	1.09522	4.983e-06	7.17581e-05	2.70509	1.3127	8.79739e-11	2.36057e-09	4.414	2.326	3.701	0.665	0.409	0.893	3.872	4.869	3.977	0.644	0.643	0.646	e_gw.27.174.1	91671	NEMVEDRAFT_v1g91671				FK506 binding protein 8, isoform CRA_b [Rattus norvegicus]	FKBP8_RATPeptidyl-prolyl cis-trans isomerase FKBP8;	FKBP8	FK506 binding protein 8, 38kDa	GO:0000413,GO:0001654,GO:0001708,GO:0003002,GO:0003674,GO:0003755,GO:0003824,GO:0005488,GO:0005527,GO:0005528,GO:0005575,GO:0005622,GO:0005623,GO:0005737,GO:0005739,GO:0005740,GO:0005783,GO:0005789,GO:0006464,GO:0007154,GO:0007165,GO:0007166,GO:0007224,GO:0007275,GO:0007389,GO:0007399,GO:0007423,GO:0008144,GO:0008150,GO:0008152,GO:0009790,GO:0009792,GO:0009953,GO:0009966,GO:0009967,GO:0009987,GO:…
NVE8872	0.21	0.151217	1.35333	0.324277	0.503333	0.31721	1.94667	0.327652	-2.95516	1.08899	8.9107e-05	0.000824533	-2.38143	1.72489	6.06046e-06	5.2204e-05	0.219	0.377	0	0.956	1.683	1.996	0.866	0.161	0.297	1.816	2.982	2.045	e_gw.21.153.1	89580	NEMVEDRAFT_v1g89580					KCNH6_HUMANPotassium voltage-gated channel subfamily H member 6;	KCNH7	Potassium voltage-gated channel, subfamily H (Eag-related), member	GO:0000003,GO:0001508,GO:0002027,GO:0003008,GO:0003012,GO:0003013,GO:0003674,GO:0005215,GO:0005216,GO:0005242,GO:0005244,GO:0005249,GO:0005251,GO:0005261,GO:0005267,GO:0005575,GO:0005622,GO:0005623,GO:0005634,GO:0005635,GO:0005737,GO:0005886,GO:0005887,GO:0006461,GO:0006810,GO:0006811,GO:0006812,GO:0006813,GO:0006936,GO:0006937,GO:0007154,GO:0007267,GO:0007268,GO:0007600,GO:0007605,GO:0007610,GO:…
NVE19522	17.14	6.89535	2.22	1.43195	6.72333	1.87894	0.95	0.308004	2.5616	1.08092	1.57557e-05	0.00019257	2.43777	-0.107825	5.48252e-05	0.0003473	14.845	8.54	20.392	4.377	1.811	1.057	6.339	8.523	3.173	0.887	0.792	1.638							GH08318p [Drosophila melanogaster]	DHTK1_DROMEProbable 2-oxoglutarate dehydrogenase E1 component DHKTD1 homolog, mitochondrial;		Dehydrogenase	GO:0003674,GO:0003824,GO:0004591,GO:0008150,GO:0008152,GO:0016491,GO:0016624,GO:0016903,GO:0044710,GO:0055114
NVE11551	0.546667	0.0659966	3.67	1.07583	0.81	0.188326	3.23333	0.577831	-3.07441	1.07894	1.15554e-08	3.52519e-07	-2.40022	1.03528	1.13919e-07	1.57721e-06	0.391	0.689	0.416	3.597	2.887	5.966	0.996	0.598	0.529	3.01	5.011	3.348							citrate lyase [Clostridiales bacterium VE202-15]	CITE_HAEINCitrate lyase subunit beta;		Inherit from COG: citrate lyase
NVE9726	7.27	1.39348	0.51	0.11431	6.04	0.906311	0.64	0.125698	3.46359	1.07438	6.4714e-11	3.14272e-09	2.75828	0.849746	4.09218e-09	7.82549e-08	6.714	5.751	6.562	0.364	0.666	0.716	4.505	5.932	5.093	0.539	1.002	0.717	estExt_fgenesh1_pg.C_2260022	246556	NEMVEDRAFT_v1g246556				translation machinery-associated protein 16 [Xenopus (Silurana) tropicalis]	TMA16_XENTRTranslation machinery-associated protein 16;	TMA16	translation machinery associated 16 homolog (S. cerevisiae)
NVE23294	0.443333	0.239072	1.84667	0.0903081	0.356667	0.163571	1.13333	0.160485	-2.35836	1.0625	3.89252e-05	0.000412741	-2.11822	0.465691	5.39797e-05	0.00034269	0.102	0.528	0.59	1.799	2.174	2.29	0.121	0.484	0.312	1.352	1.497	1.088							G patch domain-containing protein 3 [Tupaia chinensis]	GPTC3_MOUSEG patch domain-containing protein 3;
NVE2311	6.52667	0.703768	1.22	0.538578	6.03667	1.07587	0.646667	0.299592	2.0876	1.04686	2.50617e-05	0.000284574	2.77393	0.776857	3.25779e-08	5.14726e-07	5.055	6.139	6.171	2.048	1.122	0.857	5.306	4.669	5.426	1.045	0.322	0.825	estExt_fgenesh1_pg.C_1210009	244417	NEMVEDRAFT_v1g244417							Inherit from NOG: Chromosome 11 open reading frame 63
NVE1652	2.03	0.192007	6.67333	0.849797	1.81667	1.01227	5.32333	1.95961	-2.04925	1.04344	8.22907e-06	0.000111259	-2.08031	0.773537	0.000109917	0.000631114	1.596	1.928	1.88	6.986	8.987	6.588	0.81	1.291	2.333	5.608	9.565	3.503	fgenesh1_pg.scaffold_114000025	209953	NEMVEDRAFT_v1g209953				ankyrin repeat protein [Trichomonas vaginalis G3]
NVE14778	0.636667	0.0309121	3.68333	1.20876	1.31333	0.1668	4.11667	0.18625	-2.84299	1.02606	1.08985e-07	2.60135e-06	-2.0887	1.35957	8.81974e-08	1.2526e-06	0.477	0.668	0.566	4.845	2.314	5.179	1.359	1.025	1.014	4.393	5.346	4.627	gw.347.24.1	17017	NEMVEDRAFT_v1g17017		sigP:1^23^0.73^YES		DNA-binding protein Ikaros [Myotis davidii]	FMRF_DROMEFMRFamide-related peptides;
NVE22222	4.78667	0.817367	0.326667	0.156276	6.39333	0.729261	0.773333	0.185173	3.52529	1.01634	1.48015e-10	6.78335e-09	2.57023	1.46214	3.52653e-10	8.40016e-09	3.788	4.049	4.79	0.551	0.175	0.352	5.734	5.353	5.346	0.634	1.275	0.825	fgenesh1_pg.scaffold_6890000001	224966	NEMVEDRAFT_v1g224966						LACTBL1	lactamase, beta-like 1
NVE964	1.75333	0.520021	0.323333	0.111455	1.82	0.214009	0.29	0.0864099	2.06407	1.00835	3.51577e-05	0.000378112	2.20194	1.02553	6.69347e-07	7.52729e-06	1.745	1.109	1.663	0.489	0.351	0.235	1.424	1.794	1.478	0.391	0.408	0.203	estExt_gwp.C_1060083	168501	NEMVEDRAFT_v1g168501				ABC transporter [Daphnia pulex]	ABCBA_MOUSEATP-binding cassette sub-family B member 10, mitochondrial;	ABCB10	ATP-binding cassette, subfamily B (MDR TAP), member	GO:0003674,GO:0003824,GO:0005215,GO:0005575,GO:0005622,GO:0005623,GO:0005737,GO:0005739,GO:0005740,GO:0005743,GO:0006139,GO:0006152,GO:0006163,GO:0006195,GO:0006200,GO:0006725,GO:0006753,GO:0006778,GO:0006779,GO:0006783,GO:0006793,GO:0006796,GO:0006807,GO:0006810,GO:0006839,GO:0006855,GO:0006857,GO:0006950,GO:0006986,GO:0008150,GO:0008152,GO:0008559,GO:0009056,GO:0009058,GO:0009116,GO:0009117,GO:…
NVE15777	0.08	0.0141421	2.87333	0.234568	0.15	0.0282843	1.31333	0.160069	-5.48698	1.00308	1.10163e-18	1.67284e-16	-3.5124	0.0339163	5.1032e-10	1.1797e-08	0.07	0.065	0.075	2.869	3.109	3.758	0.158	0.104	0.123	1.362	1.398	1.817	e_gw.38.58.1	94880	NEMVEDRAFT_v1g94880	*			transcription factor Sox-14 [Xenopus laevis]	SOX14_XENLATranscription factor Sox-14 {ECO:0000250|UniProtKB:Q9W7R6};	SOX14	SRY (sex determining region Y)-box 14	GO:0005575,GO:0005622,GO:0005623,GO:0005634,GO:0007275,GO:0007399,GO:0007417,GO:0007420,GO:0008150,GO:0021536,GO:0021761,GO:0021854,GO:0030900,GO:0032501,GO:0032502,GO:0043226,GO:0043227,GO:0043229,GO:0043231,GO:0044424,GO:0044464,GO:0044699,GO:0044707,GO:0044767,GO:0048513,GO:0048731,GO:0048856
NVE1731	6.21	2.21106	0.973333	0.189268	8.44	2.35206	0.72	0.43871	2.28746	0.996796	7.25547e-06	9.94841e-05	3.06452	1.31615	1.14564e-08	1.99932e-07	6.879	3.651	5.364	1.268	0.888	1.104	4.775	9.851	7.107	0.454	1.658	0.466	gw.115.57.1	44649	NEMVEDRAFT_v1g44649				Profilin-4 [Caprimulgus carolinensis]	PROF4_BOVINProfilin-4;	PFN4	profilin family, member 4	GO:0005575,GO:0005622,GO:0005623,GO:0005856,GO:0043226,GO:0043228,GO:0043229,GO:0043232,GO:0044424,GO:0044464
NVE7861	0.823333	0.164992	3.79667	0.979841	0.983333	0.285929	2.95333	1.33467	-2.56098	0.993167	3.91898e-07	7.96637e-06	-2.04817	0.792098	0.000138861	0.00076891	0.814	0.689	0.657	3.4	3.447	6.071	0.54	1.148	0.84	2.313	5.977	2.2	estExt_fgenesh1_pg.C_1970017	246108	NEMVEDRAFT_v1g246108
NVE15312	0.81	0.0432049	3.53333	1.08081	1	0.237627	3.25	0.508003	-2.42971	0.983126	3.04431e-06	4.68575e-05	-2.16311	0.96235	4.67397e-07	5.47384e-06	0.618	0.937	0.64	4.003	2.431	5.484	0.726	0.845	0.963	3.496	4.752	3.109							Tetratricopeptide TPR_1 repeat-containing protein [Anabaena cylindrica]	TTC28_MOUSETetratricopeptide repeat protein 28;		Tetratricopeptide repeat
NVE6751	5.33667	1.62842	0.57	0.0408248	6.01	1.16973	0.623333	0.367544	2.84489	0.977424	2.93621e-08	8.03038e-07	2.77021	1.11613	8.45137e-08	1.21176e-06	5.642	3.489	4.624	0.645	0.608	0.669	4.571	5.21	5.527	0.19	0.755	1.291	e_gw.178.71.1	121345	NEMVEDRAFT_v1g121345				peptide deformylase, mitochondrial precursor [Macaca mulatta]	DEFM_HUMANPeptide deformylase, mitochondrial;	PDF	peptide deformylase, mitochondrial	GO:0003674,GO:0003824,GO:0005575,GO:0005622,GO:0005623,GO:0005737,GO:0005739,GO:0006464,GO:0008150,GO:0008152,GO:0008284,GO:0009987,GO:0016787,GO:0016810,GO:0016811,GO:0018193,GO:0018206,GO:0019538,GO:0031365,GO:0036211,GO:0042127,GO:0042586,GO:0043170,GO:0043226,GO:0043227,GO:0043229,GO:0043231,GO:0043412,GO:0044237,GO:0044238,GO:0044260,GO:0044267,GO:0044424,GO:0044444,GO:0044464,GO:0048518,GO:…
NVE16344	3.94	0.662873	0.683333	0.0618241	5.76667	1.17261	1.03667	0.230121	2.16935	0.97193	3.77476e-06	5.63114e-05	2.00588	1.4849	1.39691e-06	1.45522e-05	3.592	3.263	3.493	0.801	0.76	0.74	3.835	6.093	4.897	0.76	1.559	1.351	e_gw.4.479.1	81677	NEMVEDRAFT_v1g81677				PREDICTED: lipoyltransferase 1, mitochondrial isoform X1 [Anas platyrhynchos]	LIPT_MOUSELipoyltransferase 1, mitochondrial;	LIPT1	lipoyltransferase 1	GO:0000003,GO:0002119,GO:0002164,GO:0003006,GO:0005575,GO:0005622,GO:0005623,GO:0005737,GO:0005739,GO:0006464,GO:0006629,GO:0007275,GO:0007548,GO:0008150,GO:0008152,GO:0009790,GO:0009791,GO:0009792,GO:0009987,GO:0019538,GO:0022414,GO:0032501,GO:0032502,GO:0036211,GO:0040007,GO:0040035,GO:0043170,GO:0043226,GO:0043227,GO:0043229,GO:0043231,GO:0043412,GO:0044237,GO:0044238,GO:0044260,GO:0044267,GO:…
NVE7501	1.87333	0.439874	0.36	0.0571548	2.47667	0.285346	0.29	0.0588784	2.01374	0.970846	2.36943e-05	0.000272084	2.68243	1.26042	1.77057e-09	3.67953e-08	1.636	1.357	1.888	0.457	0.362	0.388	2.579	2.439	1.514	0.391	0.334	0.275	e_gw.19.169.1	88747	NEMVEDRAFT_v1g88747					DGC6L_HUMANProtein DGCR6L;	DGCR6	DiGeorge syndrome critical region gene	GO:0000003,GO:0005575,GO:0005576,GO:0005578,GO:0005622,GO:0005623,GO:0005634,GO:0007155,GO:0007275,GO:0007276,GO:0007283,GO:0007292,GO:0008150,GO:0009653,GO:0009887,GO:0009987,GO:0019953,GO:0022414,GO:0022610,GO:0031012,GO:0032501,GO:0032502,GO:0032504,GO:0043226,GO:0043227,GO:0043229,GO:0043231,GO:0044421,GO:0044424,GO:0044464,GO:0044699,GO:0044702,GO:0044707,GO:0044763,GO:0044767,GO:0048232,GO:…
NVE20353	0.316667	0.10274	1.95	0.165126	0.286667	0.0857645	2.22	0.583495	-2.91756	0.962262	7.38238e-09	2.36562e-07	-3.34254	1.12653	9.91281e-13	3.7525e-11	0.157	0.323	0.374	2.266	2.185	2.114	0.168	0.275	0.283	3.21	2.141	2.26	fgenesh1_pg.scaffold_56000103	205137	NEMVEDRAFT_v1g205137				apextrin [Branchiostoma belcheri tsingtauense]
NVE2143	1.99	0.267333	7.7	2.40878	1.89	0.673845	12.21	6.44586	-2.26421	0.947603	3.91851e-06	5.80304e-05	-3.14338	1.56834	1.99568e-08	3.28304e-07	1.776	1.755	1.722	11.425	6.182	8.009	0.912	2.458	1.521	10.423	25.998	6.875	estExt_fgenesh1_pg.C_120107	239150	NEMVEDRAFT_v1g239150
NVE3945	5.95	0.613025	1.06667	0.385083	7.71	1.44861	0.96	0.381925	2.12266	0.940911	2.45456e-05	0.00027965	2.62794	1.21814	6.15151e-08	9.15133e-07	5.259	5.622	4.915	1.258	1.695	0.634	7.522	8.798	4.187	1.584	0.866	0.813	fgenesh1_pg.scaffold_140000008	211566	NEMVEDRAFT_v1g211566				ras-related protein rab-10 [Ictalurus furcatus]	RAB13_DANRERas-related protein Rab-13;	RAB13	member RAS oncogene family	GO:0001525,GO:0001568,GO:0001944,GO:0007275,GO:0008150,GO:0009653,GO:0032501,GO:0032502,GO:0044699,GO:0044707,GO:0044767,GO:0048514,GO:0048646,GO:0048731,GO:0048856,GO:0072358,GO:0072359
NVE10572	3.15	0.687944	0.48	0.0898146	3.51667	0.705234	0.623333	0.106562	2.33884	0.931225	1.83039e-06	3.04039e-05	2.04	1.09519	2.22266e-06	2.19422e-05	3.068	2.423	2.728	0.499	0.689	0.435	2.364	3.635	3.028	0.613	0.643	0.921	e_gw.243.29.1	127824	NEMVEDRAFT_v1g127824						HSPBAP1	HSPB (Heat shock 27kDa) associated protein 1	GO:0005575,GO:0005622,GO:0005623,GO:0005737,GO:0044424,GO:0044464
NVE23077	3.25333	1.03879	15.3033	2.12616	3.51667	1.12814	24.7067	6.75254	-2.54451	0.89011	2.8037e-07	5.96131e-06	-3.31827	1.55699	7.81525e-13	3.02022e-11	2.669	2.057	3.693	18.526	14.748	18.167	3.128	2.107	3.6	16.654	39.708	31.399	estExt_fgenesh1_pg.C_7330004	248602	NEMVEDRAFT_v1g248602						SLMO1	Slowmo homolog	GO:0000003,GO:0003006,GO:0003008,GO:0003012,GO:0005575,GO:0005622,GO:0005623,GO:0005737,GO:0005739,GO:0006936,GO:0006939,GO:0007276,GO:0007283,GO:0007292,GO:0007293,GO:0007610,GO:0007626,GO:0008150,GO:0008345,GO:0009653,GO:0009987,GO:0009994,GO:0014821,GO:0019953,GO:0022412,GO:0022414,GO:0030154,GO:0030432,GO:0030537,GO:0030706,GO:0032501,GO:0032502,GO:0032504,GO:0040008,GO:0040009,GO:0040010,GO:…
NVE10531	3.77	1.58562	0.363333	0.228668	3.79333	1.09415	0.32	0.0432049	2.93377	0.884639	1.13202e-05	0.000145327	3.16132	0.934684	9.70393e-09	1.71108e-07	3.756	1.648	4.142	0.083	0.748	0.435	4.412	4.157	1.637	0.275	0.421	0.43	estExt_gwp.C_2420028	173246	NEMVEDRAFT_v1g173246				AGAP006104-PA-like protein [Anopheles sinensis]	COLT_DROMECongested-like trachea protein;	SLC25A20	solute carrier family 25 (carnitine acylcarnitine translocase), member 20	GO:0003333,GO:0003674,GO:0005215,GO:0005476,GO:0005575,GO:0005622,GO:0005623,GO:0005737,GO:0005739,GO:0005740,GO:0005743,GO:0006629,GO:0006810,GO:0006811,GO:0006812,GO:0006820,GO:0006839,GO:0006844,GO:0006853,GO:0006865,GO:0006869,GO:0006897,GO:0006909,GO:0007275,GO:0008150,GO:0008152,GO:0009790,GO:0009792,GO:0009987,GO:0010565,GO:0010876,GO:0015291,GO:0015297,GO:0015697,GO:0015711,GO:0015718,GO:…
NVE15779	9.88	0.808125	1.04	0.422374	11.12	3.40905	0.993333	0.181904	2.908	0.870689	1.36499e-07	3.16703e-06	3.01649	0.969914	3.85315e-09	7.42416e-08	8.561	9.671	8.084	0.603	1.099	1.879	5.976	13.666	9.084	0.898	1.547	1.052	e_gw.38.154.1	94938	NEMVEDRAFT_v1g94938				Trafficking protein particle complex subunit 2 [Fukomys damarensis]	TPPC2_NEMVEProbable trafficking protein particle complex subunit 2;	TRAPPC2	trafficking protein particle complex	GO:0001501,GO:0003674,GO:0005488,GO:0005515,GO:0005575,GO:0005622,GO:0005623,GO:0005634,GO:0005737,GO:0005783,GO:0005794,GO:0006355,GO:0006403,GO:0006810,GO:0006888,GO:0007154,GO:0007165,GO:0007166,GO:0007224,GO:0007275,GO:0008134,GO:0008150,GO:0009889,GO:0009987,GO:0010468,GO:0010556,GO:0015931,GO:0016192,GO:0016482,GO:0019219,GO:0019222,GO:0023052,GO:0031323,GO:0031326,GO:0032501,GO:0032502,GO:…
NVE13961	4.96333	0.749681	0.616667	0.211397	4.01333	1.92237	0.493333	0.19362	2.64946	0.870411	8.44416e-07	1.55214e-05	2.59427	0.565541	2.23707e-05	0.000160139	3.529	4.695	5.007	0.437	1.063	0.611	6.237	2.192	2.195	0.591	0.854	0.275	estExt_fgenesh1_pg.C_320130	240665	NEMVEDRAFT_v1g240665				flagellar outer dynein arm light chain 2 [Chlamydomonas reinhardtii]	TC1DA_XENLATctex1 domain-containing protein 1-A;
NVE6979	2.77	0.737699	0.333333	0.153261	3.10333	0.591739	0.416667	0.106249	2.65361	0.855314	4.27192e-06	6.27618e-05	2.48046	1.02876	1.07376e-07	1.49272e-06	2.332	1.917	2.952	0.135	0.584	0.435	3.668	2.534	1.956	0.581	0.359	0.49	fgenesh1_pg.scaffold_180000030	213638	NEMVEDRAFT_v1g213638				LPS biosynthesis protein [Lentisphaera araneosa]	LICD_HAEINLipopolysaccharide cholinephosphotransferase LicD;
NVE3988	1.60667	0.396008	0.266667	0.0471405	1.93333	0.236267	0.353333	0.0731817	2.19889	0.852276	1.39184e-05	0.000173607	2.00854	1.11778	2.55393e-06	2.46275e-05	1.636	1.206	1.339	0.208	0.351	0.352	1.489	2.012	1.507	0.422	0.507	0.299	fgenesh1_pm.scaffold_1402000001	231426	NEMVEDRAFT_v1g231426				DNA polymerase kappa [Leptosomus discolor]	POLK_HUMANDNA polymerase kappa;	POLK	Polymerase (DNA directed) kappa	GO:0003674,GO:0003824,GO:0003887,GO:0005575,GO:0005622,GO:0005623,GO:0005634,GO:0005654,GO:0006139,GO:0006259,GO:0006281,GO:0006289,GO:0006297,GO:0006301,GO:0006725,GO:0006807,GO:0006950,GO:0006974,GO:0008150,GO:0008152,GO:0009058,GO:0009059,GO:0009987,GO:0016740,GO:0016772,GO:0016779,GO:0018130,GO:0019438,GO:0019985,GO:0031974,GO:0031981,GO:0033554,GO:0034061,GO:0034641,GO:0034645,GO:0034654,GO:…
NVE7986	6.22667	0.730768	1.11667	0.322731	5.62667	2.27559	0.936667	0.302912	2.14965	0.849822	1.91288e-05	0.00022709	2.09796	0.616992	3.49866e-05	0.000235161	4.57	6.02	6.029	1.58	0.853	1.292	2.942	4.812	6.266	1.415	1.064	0.729							FGF-16 protein [Mus musculus]	FGF16_MOUSEFibroblast growth factor 16;	FGF16	fibroblast growth factor	GO:0000187,GO:0000902,GO:0001558,GO:0001667,GO:0001763,GO:0001932,GO:0001934,GO:0002009,GO:0002119,GO:0002164,GO:0003399,GO:0003674,GO:0005102,GO:0005104,GO:0005488,GO:0005515,GO:0005575,GO:0005576,GO:0005622,GO:0005623,GO:0005634,GO:0005654,GO:0005730,GO:0005737,GO:0006928,GO:0006935,GO:0007154,GO:0007165,GO:0007166,GO:0007167,GO:0007169,GO:0007275,GO:0007399,GO:0007424,GO:0007426,GO:0007427,GO:…
NVE3861	0.386667	0.186607	4.27	0.764243	0.273333	0.103709	2.24	0.444522	-3.77557	0.832067	4.93051e-11	2.45296e-09	-3.47467	-0.00697282	5.91701e-10	1.354e-08	0.211	0.258	0.541	5.437	3.927	4.956	0.186	0.19	0.304	2.894	2.054	2.774	fgenesh1_pg.scaffold_14000093	199328	NEMVEDRAFT_v1g199328
NVE7547	3.06333	1.03551	0.393333	0.174611	3.82333	0.6748	0.51	0.172047	2.54476	0.825189	8.10359e-06	0.000109782	2.43223	1.14432	1.58262e-07	2.12469e-06	3.162	1.755	2.927	0.27	0.748	0.329	4.301	2.819	2.811	0.327	0.903	0.586	e_gw.19.48.1	88941	NEMVEDRAFT_v1g88941				proteasomal ATPase-associated factor 1 [Gallus gallus]	PAAF1_CHICKProteasomal ATPase-associated factor 1;	PAAF1	proteasomal ATPase-associated factor 1
NVE3638	4.78	0.804653	0.26	0.0864099	7.84333	1.84583	1.22667	0.421453	3.84755	0.791607	4.14948e-11	2.11084e-09	2.21583	1.5751	1.53013e-07	2.05966e-06	3.647	4.157	4.84	0.353	0.351	0.164	5.325	7.203	7.404	1.764	1.67	0.789	estExt_fgenesh1_pg.C_1380033,estExt_fgenesh1_pg.C_1380032	244895244894	NEMVEDRAFT_v1g244895,NEMVEDRAFT_v1g244894				HD phosphohydrolase-like [Saccoglossus kowalevskii]	YL432_MIMIVUncharacterized protein L432;		HD domain
NVE17683	4.93	0.816619	0.66	0.413844	7.84333	0.984355	1.42	0.286473	2.57594	0.779758	1.95979e-05	0.000232117	2.01939	1.47539	9.63457e-07	1.04205e-05	4.75	4.523	3.759	1.185	0.152	0.834	6.2	8.608	5.651	1.193	2.24	1.578	e_gw.44.285.1	96909	NEMVEDRAFT_v1g96909				RecName: Full=Protein CutA homolog; Flags: Precursor	CUTA_RATProtein CutA;		cutA divalent cation tolerance homolog (E. coli)
NVE566	1.86333	0.327448	0.183333	0.114698	2.06667	0.197034	0.156667	0.0188562	2.95761	0.777579	1.5657e-06	2.65935e-05	3.27588	0.855788	1.64395e-11	5.02713e-10	1.784	1.594	1.522	0.052	0.386	0.2	2.113	1.708	1.543	0.18	0.21	0.155	fgenesh1_pg.scaffold_101000063	209136	NEMVEDRAFT_v1g209136				PREDICTED: tubulin delta chain isoform X1 [Merops nubicus]	TBD_CANFA .	TUBD1	tubulin, delta 1	GO:0005575,GO:0005622,GO:0005623,GO:0005634,GO:0005737,GO:0005794,GO:0005813,GO:0005814,GO:0005815,GO:0005856,GO:0015630,GO:0043226,GO:0043227,GO:0043228,GO:0043229,GO:0043231,GO:0043232,GO:0044422,GO:0044424,GO:0044430,GO:0044444,GO:0044446,GO:0044450,GO:0044464
NVE5073	3.60333	1.04965	0.456667	0.279802	5.32	0.914476	0.553333	0.190146	2.56702	0.764142	2.45746e-05	0.000279823	2.81696	1.23524	2.24502e-10	5.62388e-09	3.091	2.348	3.892	0.187	0.982	0.411	3.91	5.049	4.665	0.866	0.557	0.466	estExt_fgenesh1_pg.C_1550033	245326	NEMVEDRAFT_v1g245326				methyltransferase [Ralstonia sp. GA3-3]	YL8A_SCHPOUncharacterized methyltransferase-like C25B8.10;		Methyltransferase
NVE23683	0.12	0.0141421	2.16333	0.898047	0.41	0.113431	6.52333	2.15382	-4.41729	0.750202	2.85037e-11	1.49099e-09	-4.44136	2.36455	1.53986e-21	1.752e-19	0.102	0.108	0.108	1.383	3.985	2.055	0.233	0.475	0.348	5.682	11.805	5.56							keratin-associated protein 10-2 [Verticillium alfalfae VaMs.102]
NVE3010	3.50333	0.612663	0.286667	0.10873	1.89333	0.379327	0.156667	0.130724	3.3056	0.739096	1.33866e-08	4.01164e-07	3.11855	-0.10997	9.66999e-07	1.04477e-05	3.177	2.854	3.16	0.208	0.257	0.517	1.406	1.67	1.746	0.338	0	0.179	fgsh_est.C_scaffold_13000017	231992	NEMVEDRAFT_v1g231992	*			GG14072 [Drosophila erecta]			zinc ion binding
NVE6113	2.71	0.843959	0.33	0.0588784	2.89333	0.506776	0.373333	0.2917	2.63863	0.731744	1.86379e-06	3.08328e-05	2.44073	0.83131	3.73444e-05	0.000248873	2.888	1.755	2.337	0.26	0.409	0.458	2.029	3.028	2.398	0.116	0.965	0.275	fgenesh1_pg.scaffold_17000008	199719	NEMVEDRAFT_v1g199719				Os03g0129000 [Oryza sativa Japonica Group]	PIGF_MOUSEPhosphatidylinositol-glycan biosynthesis class F protein;	PIGF	phosphatidylinositol glycan anchor biosynthesis, class F	GO:0003674,GO:0003824,GO:0004307,GO:0005575,GO:0005622,GO:0005623,GO:0005737,GO:0005783,GO:0005789,GO:0006464,GO:0006497,GO:0006501,GO:0006505,GO:0006506,GO:0006629,GO:0006643,GO:0006644,GO:0006650,GO:0006661,GO:0006664,GO:0006793,GO:0006796,GO:0008150,GO:0008152,GO:0008610,GO:0008654,GO:0009058,GO:0009059,GO:0009247,GO:0009987,GO:0012505,GO:0016020,GO:0016254,GO:0016740,GO:0016772,GO:0016780,GO:…
NVE3620	2.9	0.738286	0.49	0.157692	4	0.971837	0.586667	0.203361	2.1949	0.718898	5.55389e-05	0.00055289	2.28783	1.09248	5.0267e-07	5.83327e-06	2.457	2.046	3.044	0.333	0.526	0.822	2.709	3.625	3.818	0.75	0.928	0.359							THUMP domain-containing protein 1 [Bos taurus]	THUM1_MOUSETHUMP domain-containing protein 1;	THUMPD1	THUMP domain containing 1
NVE12544	0.396667	0.174611	1.97	0.374789	0.27	0.173781	1.67333	0.110855	-2.59711	0.714976	1.26112e-05	0.000159685	-3.14009	0.443151	3.60395e-09	6.99029e-08	0.117	0.549	0.441	1.611	2.875	2.231	0.214	0.076	0.362	1.933	1.967	1.913	gw.29.85.1	36018	NEMVEDRAFT_v1g36018				N-methyl-D-aspartate receptor 3B [Mus musculus]	NMD3B_MOUSEGlutamate receptor ionotropic, NMDA 3B;		Glutamate receptor, ionotropic	GO:0003008,GO:0003674,GO:0004871,GO:0004872,GO:0004888,GO:0004970,GO:0005215,GO:0005216,GO:0005230,GO:0005575,GO:0005623,GO:0005886,GO:0006810,GO:0006811,GO:0007154,GO:0007165,GO:0007166,GO:0007215,GO:0007267,GO:0007268,GO:0008066,GO:0008150,GO:0009987,GO:0010646,GO:0015075,GO:0015267,GO:0015276,GO:0015277,GO:0016020,GO:0019226,GO:0022803,GO:0022834,GO:0022836,GO:0022838,GO:0022839,GO:0022857,GO:…
NVE10966	1.56667	0.334896	0.17	0.0734847	1.24667	0.129185	0.2	0.100333	2.82329	0.654801	2.26698e-07	4.93353e-06	2.2248	0.417855	4.90462e-05	0.000314783	1.542	1.238	1.314	0.27	0.199	0.094	1.322	1.148	0.804	0.264	0.359	0.072	estExt_fgenesh1_pg.C_2520007	246895	NEMVEDRAFT_v1g246895				Bifunctional coenzyme A synthase [Crassostrea gigas]	COASY_PIGBifunctional coenzyme A synthase;	COASY	CoA synthase	GO:0000003,GO:0001667,GO:0002165,GO:0003006,GO:0003674,GO:0003824,GO:0004140,GO:0004595,GO:0005575,GO:0005622,GO:0005623,GO:0005634,GO:0005737,GO:0005739,GO:0005740,GO:0005741,GO:0006082,GO:0006139,GO:0006163,GO:0006164,GO:0006520,GO:0006575,GO:0006725,GO:0006732,GO:0006753,GO:0006766,GO:0006767,GO:0006793,GO:0006796,GO:0006807,GO:0006810,GO:0006928,GO:0007275,GO:0007276,GO:0007292,GO:0007297,GO:…
NVE19684	1.22	0.674883	13.2867	2.61292	2.84667	0.871945	21.3267	4.91718	-3.79514	0.640633	2.85568e-10	1.22331e-08	-3.34204	1.40928	8.19107e-13	3.15348e-11	1.049	0.366	1.647	14.877	18.523	11.391	1.527	3.483	2.34	21.427	34.4	18.999
NVE1959	0.273333	0.131233	2.01	1.1252	0.3	0.127541	1.18333	0.424604	-3.10758	0.635425	1.78346e-05	0.000214563	-2.34453	0.0665089	0.000166437	0.00089792	0.07	0.366	0.324	1.788	0.935	4.122	0.372	0.361	0.087	1.162	2.153	0.849							AGAP004902-PA-like protein [Anopheles sinensis]	DSCL1_HUMANDown syndrome cell adhesion molecule-like protein 1;	DSCAML1	down syndrome cell adhesion molecule	GO:0000902,GO:0000904,GO:0001501,GO:0001709,GO:0002237,GO:0003002,GO:0003674,GO:0003823,GO:0004871,GO:0004872,GO:0004888,GO:0005488,GO:0005515,GO:0005575,GO:0005623,GO:0005886,GO:0005887,GO:0006810,GO:0006897,GO:0006909,GO:0006928,GO:0006935,GO:0007154,GO:0007155,GO:0007156,GO:0007162,GO:0007165,GO:0007275,GO:0007389,GO:0007399,GO:0007409,GO:0007411,GO:0007413,GO:0007417,GO:0007420,GO:0007422,GO:…
NVE23647	1.04	0.436883	4.14333	1.04059	1.75667	0.363349	6.00333	1.70157	-2.37161	0.60201	1.5634e-05	0.000191293	-2.20829	1.22415	1.68483e-06	1.71738e-05	1.236	0.549	0.857	4.928	5.855	3.147	2.048	1.243	1.275	4.266	10.134	6.911							SAM domain and HD domain-containing protein 1 [Crassostrea gigas]		SAMHD1	SAM domain and HD	GO:0000003,GO:0002252,GO:0002376,GO:0002682,GO:0003674,GO:0003676,GO:0003723,GO:0003824,GO:0003924,GO:0005488,GO:0005575,GO:0005622,GO:0005623,GO:0005634,GO:0006139,GO:0006152,GO:0006163,GO:0006184,GO:0006195,GO:0006725,GO:0006753,GO:0006793,GO:0006796,GO:0006807,GO:0006950,GO:0006952,GO:0006955,GO:0007275,GO:0007369,GO:0008150,GO:0008152,GO:0009056,GO:0009116,GO:0009117,GO:0009119,GO:0009141,GO:…
NVE15482	3.3	0.685857	0.613333	0.0817856	9.99	2.35546	1.49	0.34419	2.0736	0.597636	7.44279e-05	0.000708857	2.26425	2.03045	3.73421e-09	7.21545e-08	3.334	3.166	2.245	0.53	0.725	0.834	6.451	9.851	9.171	1.246	2.438	1.578							alpha/beta fold family hydrolase [Candidatus Endolissoclinum faulkneri]	ABHDA_MOUSEMycophenolic acid acyl-glucuronide esterase, mitochondrial;	ABHD10	abhydrolase domain containing 10	GO:0003674,GO:0003824,GO:0004553,GO:0005575,GO:0005622,GO:0005623,GO:0005737,GO:0005739,GO:0005829,GO:0005975,GO:0006082,GO:0008150,GO:0008152,GO:0009056,GO:0009987,GO:0016052,GO:0016054,GO:0016137,GO:0016139,GO:0016787,GO:0016798,GO:0019389,GO:0019391,GO:0019752,GO:0043226,GO:0043227,GO:0043229,GO:0043231,GO:0043436,GO:0044237,GO:0044238,GO:0044248,GO:0044262,GO:0044275,GO:0044281,GO:0044282,GO:…
NVE25747	1.53667	0.591739	9.23667	0.594213	3.06667	1.55221	22.8833	3.69613	-2.97881	0.571114	5.76384e-08	1.46928e-06	-3.34235	1.86799	1.52721e-12	5.61427e-11	1.542	0.754	1.613	8.941	11.721	10.663	4.589	1.072	2.275	22.536	23.919	33.455								CAN6_RATCalpain-6;	CAPN6	Calpain 5	GO:0000003,GO:0000226,GO:0001541,GO:0001553,GO:0001578,GO:0003006,GO:0003674,GO:0003824,GO:0004175,GO:0004197,GO:0004198,GO:0005488,GO:0005515,GO:0005575,GO:0005622,GO:0005623,GO:0005737,GO:0005819,GO:0005856,GO:0005874,GO:0005876,GO:0006508,GO:0006996,GO:0007010,GO:0007017,GO:0007154,GO:0007165,GO:0007275,GO:0007530,GO:0007538,GO:0007542,GO:0007548,GO:0008017,GO:0008092,GO:0008150,GO:0008152,GO:…
NVE18851	0.323333	0.146363	1.33333	0.310519	0.286667	0.0492161	1.15667	0.0694422	-2.39072	0.564324	2.9285e-05	0.000324382	-2.446	0.407657	3.55996e-07	4.33625e-06	0.164	0.248	0.441	1.258	1.204	2.067	0.326	0.218	0.203	1.119	1.473	1.459	fgenesh1_pg.scaffold_498000009	220294	NEMVEDRAFT_v1g220294				transcription factor jumonji [Dictyostelium fasciculatum]	FB252_ARATHF-box protein At5g06550;	JMJD6	jumonji domain containing 6	GO:0001525,GO:0001568,GO:0001654,GO:0001655,GO:0001775,GO:0001786,GO:0001822,GO:0001944,GO:0002040,GO:0002262,GO:0002274,GO:0002376,GO:0002520,GO:0002521,GO:0003674,GO:0003676,GO:0003723,GO:0003727,GO:0003824,GO:0004872,GO:0005488,GO:0005506,GO:0005515,GO:0005543,GO:0005575,GO:0005622,GO:0005623,GO:0005634,GO:0005654,GO:0005730,GO:0005886,GO:0006325,GO:0006464,GO:0006482,GO:0006810,GO:0006897,GO:…
NVE21347	3.70667	1.0789	0.286667	0.054365	3.78333	2.005	0.436667	0.0857645	3.29195	0.538615	1.7672e-08	5.10055e-07	2.55997	0.549033	3.55473e-06	3.28921e-05	3.811	2.445	3.31	0.218	0.374	0.388	1.704	2.828	4.738	0.465	0.408	0.646	gw.616.20.1	8260	NEMVEDRAFT_v1g8260	*				H10_PONABHistone H1.0;		H1 histone family, member 0	GO:0005575,GO:0005622,GO:0005623,GO:0005634,GO:0043226,GO:0043227,GO:0043229,GO:0043231,GO:0044424,GO:0044464
NVE12397	3.10667	0.815775	0.403333	0.242258	4.11667	1.58872	0.496667	0.169378	2.5167	0.487624	2.542e-05	0.00028832	2.57992	0.801958	6.09722e-07	6.9025e-06	2.794	2.111	3.152	0.301	0.865	0.211	1.992	3.967	4.368	0.76	0.384	0.55	e_gw.288.58.1	130952	NEMVEDRAFT_v1g130952				dehydrogenase/reductase SDR family member 4-like [Takifugu rubripes]	DHRS4_RABITDehydrogenase/reductase SDR family member 4;
NVE9966	0.28	0.155778	2.26333	0.324996	0.456667	0.207579	3.38333	0.820745	-3.37137	0.469822	1.29747e-08	3.89393e-07	-3.36835	1.10847	5.78202e-11	1.6087e-09	0.125	0.194	0.416	2.734	2.711	2.161	0.168	0.484	0.493	2.524	5.445	4.017	estExt_fgenesh1_pg.C_230119	240031	NEMVEDRAFT_v1g240031
NVE6835	0.326667	0.160069	4.98	1.23064	3.79667	0.909518	26.25	5.51164	-4.21495	0.448473	9.63966e-12	5.50977e-10	-3.19812	2.96077	1.36132e-17	9.79667e-16	0.399	0.129	0.291	6.965	4.546	5.108	4.729	2.923	2.34	27.806	24.08	39.41							Ketohexokinase [Harpegnathos saltator]	KHK_HUMANKetohexokinase {ECO:0000312|HGNC:HGNC:6315};	KHK	ketohexokinase (fructokinase)	GO:0003674,GO:0003824,GO:0004454,GO:0005575,GO:0005622,GO:0005623,GO:0005737,GO:0005829,GO:0005975,GO:0005996,GO:0006000,GO:0006001,GO:0006793,GO:0006796,GO:0008150,GO:0008152,GO:0009056,GO:0009719,GO:0009725,GO:0009743,GO:0009744,GO:0009746,GO:0009749,GO:0009750,GO:0009987,GO:0010033,GO:0010035,GO:0010038,GO:0010043,GO:0010243,GO:0016052,GO:0016301,GO:0016310,GO:0016740,GO:0016772,GO:0016773,GO:…
NVE6151	0.25	0.0588784	3.41667	0.528226	0.526667	0.36527	3.37333	1.62779	-4.05322	0.432595	2.36511e-11	1.25001e-09	-3.066	0.565812	6.61521e-06	5.59956e-05	0.133	0.334	0.225	3.774	4.593	3.159	0.205	0.987	0.232	2.112	7.004	2.941
NVE17149	2.77	0.204124	0.376667	0.200056	5.50333	1.18857	0.563333	0.131993	2.53283	0.425724	1.27185e-05	0.000160943	2.83239	1.24899	1.13344e-10	2.98238e-09	2.363	2.714	2.304	0.395	0.725	0.153	3.956	4.897	5.143	0.623	0.483	0.849	e_gw.420.31.1	138017	NEMVEDRAFT_v1g138017				Short transient receptor potential channel 5 [Struthio camelus australis]	TRPC4_HUMANShort transient receptor potential channel 4;	TRPC7	Transient receptor potential cation channel subfamily C member	GO:0000041,GO:0000302,GO:0000902,GO:0000904,GO:0001775,GO:0003674,GO:0005215,GO:0005216,GO:0005261,GO:0005262,GO:0005488,GO:0005575,GO:0005622,GO:0005623,GO:0005634,GO:0005635,GO:0005737,GO:0005886,GO:0005887,GO:0005911,GO:0006810,GO:0006811,GO:0006812,GO:0006816,GO:0006828,GO:0006873,GO:0006874,GO:0006875,GO:0006928,GO:0006935,GO:0006950,GO:0006979,GO:0007154,GO:0007165,GO:0007204,GO:0007275,GO:…
NVE18542	0.163333	0.131993	2.33667	0.974143	0.0633333	0.0329983	2.51333	0.872328	-4.15813	0.401101	7.87587e-09	2.49235e-07	-5.59338	0.501287	1.68569e-15	9.5629e-14	0.274	0.075	0.058	3.192	3.483	1.127	0.037	0.104	0.029	2.925	4.244	1.602	e_gw.48.141.1	98001	NEMVEDRAFT_v1g98001				L-aromatic dopa decarboxylase [Sus scrofa]	DDC_RATAromatic-L-amino-acid decarboxylase;	HDC	decarboxylase	GO:0000003,GO:0000902,GO:0000904,GO:0001505,GO:0001654,GO:0001692,GO:0001694,GO:0001745,GO:0001751,GO:0001754,GO:0003006,GO:0003008,GO:0003674,GO:0003824,GO:0004058,GO:0004398,GO:0004837,GO:0005488,GO:0005575,GO:0005576,GO:0005615,GO:0005622,GO:0005623,GO:0005737,GO:0005829,GO:0006066,GO:0006082,GO:0006520,GO:0006547,GO:0006548,GO:0006576,GO:0006589,GO:0006725,GO:0006807,GO:0006928,GO:0006935,GO:…
NVE11520	2.69	1.1183	0.266667	0.150628	2.49333	0.43866	0.246667	0.062361	2.91024	0.391738	5.23013e-06	7.47577e-05	2.84863	0.293924	8.61509e-08	1.22954e-06	2.77	1.195	2.844	0.489	0.257	0.129	1.797	2.42	2.173	0.19	0.285	0.395	e_gw.264.22.1	129329	NEMVEDRAFT_v1g129329				AP endonuclease, putative [Ixodes scapularis]	APN1_CAEELDNA-(apurinic or apyrimidinic site) lyase;		AP2Ec	GO:0003674,GO:0003824,GO:0003906,GO:0006139,GO:0006259,GO:0006281,GO:0006284,GO:0006725,GO:0006807,GO:0006950,GO:0006974,GO:0007275,GO:0008081,GO:0008150,GO:0008152,GO:0009790,GO:0009792,GO:0009987,GO:0016787,GO:0016788,GO:0016829,GO:0016835,GO:0032501,GO:0032502,GO:0033554,GO:0034641,GO:0042578,GO:0043170,GO:0044237,GO:0044238,GO:0044260,GO:0044699,GO:0044707,GO:0044763,GO:0044767,GO:0046483,GO:…
NVE8672	1.83	0.629444	0.0633333	0.020548	2.04333	0.713411	0.213333	0.0821922	4.47654	0.3605	7.90634e-11	3.76764e-09	2.74303	0.587075	8.8182e-07	9.60382e-06	1.518	1.088	2.112	0.062	0.105	0.047	0.996	2.183	1.999	0.127	0.247	0.383							histamine N-methyltransferase [Ictalurus punctatus]	HNMT_TETNGHistamine N-methyltransferase;	HNMT	Histamine N-methyltransferase	GO:0001505,GO:0002347,GO:0003008,GO:0003674,GO:0003824,GO:0005575,GO:0005622,GO:0005623,GO:0005634,GO:0005737,GO:0006950,GO:0006970,GO:0006972,GO:0007154,GO:0007267,GO:0007268,GO:0007275,GO:0007399,GO:0007417,GO:0007420,GO:0007585,GO:0008150,GO:0008152,GO:0008168,GO:0008170,GO:0008757,GO:0009607,GO:0009628,GO:0009719,GO:0009725,GO:0009987,GO:0010033,GO:0010243,GO:0014070,GO:0014075,GO:0016740,GO:…
NVE14536	2.59667	0.498085	0.23	0.0408248	2.83	0.264953	0.456667	0.103709	3.11111	0.287247	1.41341e-07	3.2534e-06	2.17542	0.472362	4.49937e-06	4.01503e-05	2.027	2.143	2.67	0.187	0.327	0.27	2.551	2.43	2.311	0.56	0.656	0.371	e_gw.34.84.1	93913	NEMVEDRAFT_v1g93913				uncharacterized protein LOC734478 [Xenopus laevis]	GLFT_THEACGlutamate formimidoyltransferase;
NVE22629	1.98333	0.714438	0.186667	0.0377124	11.9733	1.09369	0.386667	0.046428	3.05121	0.243901	8.78376e-07	1.60875e-05	4.52438	2.64811	2.19272e-28	5.31629e-26	2.066	1.066	1.929	0.166	0.187	0.282	11.552	12.376	7.585	0.475	0.421	0.442	e_gw.700.6.1	142771	NEMVEDRAFT_v1g142771	*			RecName: Full=Methylated-DNA--protein-cysteine methyltransferase; AltName: Full=6-O-methylguanine-DNA methyltransferase; Short=MGMT; AltName: Full=O-6-methylguanine-DNA-alkyltransferase	MGMT_CRIGRMethylated-DNA--protein-cysteine methyltransferase;	MGMT	O6-methylguanine-DNA methyltransferase	GO:0001101,GO:0003674,GO:0003676,GO:0003677,GO:0003824,GO:0003908,GO:0005488,GO:0005509,GO:0005575,GO:0005622,GO:0005623,GO:0005634,GO:0005654,GO:0006139,GO:0006259,GO:0006266,GO:0006281,GO:0006282,GO:0006304,GO:0006305,GO:0006306,GO:0006307,GO:0006725,GO:0006807,GO:0006915,GO:0006950,GO:0006974,GO:0006979,GO:0007275,GO:0007584,GO:0008150,GO:0008152,GO:0008168,GO:0008172,GO:0008219,GO:0009008,GO:…
NVE12724	2.48333	0.664597	0.203333	0.0956847	2.36667	0.526899	0.386667	0.077603	3.2217	0.242082	1.95277e-07	4.30965e-06	2.12585	0.250229	1.86567e-05	0.000136825	1.808	1.906	2.803	0.26	0.339	0.082	1.899	1.851	2.253	0.306	0.594	0.466	fgenesh1_pg.scaffold_296000009	217403	NEMVEDRAFT_v1g217403				XK-related protein 6 [Zootermopsis nevadensis]	XKR6_HUMANXK-related protein 6;		XK, Kell blood group complex subunit-related family, member
NVE9963	0.356667	0.102089	2.51	0.145144	0.586667	0.226618	3.71333	1.66818	-3.14546	0.213269	2.28366e-08	6.41635e-07	-3.03747	0.845462	3.5727e-07	4.34398e-06	0.282	0.248	0.399	2.547	3.167	2.783	0.586	0.797	0.21	2.461	7.499	3.288
NVE13085	1.79333	0.755881	0.166667	0.074087	2.09	0.548695	0.186667	0.121198	3.01264	0.174002	4.41048e-06	6.44253e-05	3.01052	0.356174	9.54953e-08	1.34128e-06	1.894	0.786	1.855	0.281	0.117	0.153	1.89	1.376	2.021	0.37	0.186	0.072	estExt_gwp.C_300085	162331	NEMVEDRAFT_v1g162331				jmjC domain-containing protein 7 [Gallus gallus]	JMJD7_MOUSEJmjC domain-containing protein 7;	JMJD7	Jumonji domain containing 7	GO:0000003,GO:0001676,GO:0001932,GO:0001934,GO:0003674,GO:0003824,GO:0004620,GO:0004622,GO:0004623,GO:0005488,GO:0005509,GO:0005543,GO:0005544,GO:0005575,GO:0005576,GO:0005622,GO:0005623,GO:0005737,GO:0005739,GO:0005740,GO:0005743,GO:0005768,GO:0005769,GO:0005829,GO:0006066,GO:0006082,GO:0006520,GO:0006575,GO:0006576,GO:0006629,GO:0006631,GO:0006644,GO:0006650,GO:0006654,GO:0006658,GO:0006690,GO:…
NVE19567	1.07	0.0804156	0.06	0.0282843	1.31333	0.441915	0.13	0.0778888	3.80384	0.16733	2.59107e-08	7.2026e-07	2.88094	0.397698	2.79049e-07	3.51026e-06	0.814	1.271	0.823	0.021	0.093	0.094	0.819	1.082	1.391	0.253	0.087	0.096	gw.52.46.1	22127	NEMVEDRAFT_v1g22127				Solute carrier family 9 (sodium/hydrogen exchanger), member 6 [Homo sapiens]	SL9A7_MOUSESodium/hydrogen exchanger 7;	SLC9A7	solute carrier family 9, subfamily A	GO:0000139,GO:0003674,GO:0005215,GO:0005451,GO:0005488,GO:0005515,GO:0005575,GO:0005622,GO:0005623,GO:0005737,GO:0005739,GO:0005768,GO:0005769,GO:0005770,GO:0005783,GO:0005789,GO:0005794,GO:0005802,GO:0005886,GO:0006810,GO:0006811,GO:0006812,GO:0006813,GO:0006814,GO:0006818,GO:0006885,GO:0008150,GO:0008324,GO:0009987,GO:0010008,GO:0012505,GO:0015075,GO:0015077,GO:0015078,GO:0015079,GO:0015081,GO:…
NVE9990	1.85	0.571022	0.276667	0.0618241	1.57	0.176635	0.26	0.102307	2.35498	0.158901	6.02704e-05	0.000593602	2.08767	-0.0387642	0.000119436	0.000676806	2.027	1.292	1.464	0.198	0.362	0.388	1.238	1.661	1.181	0.401	0.161	0.323
NVE11163	0.186667	0.106249	1.44	0.425519	0.453333	0.0601849	2.11333	0.320971	-3.23012	0.145393	1.83867e-06	3.05166e-05	-2.65742	0.783669	9.98662e-09	1.75637e-07	0.047	0.345	0.15	1.227	2.384	1.292	0.475	0.351	0.348	2.07	3.168	2.176
NVE15960	1.46333	0.396681	0.143333	0.107806	1.52333	0.356495	0.266667	0.0664998	2.89381	0.143545	1.89908e-05	0.000226112	2.02364	0.270311	7.05728e-05	0.000431877	1.213	1.012	1.58	0.177	0.304	0	1.564	0.978	1.347	0.222	0.285	0.43	e_gw.384.2.1	136836	NEMVEDRAFT_v1g136836				RecName: Full=Notchless protein homolog 1	NLE1_XENLANotchless protein homolog 1 {ECO:0000250|UniProtKB:Q9NVX2};	NLE1	notchless homolog 1 (Drosophila)	GO:0000003,GO:0001701,GO:0001824,GO:0001825,GO:0001826,GO:0002119,GO:0002164,GO:0005575,GO:0005622,GO:0005623,GO:0005634,GO:0005730,GO:0006810,GO:0006897,GO:0006898,GO:0007154,GO:0007165,GO:0007166,GO:0007219,GO:0007275,GO:0008150,GO:0009653,GO:0009790,GO:0009791,GO:0009792,GO:0009987,GO:0016192,GO:0023052,GO:0030154,GO:0031974,GO:0031981,GO:0032501,GO:0032502,GO:0040007,GO:0040008,GO:0040009,GO:…
NVE16175	0.263333	0.37241	4	2.74193	0.8	0.503057	5.28333	2.57973	-4.2807	0.140355	5.09888e-06	7.31162e-05	-3.09343	0.678046	1.36357e-06	1.42413e-05	0.618	0	0	8.14	1.823	3.065	1.396	0.323	0.406	9.262	5.531	3.121
NVE25169	1.28333	1.04007	13.3433	7.96715	2.87667	1.53102	14.3533	2.20801	-3.74272	0.110466	7.50186e-07	1.40301e-05	-2.80413	0.356323	7.72011e-08	1.11588e-06	0.689	0.28	2.254	25.585	9.127	8.937	1.285	2.154	3.608	18.333	16.804	14.492				*				NFKB1_CHICKNuclear factor NF-kappa-B p105 subunit;
NVE14360	6.78333	1.90363	0.506667	0.0555778	6.02	1.4928	0.573333	0.482309	3.3404	0.0387802	1.68006e-07	3.77416e-06	2.97521	-0.115264	6.92041e-06	5.80961e-05	7.02	4.663	5.863	0.582	0.503	0.622	3.686	6.311	5.397	1.246	0	0.646	estExt_fgenesh1_pm.C_3320001	235999	NEMVEDRAFT_v1g235999				DNA replication complex GINS protein PSF1 [Crassostrea gigas]	PSF1_BOVINDNA replication complex GINS protein PSF1;	GINS1	GINS complex subunit 1 (Psf1 homolog)	GO:0000003,GO:0000084,GO:0000228,GO:0000278,GO:0000811,GO:0001701,GO:0001824,GO:0001832,GO:0001833,GO:0002119,GO:0002164,GO:0003006,GO:0005575,GO:0005622,GO:0005623,GO:0005634,GO:0005654,GO:0005694,GO:0005737,GO:0006139,GO:0006259,GO:0006260,GO:0006261,GO:0006271,GO:0006725,GO:0006807,GO:0006928,GO:0007049,GO:0007154,GO:0007267,GO:0007275,GO:0007346,GO:0007399,GO:0007548,GO:0008150,GO:0008152,GO:…
NVE18325	1.62	0.551604	0.126667	0.0664998	1.84	0.524277	0.296667	0.127628	3.31496	0.0213834	6.25359e-07	1.20386e-05	2.18712	0.305554	0.000117335	0.000666754	1.189	1.077	1.946	0.073	0.257	0.106	1.145	2.382	1.289	0.338	0.161	0.526	estExt_fgenesh1_pg.C_470106	241579	NEMVEDRAFT_v1g241579				N5-glutamine S-adenosyl-L-methionine-dependent methyltransferase [Fusobacterium gonidiaformans]	PRMC_MOOTARelease factor glutamine methyltransferase {ECO:0000255|HAMAP-Rule:MF_02126};
NVE19269	3.21	0.561961	0.313333	0.245674	4.76	1.90058	0.38	0.0535413	2.95863	-0.00477123	9.07355e-06	0.000120593	3.21012	0.438388	7.50201e-08	1.08899e-06	2.144	3.112	3.327	0.624	0.397	0	6.535	2.249	3.542	0.338	0.458	0.538							reverse transcriptase [Danio rerio]	RTBS_DROMEProbable RNA-directed DNA polymerase from transposon BS;		RNA-directed DNA polymerase from mobile element jockey-like
NVE16595	0.416667	0.10873	2.11333	0.203688	0.4	0.11431	4.01	1.01255	-2.67538	-0.00527516	2.14173e-06	3.47251e-05	-3.80465	0.820849	5.39807e-13	2.1347e-11	0.415	0.291	0.374	2.391	2.139	2.595	0.223	0.437	0.362	4.256	6.484	3.3	fgenesh1_pg.scaffold_40000058	203090	NEMVEDRAFT_v1g203090
NVE24236	3.80667	1.75405	0.49	0.117757	2.39333	0.483207	0.17	0.0697615	2.53355	-0.0322649	5.49416e-05	0.000548015	3.34772	-0.67643	1.51458e-06	1.56261e-05	4.711	1.863	3.052	0.634	0.619	0.388	1.704	2.857	1.695	0.19	0.099	0.299	fgenesh1_pg.scaffold_8047000001	225298	NEMVEDRAFT_v1g225298					CENPO_HUMANCentromere protein O;	CENPO	Centromere protein O	GO:0000236,GO:0000775,GO:0000776,GO:0000777,GO:0000779,GO:0000793,GO:0005575,GO:0005622,GO:0005623,GO:0005634,GO:0005654,GO:0005694,GO:0005737,GO:0005829,GO:0006139,GO:0006259,GO:0006323,GO:0006325,GO:0006333,GO:0006334,GO:0006336,GO:0006338,GO:0006725,GO:0006807,GO:0006996,GO:0007049,GO:0008150,GO:0008152,GO:0009987,GO:0016043,GO:0016568,GO:0022402,GO:0022403,GO:0022607,GO:0031055,GO:0031497,GO:…
NVE19777	1.03333	0.126579	8.94333	1.66686	0.79	0.155134	11.8067	2.01834	-3.4081	-0.0567075	5.50123e-08	1.41159e-06	-4.26457	0.294829	1.42405e-13	6.37412e-12	0.689	1.282	0.857	6.934	12.411	11.203	0.586	0.949	0.536	15.017	14.75	11.096
NVE19728	0.14	0.0294392	2.67	1.08299	0.29	0.0927362	4.02333	1.06903	-4.51993	-0.0768024	1.83518e-09	6.65638e-08	-4.18856	0.55842	1.1819e-12	4.44105e-11	0.102	0.118	0.15	2.703	4.71	1.621	0.391	0.228	0.152	3.263	6.83	4.137
NVE19022	1.90667	0.61948	0.12	0.0509902	1.65	0.253509	0.216667	0.115854	3.60335	-0.179108	2.88293e-07	6.10425e-06	2.43129	-0.278075	4.4599e-05	0.000289361	1.996	1.152	1.746	0.146	0.058	0.2	1.238	1.585	1.413	0.201	0.458	0.108	estExt_fgenesh1_kg.C_50014	236357	NEMVEDRAFT_v1g236357				Transmembrane protein 41A [Crassostrea gigas]	T41AA_DANRETransmembrane protein 41A-A;	TMEM41A	transmembrane protein 41A	GO:0005575,GO:0008150,GO:0009653,GO:0010171,GO:0016020,GO:0032502,GO:0044699,GO:0044767,GO:0048856
NVE11455	0.4	0.179629	1.72333	0.554156	0.76	0.298775	4.53667	0.641318	-2.47043	-0.179551	8.78407e-05	0.000813927	-3.00229	1.14396	2.39031e-10	5.92949e-09	0.313	0.194	0.516	1.954	2.7	1.151	1.061	0.389	0.529	4.678	4.714	6.421	estExt_fgenesh1_pg.C_2620022	247020	NEMVEDRAFT_v1g247020		sigP:1^19^0.92^YES					protein Hydra magnipapillata
NVE21894	1.58667	0.573256	0.173333	0.0262467	1.50333	0.672623	0.18	0.0860233	2.76921	-0.193692	1.90521e-05	0.000226599	2.52463	-0.290224	5.4987e-05	0.000348109	1.612	0.84	1.597	0.166	0.245	0.176	0.726	1.262	1.739	0.18	0.359	0.096	fgenesh1_pg.scaffold_66000065	206125	NEMVEDRAFT_v1g206125				phospholipase C [Vibrio sp. AND4]	PHLC_STAAUPhospholipase C;
NVE16602	0.41	0.188326	1.83	0.107083	0.183333	0.0654896	2.05	0.757012	-2.42036	-0.217831	9.36501e-05	0.000857615	-3.90283	-0.158085	7.26728e-09	1.31306e-07	0.383	0.635	0.125	2.048	2.115	2.008	0.242	0.095	0.138	1.383	3.824	2.092	estExt_fgenesh1_pg.C_400070	241139	NEMVEDRAFT_v1g241139				Pod-EPPT [Podocoryna carnea]			WSC domain
NVE10447	2.03667	0.103387	0.163333	0.0873053	2.08667	0.115566	0.08	0.0616441	3.34141	-0.262183	1.08122e-06	1.94181e-05	4.34273	-0.337254	2.55566e-09	5.11785e-08	1.612	2.315	1.58	0.291	0.082	0.164	2.094	1.908	1.449	0.095	0	0.179							GK18070 [Drosophila willistoni]	ANR49_BOVINAnkyrin repeat domain-containing protein 49;	ANKRD49	Ankyrin repeat domain 49	GO:0005575,GO:0005622,GO:0005623,GO:0005634,GO:0006355,GO:0008150,GO:0009889,GO:0009891,GO:0009893,GO:0010468,GO:0010556,GO:0010557,GO:0010604,GO:0010628,GO:0019219,GO:0019222,GO:0031323,GO:0031325,GO:0031326,GO:0031328,GO:0043226,GO:0043227,GO:0043229,GO:0043231,GO:0044424,GO:0044464,GO:0045893,GO:0045935,GO:0048518,GO:0048522,GO:0050789,GO:0050794,GO:0051171,GO:0051173,GO:0051252,GO:0051254,GO:…
NVE8935	0.183333	0.0329983	0.83	0.182392	0.243333	0.180062	1.26	0.216025	-2.50296	-0.298096	3.09809e-05	0.000340389	-2.66937	0.290182	4.68845e-05	0.000302072	0.18	0.172	0.133	0.936	1.18	0.681	0.279	0.408	0	1.542	1.188	1.626	estExt_gwp.C_210313	161477	NEMVEDRAFT_v1g161477				steroid 17-alpha-hydroxylase/17,20 lyase [Ictalurus punctatus]	CP17A_CHICKSteroid 17-alpha-hydroxylase/17,20 lyase;	CYP17A1	Cytochrome P450, family 17, subfamily A, polypeptide 1	GO:0000003,GO:0002237,GO:0003006,GO:0003674,GO:0003824,GO:0004497,GO:0004508,GO:0005488,GO:0005575,GO:0005622,GO:0005623,GO:0005737,GO:0005739,GO:0005783,GO:0005789,GO:0006082,GO:0006629,GO:0006694,GO:0006702,GO:0006704,GO:0006725,GO:0006805,GO:0006950,GO:0007275,GO:0007276,GO:0007292,GO:0007399,GO:0007417,GO:0007420,GO:0007548,GO:0008150,GO:0008152,GO:0008202,GO:0008209,GO:0008211,GO:0008395,GO:…
NVE5122	3.93667	0.677954	0.45	0.185472	4.23333	1.40505	0.45	0.321351	2.7117	-0.353608	2.99177e-05	0.000330491	2.74069	-0.31654	6.41568e-05	0.00039739	3.224	3.263	3.875	0.364	0.83	0.341	2.113	4.698	3.97	0.655	0.903	0	e_gw.156.107.1	118864	NEMVEDRAFT_v1g118864				churchill-like protein [Saccoglossus kowalevskii]	CHUR_DANREProtein Churchill;	CHURC1	churchill domain containing 1	GO:0001667,GO:0001756,GO:0003002,GO:0003674,GO:0003676,GO:0003677,GO:0003824,GO:0004311,GO:0004659,GO:0005488,GO:0005575,GO:0005622,GO:0005623,GO:0005634,GO:0006355,GO:0006357,GO:0006928,GO:0006950,GO:0007154,GO:0007165,GO:0007166,GO:0007167,GO:0007169,GO:0007275,GO:0007369,GO:0007389,GO:0007498,GO:0008150,GO:0008152,GO:0008284,GO:0008285,GO:0008543,GO:0009611,GO:0009653,GO:0009719,GO:0009790,GO:…
NVE16802	0.876667	0.201715	0.06	0.0432049	0.886667	0.126579	0.0933333	0.0478423	3.43674	-0.3593	1.57102e-06	2.66615e-05	2.73958	-0.319572	7.52071e-06	6.24915e-05	0.892	0.905	0.541	0.083	0.117	0	0.68	0.987	0.645	0.053	0.198	0.084				*			Zinc finger protein 100 [Acromyrmex echinatior]	ZBT18_DANREZinc finger and BTB domain-containing protein 18;
NVE22320	1.67667	0.582027	0.176667	0.0754247	5.12333	0.177451	0.323333	0.102089	2.8025	-0.547656	4.32212e-05	0.00044867	3.51908	0.857499	7.87734e-12	2.54247e-10	1.933	1.174	1.223	0.239	0.269	0.082	4.692	5.096	3.593	0.19	0.507	0.454
[truncated: 2 more rows]

## Sheet: Table S3
Table S3
Transcripts that are differentially expressed in MA populations. Bold indicates downregulated transcripts under stressful conditions.
	MA TPM (RSEM)				MA DE (edgeR)				MA TMM						Vienna Annotation
[truncated: 593 more rows]

## Sheet: Table S4
Table S4
Transcripts that are differentially expressed in NC populations. Bold indicates downregulated transcripts under stressful conditions.
[truncated: 544 more rows]

## Sheet: Table S5
Table S5
[truncated: 795 more rows]

## Sheet: Table S6
Table S6.
GSEA output
[truncated: 74 more rows]

## Sheet: Table S7
Table S7.
[truncated: 69 more rows]

## Sheet: Table S8
Table S8.
[truncated: 26 more rows]

[truncated: 1 more sheets: Table S9]
